# Supplementary material for: Measurement of sludge-water interface based on adjustable peak point of ultrasonic echo energy
Source: PLoS One. 2026 Jul 23;21(7):e0332781. doi: 10.1371/journal.pone.0332781 (PMC13395345; doi:10.1371/journal.pone.0332781)
Supplement: S1 File — (XLSX) [file pone.0332781.s001.xlsx]

## Sheet: 1号
3215	3050	2846	2572	2370	2281	2096	1860	1645	1440	1238	1048	888	739	616	508	426	357	293	248	206	170	143	120	97	84	64	60	48	33	27	22	18	16	13	10	4	5	0	0	0	0	0	0	0	0	0	0	0	0
1.34004	3.90998	12.346	2022.1.5	08:47:00	30	25	32	300	20
48568	48887	49387	50100	50668	50669	51199	50585	50545	50939	51332	51560	51715	52023	51435	51489	51633	51633	51770	51316	51133	51019	51027	50745	50527	50605	50655	50484	49924	50115	49881	50158	49345	49083	48714	48368	47872	47271	47096	47093	46777	46397	46480	46352	46493	46387	46184	46152	46307	46120
1.24457	3.88423	12.338	2022.1.5	09:02:00	30	25	32	300	20
48584	48900	49387	50081	50656	50680	51215	50556	50511	50905	51319	51643	51878	52216	51627	51679	51803	51818	51963	51482	51348	51230	51215	50923	50732	50658	50335	50048	49528	49708	49480	49712	48852	48561	48151	47830	47344	46728	46560	46576	46276	45943	46039	45956	46104	46012	45840	45845	46036	45885
1.37305	3.89154	12.3958	2022.1.5	09:16:00	30	25	32	300	20
48592	48912	49399	50094	50679	50681	51192	50555	50529	50948	51384	51675	51911	52235	51682	51752	51889	51900	52055	51563	51447	51323	51265	51041	50795	50635	50228	49897	49319	49400	49136	49384	48616	48363	48038	47696	47272	46688	46589	46609	46312	46007	46128	46024	46183	46105	45918	45905	46059	45886
1.53468	3.89544	12.3878	2022.1.5	09:31:00	30	25	32	300	20
48572	48887	49384	50089	50666	50665	51189	50592	50589	50999	51433	51752	52008	52328	51779	51888	52040	52047	52184	51705	51555	51473	51447	51208	50957	50615	49995	49528	48805	48751	48462	48695	47849	47639	47321	47049	46648	46187	46062	46120	45826	45513	45627	45547	45732	45663	45506	45520	45699	45551
1.25931	3.89908	12.3605	2022.1.5	09:46:00	30	25	32	300	20
48600	48907	49367	50079	50665	50683	51205	50572	50536	50936	51367	51739	51987	52291	51771	51876	52055	52059	52231	51727	51628	51521	51450	51271	51031	50803	50283	49913	49192	49121	48808	49035	48256	48020	47704	47387	46974	46376	46224	46193	45920	45626	45755	45679	45856	45789	45602	45652	45856	45728
1.46854	3.8953	12.3605	2022.1.5	10:00:00	30	25	32	300	20
48610	48929	49399	50092	50677	50711	51240	50600	50566	50948	51400	51748	51989	52287	51772	51904	52106	52100	52264	51782	51651	51559	51488	51280	51060	50737	50096	49653	48989	48966	48736	48995	48200	47988	47664	47440	47083	46710	46528	46545	46216	45840	45929	45844	45995	45943	45744	45704	45856	45665
1.24092	3.88062	12.4569	2022.1.5	10:15:00	30	25	32	300	20
48568	48895	49383	50082	50659	50662	51184	50584	50582	51010	51423	51761	51951	52261	51704	51832	52008	52007	52155	51683	51531	51439	51396	51179	50897	50711	50265	49907	49161	49083	48787	49008	48181	47951	47625	47336	46869	46334	46071	46096	45819	45507	45611	45528	45713	45657	45512	45528	45712	45619
1.3108	3.91405	12.4409	2022.1.5	10:29:00	30	25	32	300	20
48601	48915	49391	50075	50662	50696	51209	50575	50539	50945	51361	51681	51904	52200	51691	51803	52017	52050	52232	51768	51443	51286	51169	50971	50688	50547	50104	49772	49089	49072	48792	49001	48200	47937	47608	47289	46823	46263	45987	45971	45635	45284	45367	45283	45452	45400	45253	45263	45455	45370
1.44663	3.89562	12.4505	2022.1.5	10:44:00	30	25	32	300	20
48614	48943	49416	50123	50692	50700	51220	50596	50583	50991	51412	51720	51916	52216	51696	51831	52031	52039	52188	51705	51572	51472	51438	51200	50943	50735	50240	49856	49164	49104	48823	49039	48204	47979	47645	47360	46916	46418	46173	46207	45943	45643	45751	45668	45854	45786	45604	45621	45796	45679
1.3622	3.88832	12.4972	2022.1.5	10:59:00	30	25	32	300	20
48566	48897	49384	50080	50671	50687	51214	50577	50539	50960	51392	51665	51862	52217	51672	51827	52031	52044	52176	52017	52011	52027	51965	51697	51429	51124	50553	50072	49315	49219	48949	49141	48279	48044	47796	47709	47419	46955	46703	46703	46401	45980	46056	45945	46110	46071	45909	45867	46023	45856
1.64867	3.91421	12.4634	2022.1.5	11:13:00	30	25	32	300	20
48588	48907	49370	50076	50659	50695	51216	50559	50516	50912	51338	51660	51883	52183	51660	51768	51972	51960	52132	51654	51327	51159	51062	50840	50564	50201	49554	49134	48384	48175	47892	48136	47392	47200	47076	47248	47200	46799	46647	46713	46468	46129	46209	46103	46291	46223	45991	45962	46110	45908
1.53846	3.92509	12.5245	2022.1.5	11:28:00	30	25	32	300	20
48608	48921	49385	50082	50678	50688	51235	50576	50516	50924	51356	51671	51908	52193	51711	51824	52053	52054	52216	52042	52048	52019	51947	51721	51421	51057	50378	49907	49141	48799	48471	48665	47824	47585	47417	47486	47315	46973	46872	46937	46652	46243	46297	46184	46345	46256	46079	45993	46124	45937
1.62301	3.89963	12.4521	2022.1.5	11:42:00	30	25	32	300	20
48568	48887	49364	50057	50629	50646	51175	50553	50523	50935	51364	51671	51877	52194	51663	51778	51979	51964	52108	51603	51411	51293	51243	51004	50745	50409	49770	49353	48641	48371	48103	48299	47512	47307	47172	47176	46937	46605	46543	46651	46431	46077	46184	46097	46248	46159	45999	45952	46115	45956
1.33283	3.97277	12.531	2022.1.5	11:57:00	30	25	32	300	20
48592	48904	49353	50049	50646	50664	51191	50545	50500	50905	51225	51471	51624	51897	51363	51456	51705	51695	51883	51693	51688	51707	51663	51455	51160	50777	50079	49612	48816	48474	48183	48363	47583	47368	47095	46955	46712	46236	46158	46203	45888	45506	45601	45510	45687	45623	45439	45377	45515	45360
1.5863	3.89598	12.436	2022.1.5	12:12:00	30	25	32	300	20
48584	48887	49360	50040	50639	50688	51195	50536	50473	50869	51204	51424	51563	51856	51336	51415	51670	51659	51862	51689	51667	51688	51605	51448	51140	50765	50055	49588	48811	48512	48220	48424	47648	47409	47087	46672	46336	45704	45504	45495	45184	44819	44919	44850	45064	45008	44859	44842	45047	44927
1.5274	3.89928	12.5954	2022.1.5	12:26:00	30	25	32	300	20
48584	48901	49377	50073	50656	50711	50848	50087	50013	50440	50645	50633	50598	50871	50315	50467	50768	50795	51048	50793	50741	50742	50752	50601	50320	49992	49396	48960	48237	48038	47848	48105	47345	47140	46912	46549	46231	45777	45662	45714	45455	45092	45193	45111	45278	45212	45109	45083	45291	45202
1.33302	3.90726	12.5165	2022.1.5	12:41:00	30	25	32	300	20
48596	48917	49388	50067	50663	50705	51233	50552	50472	50876	51200	51400	51503	51800	51230	51297	51536	51523	51724	51345	51163	51056	50992	50832	50519	50153	49516	49088	48315	48048	47797	48008	47233	47009	46724	46802	46641	46200	46132	46224	45984	45647	45772	45672	45832	45720	45584	45560	45736	45619
1.44307	3.87757	12.589	2022.1.5	12:55:00	30	25	32	300	20
48592	48916	49380	50074	50672	50719	51243	50572	50506	50902	51215	51420	51526	51825	51263	51349	51600	51598	51803	51479	51382	51289	51203	51038	50736	50374	49722	49319	48699	48552	48367	48604	47764	47560	47240	47124	46938	46384	46207	46251	45940	45592	45698	45585	45727	45565	45443	45386	45524	45448
1.45419	3.91825	12.5729	2022.1.5	13:10:00	30	25	32	300	20
48608	48920	49384	50079	50679	50711	51235	50577	50496	50920	51154	51208	51209	51467	50907	51023	51282	51267	51439	51316	51313	51345	51319	51107	50833	50477	49849	49438	48881	48815	48573	48665	47745	47491	47135	46788	46592	45919	45585	45535	45192	44745	44811	44710	44880	44685	44558	44459	44612	44555
1.25587	3.89615	12.5036	2022.1.5	13:25:00	30	25	32	300	20
48591	48907	49363	50057	50664	50708	51248	50562	50487	50863	51198	51415	51531	51851	51287	51360	51591	51567	51747	51440	51339	51276	51219	51018	50692	50279	49672	49239	48599	48332	48074	48160	47372	47151	46795	46427	46262	45576	45262	45174	44836	44407	44483	44395	44567	44448	44363	44278	44519	44467
1.46876	3.91423	12.5487	2022.1.5	13:39:00	30	25	32	300	20
48575	48883	49355	50042	50632	50690	50869	50087	49991	50399	50603	50628	50600	50888	50324	50435	50719	50745	51019	50879	50954	50984	50960	50847	50523	50167	49513	49114	48454	48212	47947	48035	47355	47123	46685	46183	45988	45208	44864	44746	44375	43936	44023	43956	44192	44158	44055	44022	44236	44139
1.30725	3.9034	12.5084	2022.1.5	13:54:00	30	25	32	300	20
48600	48905	49377	50059	50647	50694	51220	50539	50463	50872	51245	51552	51732	52015	51472	51532	51768	51760	51931	51656	51568	51519	51468	51273	50951	50571	49899	49441	48797	48555	48272	48371	47623	47417	47037	46537	46297	45537	45216	45101	44718	44255	44321	44249	44483	44446	44305	44226	44406	44271
0.910633	3.99503	12.6373	2022.1.5	14:08:00	30	25	32	300	20
48562	48879	49359	50056	50641	50672	51198	50514	50420	50847	51047	51000	50936	51240	50645	50728	50999	50995	51191	51048	51048	51096	51104	50897	50652	50285	49623	49184	48448	48200	47972	48182	47431	47235	46983	46998	46824	46516	46416	46472	46164	45731	45796	45697	45835	45792	45589	45456	45568	45376
1.29268	3.93313	12.6196	2022.1.5	14:23:00	30	25	32	300	20
48572	48887	49360	50073	50657	50727	50811	50025	49915	50323	50544	50525	50489	50822	50255	50370	50687	50713	50950	50848	50856	50903	50913	50771	50553	50184	50076	50231	49691	49623	49465	49649	48832	48567	48270	48000	47648	47235	47097	47113	46784	46344	46406	46252	46389	46251	46056	45964	46104	45943
1.52401	3.89266	12.6373	2022.1.5	14:38:00	30	25	32	300	20
48576	48885	49355	50058	50647	50781	50918	50163	50085	50497	50701	50679	50624	50909	50361	50489	50794	50800	51058	50967	50960	50985	50931	50816	50554	50088	49920	50103	49568	49384	49135	49184	48333	48061	47680	47182	46807	46240	46035	46016	45704	45296	45362	45256	45399	45320	45139	45072	45236	45120
1.25963	3.90008	12.6438	2022.1.5	14:52:00	30	25	32	300	20
48552	48873	49343	50039	50642	50687	51171	50490	50367	50815	51020	50984	50924	51215	50667	50773	51055	51067	51268	51176	51129	51175	51163	50985	50761	50351	50229	50420	49730	49495	49295	49448	48588	48305	48039	47968	47713	47351	47195	47208	46867	46418	46454	46313	46445	46327	46143	46017	46123	45927
1.34778	3.98824	12.6196	2022.1.5	15:07:00	30	25	32	300	20
48584	48897	49367	50061	50660	50832	50997	50279	50219	50664	50859	50847	50788	51088	50523	50623	50911	50922	51176	50963	50954	50976	50944	50795	50600	50234	50141	50349	49711	49524	49317	49503	48712	48436	48168	48061	47767	47383	47252	47279	46961	46554	46600	46451	46587	46484	46244	46163	46296	46096
1.48362	3.91102	12.5632	2022.1.5	15:21:00	30	25	32	300	20
48600	48896	49341	50038	50636	50865	51132	50448	50358	50792	51059	51199	51248	51560	51052	51152	51432	51447	51663	51567	51624	51729	51648	51504	51280	50772	50515	50678	50072	50025	49872	50026	49136	48840	48465	47944	47553	47051	46825	46800	46464	46017	46063	45943	46088	45997	45856	45788	45952	45824
1.48362	3.91102	12.6212	2022.1.5	15:36:00	30	25	32	300	20
48548	48871	49332	50041	50648	50960	51276	50677	50652	51088	51363	51503	51576	51875	51320	51408	51655	51664	51797	51699	51720	51844	51795	51592	51403	50966	50740	50875	50168	50049	49850	50060	49215	48932	48584	48329	48008	47528	47372	47351	46987	46550	46564	46420	46544	46452	46186	46102	46209	46023
1.36978	3.89267	12.6035	2022.1.5	15:51:00	30	25	32	300	20
48568	48873	49317	49999	50624	50953	51280	50679	50667	51074	51269	51241	51152	51415	50820	50861	51129	51106	51315	51240	51280	51400	51337	51203	50971	50579	50408	50601	49882	49752	49551	49779	49003	48733	48349	48315	48128	47729	47613	47603	47259	46763	46751	46589	46700	46598	46333	46196	46278	46054
1.36978	3.89267	12.6454	2022.1.5	16:05:00	30	25	32	300	20
48587	48887	49352	50057	50668	50967	51271	50632	50599	51030	51209	51160	51080	51360	50772	50857	51127	51114	51284	51218	51220	51360	51382	51171	50979	50600	50472	50642	49876	49710	49519	49756	48951	48696	48400	48326	48076	47671	47543	47552	47195	46728	46736	46585	46691	46599	46311	46194	46291	46055
1.41755	3.9148	12.5551	2022.1.5	16:20:00	30	25	32	300	20
48611	48906	49352	50053	50643	51043	51459	50976	51011	51428	51616	51599	51499	51743	51136	51160	51396	51361	51528	51444	51441	51607	51604	51409	51188	50768	50572	50768	50039	49807	49590	49784	49028	48770	48464	48422	48151	47751	47606	47606	47262	46792	46807	46655	46765	46671	46412	46261	46356	46129
1.26687	3.87405	12.5326	2022.1.5	16:34:00	30	25	32	300	20
48592	48895	49352	50048	50649	51001	51340	50751	50737	51176	51355	51318	51245	51483	50888	50947	51171	51144	51320	51195	51155	51321	51351	51151	50955	50611	50512	50656	49895	49579	49324	49521	48747	48503	48232	48252	48043	47672	47545	47568	47234	46803	46832	46664	46791	46681	46441	46300	46409	46162
1.35129	3.90333	12.5278	2022.1.5	16:49:00	30	25	32	300	20
48564	48868	49321	50031	50624	51040	51440	50961	50996	51424	51613	51575	51500	51732	51132	51160	51370	51302	51460	51383	51381	51665	51678	51556	51312	50818	50549	50723	50023	49768	49386	49412	48578	48271	47823	47539	47318	46700	46402	46326	45958	45527	45559	45445	45614	45544	45421	45386	45579	45455
1.35129	3.90333	12.6067	2022.1.5	17:03:00	30	25	32	300	20
48576	48887	49339	50056	50665	51051	51415	50943	50984	51415	51580	51536	51488	51702	51099	51131	51339	51281	51427	51316	51243	51339	51343	51147	50885	50445	50225	50444	49736	49506	49131	49259	48464	48195	47854	47348	47008	46513	46288	46294	45988	45559	45628	45536	45712	45653	45585	45526	45706	45583
1.42851	3.91097	12.6244	2022.1.5	17:18:00	30	25	32	300	20
48564	48887	49333	50015	50619	51014	51393	50851	50850	51284	51449	51455	51400	51613	51009	51059	51295	51276	51464	51375	51368	51593	51532	51443	51179	50640	50293	50487	49831	49591	49315	49369	48516	48209	47760	47399	47195	46516	46131	46047	45666	45225	45246	45119	45275	45197	45107	45064	45264	45160
1.4469	3.88534	12.6454	2022.1.5	17:33:00	30	25	32	300	20
48568	48880	49330	50026	50635	51018	51368	50835	50839	51259	51523	51677	51751	52004	51415	51481	51695	51639	51766	51609	51503	51578	51513	51305	51019	50535	50260	50457	49747	49458	49161	49232	48391	48111	47676	47345	47114	46432	46088	45998	45635	45179	45220	45105	45279	45226	45111	45052	45203	45067
1.4249	3.9552	12.5423	2022.1.5	17:47:00	30	25	32	300	20
48572	48877	49335	50021	50617	50949	51297	50751	50752	51176	51353	51339	51275	51479	50864	50897	51116	51072	51283	51091	51113	51147	51097	51009	50707	50256	49965	50107	49480	49224	48937	49031	48243	48008	47596	47103	46815	46070	45707	45626	45264	44831	44897	44806	44998	44959	44883	44851	45064	44937
1.2999	3.89236	12.5729	2022.1.5	18:02:00	30	25	32	300	20
48564	48887	49350	50063	50664	50899	51152	50544	50522	50963	51159	51095	51049	51311	50711	50800	51044	50997	51184	50767	50480	50435	50376	50216	49944	49595	48943	48519	47864	47663	47457	47624	46909	46731	46371	45691	45344	44627	44299	44264	43923	43541	43667	43627	43880	43891	43831	43808	44011	43898
1.26689	3.90717	12.6019	2022.1.5	18:16:00	30	25	32	300	20
48560	48880	49345	50039	50636	50708	50884	50056	49896	50263	50505	50567	50608	50928	50368	50451	50708	50711	50977	50455	50440	50376	50406	50285	50039	49750	49145	48751	48183	48048	47842	47954	47255	47055	46660	46475	46294	45652	45432	45414	45079	44703	44791	44711	44907	44860	44771	44776	44973	44847
1.2449	3.88525	12.6148	2022.1.5	18:31:00	30	25	32	300	20
48588	48898	49356	50054	50645	50695	51078	50328	50228	50647	50953	51191	51331	51623	51112	51208	51452	51424	51650	51124	51077	51031	50984	50833	50560	50217	49608	49200	48584	48375	48112	48233	47464	47248	46914	46299	45979	45382	45136	45115	44788	44424	44521	44456	44689	44663	44608	44599	44832	44720
1.3	3.98812	12.6132	2022.1.5	18:46:00	30	25	32	300	20
48576	48887	49356	50051	50656	50699	50844	50029	49911	50336	50765	51035	51256	51598	51072	51201	51429	51408	51561	51091	51024	51002	50984	50793	50523	50167	49560	49139	48449	48211	47857	48015	47208	46985	46724	46319	46083	45647	45529	45587	45334	44982	45096	45023	45208	45163	45128	45099	45318	45192
1.2596	3.89998	12.5954	2022.1.5	19:00:00	30	25	32	300	20
48564	48887	49351	50048	50655	50798	50930	50137	50031	50450	50851	51187	51421	51743	51252	51347	51543	51543	51759	51214	51115	51031	50979	50832	50523	50171	49547	49144	48536	48385	48043	48208	47403	47199	46843	46485	46209	45547	45284	45279	44966	44616	44730	44652	44863	44816	44776	44782	44994	44883
1.46522	3.89257	12.6519	2022.1.5	19:15:00	30	25	32	300	20
48592	48914	49387	50071	50664	50760	50852	50036	49936	50327	50755	51063	51304	51624	51160	51232	51400	51398	51581	51047	50967	50896	50846	50708	50432	50087	49461	49059	48412	48224	47970	48228	47508	47315	47025	46679	46384	45832	45708	45788	45544	45232	45345	45266	45424	45361	45264	45248	45429	45303
1.44694	3.89646	12.6051	2022.1.5	19:29:00	30	25	32	300	20
48579	48902	49375	50067	50659	50740	50848	50024	49890	50286	50703	51002	51207	51547	51030	51113	51315	51319	51539	51011	50945	50875	50836	50728	50417	50075	49443	49040	48392	48197	47974	48248	47567	47390	47057	47085	46945	46559	46548	46625	46293	45975	46055	45934	46111	46017	45856	45790	45919	45712
1.44694	3.89646	12.5503	2022.1.5	19:44:00	30	25	32	300	20
48568	48882	49359	50041	50640	50682	51188	50492	50407	50831	51223	51527	51736	52072	51496	51552	51703	51659	51799	51280	51128	51056	51040	50824	50519	50257	49927	49614	48976	48744	48498	48840	48130	47943	47718	47799	47740	47412	47366	47447	47152	46792	46839	46692	46833	46708	46512	46408	46513	46251
1.48351	3.89973	12.6277	2022.1.5	19:59:00	30	25	32	300	20
48552	48891	49359	50067	50661	50713	50832	50057	49936	50335	50671	50872	51001	51347	50806	50891	51073	51047	51239	50736	50619	50584	50592	50432	50109	49771	49177	48760	48065	47850	47558	47816	47115	46947	46623	46612	46491	46073	46048	46152	45872	45527	45636	45548	45759	45680	45584	45528	45674	45495
1.48351	3.89973	12.5616	2022.1.5	20:13:00	30	25	32	300	20
48566	48880	49328	50028	50640	50684	51194	50503	50416	50827	51240	51543	51760	52082	51539	51628	51793	51751	51896	51393	51208	51144	51107	50896	50588	50227	49609	49180	48368	48083	47775	48023	47318	47139	46824	46272	45968	45284	45003	44998	44680	44379	44516	44464	44716	44692	44623	44647	44844	44704
1.39907	4.04299	12.5954	2022.1.5	20:28:00	30	25	32	300	20
48587	48904	49373	50069	50663	50695	51221	50521	50407	50804	51240	51537	51807	52091	51563	51619	51825	51788	51968	51416	51295	51215	51156	50987	50707	50363	49655	49241	48327	47953	47624	47883	47224	47044	46792	46841	46711	46383	46384	46495	46250	45960	46072	45987	46177	46091	45948	45915	46082	45888
1.51296	3.89257	12.589	2022.1.5	20:42:00	30	25	32	300	20
48576	48887	49360	50055	50644	50679	50798	50000	49900	50306	50770	51079	51335	51691	51177	51248	51393	51345	51507	51035	50888	50853	50856	50647	50425	50086	49411	48985	48072	47669	47355	47639	46993	46818	46615	46755	46716	46415	46406	46528	46249	45944	46039	45934	46122	46055	45890	45840	45962	45736
1.38809	3.89989	12.5503	2022.1.5	20:57:00	30	25	32	300	20
48611	48922	49384	50084	50682	50728	51252	50528	50407	50775	51169	51472	51696	52040	51446	51509	51671	51617	51737	51256	51048	51072	51104	50871	50668	50320	49649	49208	48296	47864	47552	47903	47254	47098	46977	47144	47120	46752	46668	46743	46551	46262	46392	46280	46486	46400	46160	46145	46295	46024
1.3146	3.9034	12.5874	2022.1.5	21:12:00	30	25	32	300	20
48558	48857	49316	50024	50614	50647	51177	50479	50360	50770	51152	51400	51563	51892	51322	51411	51608	51576	51728	51208	50795	50711	50673	50443	50208	49885	49232	48784	47955	47605	47352	47621	46875	46704	46584	46592	46407	46112	46081	46207	45979	45668	45785	45704	45900	45840	45712	45671	45825	45623
1.35871	3.89988	12.5406	2022.1.5	21:26:00	30	25	32	300	20
48596	48912	49376	50082	50660	50667	51216	50504	50393	50775	50979	50967	50912	51192	50632	50689	50903	50896	51131	50623	50448	50363	50368	50236	50036	49751	49107	48695	47936	47688	47456	47745	47056	46889	46755	46732	46487	46107	46107	46217	45976	45657	45770	45687	45864	45803	45649	45626	45777	45576
1.47983	3.90337	12.6067	2022.1.5	21:41:00	30	25	32	300	20
48583	48883	49343	50032	50628	50665	51200	50507	50418	50792	51137	51368	51489	51816	51261	51314	51528	51483	51655	51161	51000	50945	50952	50730	50544	50205	49551	49115	48355	48083	47825	48130	47464	47293	47131	47225	47109	46781	46743	46869	46660	46337	46471	46344	46513	46431	46195	46175	46320	46064
2.34291	3.88527	12.5729	2022.1.5	21:55:00	30	25	32	300	20
48604	48911	49382	50088	50684	50723	51250	50535	50423	50799	51204	51513	51718	52050	51504	51584	51787	51767	51912	51417	51248	51179	51184	50904	50727	50423	49736	49288	48576	48292	48028	48341	47677	47511	47236	47021	46676	46254	46208	46288	46117	45862	45988	45897	46080	46000	45832	45815	45971	45767
1.34768	3.89982	12.5841	2022.1.5	22:10:00	30	25	32	300	20
48568	48887	49355	50044	50640	50692	51210	50519	50438	50817	51255	51568	51768	52112	51542	51671	51880	51851	51956	51474	51299	51264	51243	50992	50800	50464	49799	49356	48715	48464	48088	48204	47424	47209	46959	46672	46312	45840	45808	45912	45718	45444	45575	45500	45680	45616	45484	45492	45687	45551
1.45052	3.90721	12.6132	2022.1.5	22:25:00	30	25	32	300	20
48563	48896	49360	50049	50645	50674	51221	50531	50451	50840	51272	51567	51787	52148	51593	51704	51887	51875	51976	51513	51335	51298	51285	50997	50811	50639	50185	49825	49279	49078	48757	48872	48039	47801	47558	47339	47043	46517	46425	46456	46134	45775	45860	45755	45932	45864	45690	45636	45772	45575
1.26694	3.90733	12.6099	2022.1.5	22:39:00	30	25	32	300	20
48582	48903	49380	50080	50656	50668	51208	50528	50443	50835	51223	51472	51660	51998	51440	51543	51729	51727	51892	51400	51250	51157	51120	50918	50737	50423	49750	49320	48763	48600	48296	48415	47637	47435	47146	46764	46458	45828	45648	45678	45392	45095	45216	45136	45321	45264	45115	45135	45325	45147
1.61581	3.89997	12.5326	2022.1.5	22:54:00	30	25	32	300	20
48576	48896	49347	50039	50633	50667	51200	50512	50424	50804	51231	51543	51744	52059	51512	51592	51820	51824	51983	51479	51328	51247	51208	50963	50773	50557	50068	49712	49235	49095	48811	48907	48056	47817	47538	47400	47176	46629	46481	46507	46208	45864	45959	45876	46025	45947	45800	45784	45960	45769
1.57896	3.89966	12.5858	2022.1.5	23:08:00	30	25	32	300	20
48584	48911	49380	50074	50676	50689	51223	50537	50449	50844	51219	51414	51558	51895	51335	51400	51544	51546	51688	51214	51014	50973	50967	50752	50552	50482	50103	49774	49175	49014	48683	48772	47920	47674	47325	47314	47155	46723	46663	46703	46332	45970	46030	45900	46078	46011	45767	45696	45808	45578
1.3477	3.90722	12.597	2022.1.5	23:23:00	30	25	32	300	20
48588	48913	49357	50052	50643	50687	51219	50539	50472	50872	51243	51509	51659	51979	51393	51411	51600	51595	51762	51255	51103	51105	51099	50890	50656	50558	50130	49782	49092	48814	48567	48842	48112	47906	47609	47690	47623	47241	47207	47237	46870	46515	46537	46385	46567	46485	46155	46055	46128	45873
1.2302	3.87054	12.5632	2022.1.5	23:38:00	30	25	32	300	20
48615	48912	49369	50088	50669	50713	51256	50567	50471	50864	51231	51472	51636	51944	51376	51403	51590	51562	51753	51248	51112	51044	50996	50863	50631	50294	49616	49188	48472	48215	47991	48273	47639	47458	47084	47116	47012	46528	46519	46507	46119	45832	45832	45696	45872	45824	45472	45397	45463	45224
1.32196	3.94018	12.5713	2022.1.5	23:52:00	30	25	32	300	20
48581	48903	49376	50075	50664	50800	50920	50196	50121	50567	50775	50768	50748	51020	50440	50518	50749	50759	50992	50457	50072	50005	49968	49847	49619	49255	49081	49345	48700	48478	48272	48582	47890	47719	47348	47273	47138	46544	46408	46327	45941	45535	45548	45408	45596	45569	45280	45160	45223	45028
1.57168	3.95123	12.5519	2022.1.6	00:07:00	30	25	32	300	20
48576	48904	49368	50056	50656	50675	51215	50532	50445	50868	51077	51094	51031	51291	50703	50740	50989	50992	51201	50736	50600	50605	50640	50464	50261	49968	49311	48880	48139	47903	47728	48060	47432	47288	46916	46960	46920	46589	46582	46613	46283	45888	45896	45760	45928	45893	45510	45352	45367	45144
1.42844	3.91443	12.5455	2022.1.6	00:21:00	30	25	32	300	20
48560	48881	49344	50056	50647	50735	50851	50049	49931	50339	50688	50903	51032	51370	50822	50928	51179	51174	51349	50895	50681	50711	50699	50514	50289	49971	49794	49947	49271	48903	48483	48576	47791	47563	47158	47152	47068	46703	46655	46690	46329	45955	45998	45896	46056	46027	45633	45477	45513	45291
1.42844	3.91443	12.494	2022.1.6	00:36:00	30	25	32	300	20
48556	48882	49367	50064	50639	50670	50984	50275	50207	50657	51015	51228	51351	51638	51072	51122	51289	51270	51455	50992	50863	50799	50792	50635	50397	50087	49423	49022	48217	47927	47668	47969	47383	47219	46843	46849	46835	46499	46500	46568	46221	45907	45931	45801	45993	45954	45564	45427	45464	45223
1.42844	3.91443	12.5294	2022.1.6	00:51:00	30	25	32	300	20
48556	48876	49356	50045	50647	50678	51200	50540	50448	50870	51079	51081	51023	51268	50664	50696	50932	50928	51148	50667	50551	50572	50624	50472	50240	49944	49324	48893	48023	47639	47455	47824	47209	47048	46660	46627	46726	46312	46189	46216	45901	45536	45495	45323	45431	45384	44936	44736	44778	44553
1.36598	3.91434	12.5213	2022.1.6	01:05:00	30	25	32	300	20
48568	48888	49352	50039	50632	50731	50823	49960	49793	50192	50506	50716	50856	51167	50583	50637	50839	50737	50884	50408	50312	50371	50518	50256	50015	50072	50132	49980	49074	48614	48368	48754	48131	47944	47520	47441	47472	46999	46852	46788	46385	45920	45808	45556	45617	45550	45110	44866	44882	44660
1.42839	4.01345	12.5713	2022.1.6	01:20:00	30	25	32	300	20
48579	48895	49355	50051	50655	50720	50865	49999	49815	50203	50544	50775	50934	51240	50682	50732	50896	50823	50999	50511	50416	50489	50612	50368	50120	50188	50209	50023	49128	48680	48430	48727	48071	47876	47467	47407	47402	46964	46850	46820	46432	46007	45956	45759	45860	45792	45367	45156	45175	44943
1.50925	3.89247	12.5133	2022.1.6	01:34:00	30	25	32	300	20
48603	48907	49371	50074	50656	51001	51306	50707	50687	51120	51415	51591	51696	51944	51306	51283	51371	51248	51395	50827	50710	50740	50768	50607	50249	50232	50083	49880	49020	48631	48411	48759	48159	47965	47535	47498	47509	47118	47045	47025	46639	46199	46111	45888	45940	45870	45464	45271	45287	45065
1.32189	3.89224	12.5165	2022.1.6	01:49:00	30	25	32	300	20
48552	48872	49350	50063	50650	50979	51293	50708	50690	51131	51458	51687	51842	52067	51444	51440	51539	51411	51511	50991	50890	50935	50978	50752	50362	50339	50293	50103	49265	48871	48628	48932	48244	48038	47664	47650	47466	47015	46924	46900	46518	46096	46046	45847	45929	45855	45516	45376	45423	45196
1.50917	3.92897	12.5245	2022.1.6	02:04:00	30	25	32	300	20
48569	48904	49379	50081	50672	51009	51314	50711	50703	51155	51363	51415	51424	51671	51008	50999	51139	51006	51115	50615	50284	50552	50853	50551	50167	50146	50043	49829	48924	48489	48263	48623	48007	47796	47415	47400	47398	46929	46741	46703	46275	45904	45801	45555	45616	45529	45145	44978	45019	44786
1.50917	3.92897	12.4698	2022.1.6	02:18:00	30	25	32	300	20
48580	48887	49376	50067	50647	51008	51336	50796	50775	51212	51408	51411	51359	51565	50940	50920	51040	50916	51076	50841	50823	51112	51448	51096	50670	50662	50948	51095	50063	49638	49376	49610	48936	48639	48261	48201	48111	47597	47392	47326	46877	46440	46295	46057	46139	46022	45640	45538	45593	45344
1.32918	3.87371	12.4328	2022.1.6	02:33:00	30	25	32	300	20
48595	48904	49355	50064	50647	50999	51344	50773	50763	51192	51512	51784	51925	52175	51542	51528	51705	51604	51748	51244	50912	51095	51374	51028	50664	50168	49841	49954	48928	48489	48183	48444	47753	47512	47240	47248	47208	46725	46503	46460	46072	45656	45540	45320	45416	45355	45014	44960	45036	44804
1.62653	3.87356	12.465	2022.1.6	02:47:00	30	25	32	300	20
48536	48874	49347	50064	50651	51031	51360	50850	50868	51318	51663	51923	52083	52303	51688	51727	51898	51783	51879	51349	51183	51431	51664	51392	51067	51091	51263	51232	50275	49839	49526	49800	49084	48803	48195	47597	47137	46475	46156	46075	45652	45262	45175	44962	45059	45012	44696	44634	44732	44546
1.47604	3.8847	12.465	2022.1.6	03:02:00	30	25	32	300	20
48586	48887	49363	50071	50667	51055	51395	50891	50906	51353	51690	51932	52095	52330	51719	51756	51927	51839	51927	51398	50999	51225	51435	51151	50836	50953	51207	51389	50459	50033	49731	49988	49248	48953	48614	48543	48399	47845	47543	47447	47036	46539	46391	46123	46159	46073	45677	45546	45596	45353
1.47237	3.94712	12.436	2022.1.6	03:16:00	30	25	32	300	20
48592	48892	49384	50097	50695	51084	51415	50959	51000	51424	51768	51991	52118	52356	51714	51737	51888	51785	51889	51368	51175	51316	51384	51136	50832	50356	50008	50083	49007	48566	48213	48499	47787	47587	47339	47389	47348	46913	46685	46671	46303	45867	45839	45683	45783	45751	45448	45367	45439	45220
1.30343	3.86623	12.4521	2022.1.6	03:31:00	30	25	32	300	20
48577	48887	49345	50051	50656	51003	51332	50796	50817	51244	51607	51856	52008	52256	51664	51692	51863	51771	51839	51340	51144	51392	51570	51274	51042	51061	51143	50964	49936	49426	49100	49374	48620	48347	47959	47600	47120	46526	46209	46164	45767	45388	45391	45276	45424	45425	45112	45047	45159	44936
1.25939	3.89934	12.4489	2022.1.6	03:46:00	30	25	32	300	20
48608	48923	49395	50092	50672	50915	51195	50587	50569	50995	51311	51511	51633	51888	51271	51259	51408	51337	51471	50967	50808	50806	50827	50567	50299	50359	50434	50264	49369	48874	48612	48975	48285	48083	47762	47464	47032	46462	46207	46183	45805	45475	45513	45406	45609	45603	45303	45259	45361	45128
1.48336	3.91401	12.3573	2022.1.6	04:00:00	30	25	32	300	20
48614	48919	49377	50075	50673	50892	51147	50479	50423	50863	51226	51507	51671	51959	51375	51357	51506	51439	51593	51021	50595	50468	50440	50215	49925	49967	49936	49793	48875	48452	48104	48403	47715	47495	47190	46883	46454	45888	45704	45722	45410	45134	45220	45131	45367	45360	45082	45092	45224	44994
1.42815	3.89529	12.3653	2022.1.6	04:15:00	30	25	32	300	20
48594	48903	49358	50051	50646	50964	51287	50704	50705	51128	51441	51643	51754	52030	51409	51352	51439	51369	51509	50973	50841	50834	50856	50681	50423	50075	49384	48923	47895	47428	47113	47415	46727	46551	46256	46039	45697	45280	45195	45281	45031	44782	44913	44859	45117	45140	44907	44929	45091	44875
1.24827	3.88798	12.383	2022.1.6	04:29:00	30	25	32	300	20
48596	48909	49384	50088	50687	50998	51305	50733	50713	51152	51481	51683	51799	52053	51453	51487	51657	51585	51696	51185	50967	51031	51065	50847	50617	50185	49368	48984	47974	47536	47215	47455	46730	46545	46216	46024	45745	45367	45320	45411	45152	44849	44977	44944	45199	45236	45000	45000	45144	44955
1.24827	3.88798	12.3958	2022.1.6	04:44:00	30	25	32	300	20
48560	48874	49345	50046	50644	50920	51219	50592	50545	50980	51184	51171	51095	51313	50701	50720	50890	50838	51048	50647	50420	50472	50499	50352	50103	49690	49456	49661	48727	48384	48080	48296	47564	47344	47095	47207	47143	46732	46657	46708	46370	46016	46071	45973	46167	46096	45800	45744	45848	45608
1.34743	3.98723	12.4167	2022.1.6	04:59:00	30	25	32	300	20
48576	48898	49368	50060	50664	50730	50839	49977	49818	50203	50431	50439	50368	50687	50078	50115	50347	50343	50600	50140	50027	50134	50231	50087	49904	49579	48823	48402	47577	47266	47024	47343	46640	46471	46238	46416	46427	46090	46079	46163	45867	45533	45606	45514	45728	45697	45431	45369	45466	45247
1.39152	3.91021	12.3862	2022.1.6	05:13:00	30	25	32	300	20
48601	48921	49384	50072	50680	50742	50896	50009	49831	50200	50414	50400	50328	50629	50032	50049	50281	50265	50537	50049	49770	49795	49844	49740	49483	49160	48384	47980	47137	46807	46576	46889	46232	46088	45897	46035	46115	45768	45713	45807	45519	45215	45300	45209	45411	45424	45173	45123	45239	45017
1.23728	3.87705	12.4167	2022.1.6	05:28:00	30	25	32	300	20
48608	48920	49367	50070	50664	50811	50936	50105	49965	50371	50578	50555	50504	50807	50135	50187	50415	50331	50548	50075	49951	50031	50127	49959	49737	49447	48844	48435	47598	47271	47019	47358	46645	46475	46236	46344	46427	46039	45967	46039	45721	45421	45486	45392	45600	45583	45305	45251	45352	45129
1.27403	3.91389	12.4183	2022.1.6	05:42:00	30	25	32	300	20
48576	48897	49368	50064	50659	50804	50928	50107	49984	50395	50577	50547	50514	50837	50210	50271	50527	50472	50643	50167	50016	50113	50222	50019	49807	49483	49327	49474	48616	48219	47956	48247	47463	47267	47069	47203	47156	46817	46696	46726	46399	45987	46027	45919	46092	46065	45798	45687	45767	45552
1.29239	3.88819	12.3781	2022.1.6	05:57:00	30	25	32	300	20
48592	48905	49369	50063	50655	50876	51125	50417	50320	50752	50955	50947	50903	51149	50539	50564	50728	50658	50848	50343	50215	50237	50271	50080	49844	49532	49344	49540	48663	48308	48071	48352	47584	47383	47112	47190	47159	46809	46739	46786	46456	46051	46054	45918	46087	46050	45747	45646	45728	45508
1.25563	3.89537	12.3556	2022.1.6	06:12:00	30	25	32	300	20
48592	48892	49343	50046	50647	50847	51024	50232	50140	50592	50768	50724	50683	51012	50364	50473	50696	50620	50762	50248	49865	50007	50074	49899	49684	49296	49100	49288	48425	48055	47852	48168	47412	47232	46928	46999	46921	46615	46568	46624	46292	45865	45879	45764	45920	45871	45648	45520	45624	45426
1.4979	3.90263	12.2721	2022.1.6	06:26:00	30	25	32	300	20
48616	48920	49376	50056	50668	50815	50935	50110	49974	50408	50592	50572	50527	50803	50219	50262	50482	50440	50657	50151	50071	50073	50075	50003	49736	49338	49143	49366	48527	48178	47967	48311	47612	47440	47132	47174	47135	46804	46743	46812	46480	46076	46081	45936	46102	46049	45828	45704	45800	45588
1.43904	3.89495	12.338	2022.1.6	06:41:00	30	25	32	300	20
48596	48907	49367	50072	50664	50700	50856	50007	49829	50211	50418	50400	50350	50656	50071	50126	50336	50299	50566	50072	50009	50012	50007	49951	49681	49283	49093	49344	48641	48386	48191	48527	47808	47625	47251	47272	47208	46847	46807	46839	46513	46063	46044	45904	46054	45988	45696	45584	45648	45423
1.59333	3.90623	12.3364	2022.1.6	06:55:00	30	25	32	300	20
48612	48928	49364	50064	50664	50711	51223	50476	50312	50736	50913	50889	50842	51119	50519	50560	50795	50713	50892	50433	50337	50358	50376	50219	49929	49561	49392	49504	48856	48607	48528	48955	48299	48144	47764	47784	47712	47296	47244	47209	46859	46408	46186	45896	45945	45835	45480	45288	45320	45103
1.59333	3.91356	12.3171	2022.1.6	07:10:00	30	25	32	300	20
48572	48884	49352	50036	50647	50711	51040	50233	50088	50501	50712	50696	50665	50964	50344	50419	50648	50570	50768	50303	50242	50288	50313	50174	49881	49485	48674	48151	47415	47208	47112	47567	46952	46836	46520	46600	46589	46240	46253	46305	46008	45628	45544	45344	45445	45392	45064	44907	44968	44768
1.49417	3.89146	12.2786	2022.1.6	07:25:00	30	25	32	300	20
48604	48912	49365	50059	50662	50704	51224	50512	50359	50760	50944	50915	50870	51112	50513	50520	50737	50673	50900	50399	50319	50268	50264	50188	49864	49840	49688	49473	48878	48757	48728	49176	48566	48408	47995	48015	47952	47536	47491	47456	47100	46632	46416	46094	46132	45984	45603	45417	45460	45239
1.29588	3.91333	12.2593	2022.1.6	07:39:00	30	25	32	300	20
48560	48891	49344	50045	50644	50673	51223	50516	50360	50771	50955	50893	50840	51144	50502	50536	50755	50685	50849	50400	50257	50248	50295	50121	49877	49565	48871	48392	47603	47521	47520	48078	47489	47408	47127	47188	47195	46894	46838	46871	46571	46063	45927	45695	45727	45644	45302	45087	45136	44935
[truncated: 2,950 more columns]

## Sheet: 2号
346	291	240	204	169	143	124	106	88	74	68	52	43	29	26	29	24	18	10	13	12	13	9	3	5	5	8	3	0	1	7	2	4	0	3	0	0	3	0	0	0	2	7	0	0	0	1	4	0	1
1.59335	3.68232	12.3669	2022.1.5	08:45:00	30	20	32	300	20
34152	34095	34219	34759	35024	34864	35099	34567	34567	34756	34835	35097	34991	35128	34384	34014	33922	33663	33687	32815	32067	31823	31568	30855	30734	30638	30696	31227	30951	30991	31021	31267	30743	30539	30126	29515	29164	28648	28232	28091	27725	27206	27105	27027	26649	26038	25838	25500	25224	25181
1.51995	3.7705	12.3556	2022.1.5	09:00:00	30	20	32	300	20
34152	34103	34237	34774	35032	34863	35083	34645	34704	34925	34990	35287	35200	35350	34600	34189	34057	33751	33755	32872	32079	31824	31579	30848	30698	30632	30157	30561	30019	29841	29744	29963	29467	29323	29136	28780	28833	28513	28252	28191	27926	27548	27595	27594	27147	26570	26448	26139	25839	25763
1.45018	3.70438	12.3701	2022.1.5	09:14:00	30	20	32	300	20
34136	34072	34219	34763	35028	34860	35071	34771	34911	35176	35261	35477	35377	35523	34752	34324	34120	33803	33786	32903	32145	31873	31663	30889	30743	30686	30135	30512	29823	29545	29407	29609	29110	28941	29023	28799	28969	28744	28504	28495	28250	27851	27890	27897	27401	26955	26881	26531	26103	25996
1.45387	3.70076	12.3749	2022.1.5	09:29:00	30	20	32	300	20
34138	34074	34225	34764	35025	34871	35089	34541	34519	34706	34767	35076	34995	35168	34424	34003	33907	33646	33664	32819	32079	31839	31616	30860	30729	30665	30143	30532	29890	29588	29403	29598	29103	28976	28860	28576	28709	28464	28193	28181	27968	27595	27645	27667	27241	26659	26424	25965	25515	25390
1.59706	3.71546	12.3894	2022.1.5	09:43:00	30	20	32	300	20
34193	34114	34271	34800	35056	34907	35096	34379	34271	34428	34482	34703	34608	34787	34056	33669	33569	33323	33355	32524	31797	31574	31427	30668	30559	30496	29969	30301	29439	28982	28746	28983	28448	28327	28529	28360	28576	28364	28283	28747	28851	28502	28525	28512	27983	27323	26982	26552	25936	25743
1.26298	3.70083	12.4409	2022.1.5	09:58:00	30	20	32	300	20
34168	34096	34239	34780	35053	34889	35097	34488	34445	34621	34679	34929	34828	34999	34270	33847	33696	33416	33411	32587	31895	31678	31528	30754	30647	30573	30119	30526	29699	29295	29115	29359	28824	28672	28771	28599	28789	28660	28336	28308	28058	27621	27613	27601	27195	26813	26599	26141	25730	25642
1.41359	3.70837	12.4376	2022.1.5	10:13:00	30	20	32	300	20
34171	34107	34279	34792	35051	34888	35087	34275	34098	34219	34284	34511	34414	34587	33864	33499	33403	33185	33217	32406	31761	31580	31431	30697	30598	30548	30144	30573	29737	29391	29256	29518	29000	28855	28901	28695	28776	28540	27989	27851	27607	27148	27131	27113	26711	26312	26113	25700	25392	25337
1.40257	3.71203	12.51	2022.1.5	10:27:00	30	20	32	300	20
34156	34080	34223	34759	35030	34863	35059	34023	33762	33818	33856	34056	33976	34171	33495	33152	33021	32787	32841	32052	31411	31213	31136	30368	30288	30238	29672	29943	28993	28523	28341	28631	28119	28025	27763	27466	27400	27024	26871	27260	27383	27169	27299	27392	27037	26597	26411	25960	25690	25619
1.39533	3.72332	12.4762	2022.1.5	10:42:00	30	20	32	300	20
34168	34100	34232	34775	35033	34870	35046	33928	33599	33663	33684	33844	33772	33960	33299	32935	32724	32492	32545	31745	31103	30903	30891	30106	30032	30047	29671	30037	29162	28855	28742	29079	28599	28497	28977	28987	29234	29015	28905	29288	29387	29109	29171	29160	28714	28131	27790	27233	26786	26571
1.49075	3.6828	12.5487	2022.1.5	10:56:00	30	20	32	300	20
34188	34116	34237	34775	35048	34891	35047	33966	33640	33683	33680	33923	33881	34087	33432	33081	32987	32732	32812	32016	31343	31127	31031	30275	30170	30171	29819	30193	29313	29222	29179	29527	29061	28943	29146	28992	29129	28735	28497	28873	29011	28680	28727	28718	27951	27320	27025	26605	26027	25845
1.21178	3.70511	12.4988	2022.1.5	11:11:00	30	20	32	300	20
34184	34103	34231	34772	35048	34888	35051	33964	33643	33665	33664	33971	33943	34160	33512	33155	33047	32803	32872	32057	31370	31153	31031	30271	30178	30188	29849	30264	29391	29144	29039	29341	28895	28755	28960	28748	28912	28675	28353	28495	28488	28075	28095	28127	27471	26986	26759	26376	25907	25764
1.19336	3.70492	12.5616	2022.1.5	11:26:00	30	20	32	300	20
34184	34103	34240	34775	35055	34904	35055	33960	33650	33681	33673	34011	33996	34219	33584	33235	33126	32874	32944	32129	31433	31203	31055	30287	30203	30209	29855	30249	29375	28914	28703	28915	28479	28303	28459	28191	28368	28095	27715	27637	27496	27129	27201	27247	26699	26490	26447	26245	25862	25737
1.60471	3.69781	12.5777	2022.1.5	11:40:00	30	20	32	300	20
34192	34112	34241	34791	35060	34872	35011	33925	33623	33680	33670	34027	34025	34290	33590	33275	33176	32871	32907	32079	31378	31159	30999	30209	30123	30167	29751	30071	29195	29101	29055	29366	28978	28819	28965	28643	28610	27979	27624	27955	28139	27871	28002	28066	27555	27419	27291	27086	26641	26460
1.15306	3.68686	12.5664	2022.1.5	11:55:00	30	20	32	300	20
34196	34111	34231	34764	35035	34891	35043	33970	33655	33710	33720	34089	34071	34309	33640	33299	33237	32963	33032	32209	31521	31297	31139	30388	30261	30273	29839	30164	29279	28816	28616	28827	28415	28223	28401	28155	28332	27971	27812	28255	28413	28105	28225	28275	27607	27322	27193	26888	26495	26352
1.61206	3.7015	12.639	2022.1.5	12:09:00	30	20	32	300	20
34194	34124	34247	34775	35049	34919	35074	34004	33694	33731	33743	34111	34103	34338	33689	33329	33273	33015	33110	32284	31595	31380	31187	30477	30329	30312	29883	30249	29334	28932	28747	28947	28550	28367	28560	28327	28579	28319	28231	28648	28757	28384	28407	28297	27400	26884	26681	26243	25805	25706
1.63054	3.72014	12.5825	2022.1.5	12:24:00	30	20	32	300	20
34175	34104	34248	34793	35057	34886	35037	33977	33667	33725	33719	34088	34092	34339	33633	33322	33266	32981	33024	32191	31499	31301	31144	30390	30264	30279	29811	30084	29175	28705	28523	28732	28311	28152	28379	28157	28419	28150	28028	28458	28608	28239	28265	28221	27320	26878	26683	26329	25935	25842
1.38441	3.70523	12.6825	2022.1.5	12:38:00	30	20	32	300	20
34189	34122	34272	34791	35064	34927	35112	34015	33731	33777	33783	34167	34167	34408	33739	33362	33298	33032	33111	32264	31569	31341	31139	30419	30266	30271	29803	30095	29170	28723	28504	28649	28269	28081	28329	28080	28383	28155	28018	28057	27976	27522	27543	27503	26775	26429	26316	25983	25665	25599
1.42863	3.70929	12.6035	2022.1.5	12:53:00	30	20	32	300	20
34196	34119	34243	34774	35035	34912	35080	34005	33701	33746	33754	34121	34108	34363	33687	33326	33256	32952	33021	32175	31494	31290	31097	30374	30239	30212	29775	30024	29072	28555	28317	28502	28087	27933	28171	27991	28288	28027	27945	28377	28511	28074	28094	28020	27223	26831	26639	26344	25975	25890
1.5754	3.72	12.6761	2022.1.5	13:08:00	30	20	32	300	20
34200	34120	34247	34792	35057	34921	35081	34002	33699	33741	33744	34083	34064	34299	33641	33235	33048	32715	32787	31936	31265	31064	30887	30146	30039	30071	29670	29935	29007	28919	28881	29152	28800	28683	28913	28677	28827	28466	28152	28443	28577	28060	28016	27976	27383	27216	27113	26898	26545	26421
1.48738	3.70926	12.6406	2022.1.5	13:22:00	30	20	32	300	20
34184	34103	34217	34761	35026	34885	35055	33983	33711	33768	33779	34059	34023	34226	33602	33218	33035	32735	32811	31975	31290	31099	30904	30191	30121	30144	29792	30137	29239	29275	29319	29664	29278	29155	29382	29138	29229	28836	28593	28879	28982	28494	28426	28290	27489	27095	26914	26612	26208	26079
1.41387	3.68342	12.6551	2022.1.5	13:37:00	30	20	32	300	20
34222	34139	34295	34808	35072	34924	35107	34135	33894	33967	33984	34187	34120	34327	33645	33192	32840	32511	32573	31719	31051	30847	30661	29963	29927	29985	29636	29982	29094	29147	29179	29481	29189	29022	29227	28951	29080	28646	28136	27996	27882	27375	27380	27328	26674	26381	26132	25900	25620	25544
1.34779	3.70918	12.6519	2022.1.5	13:51:00	30	20	32	300	20
34184	34114	34274	34792	35063	34894	35075	34391	34306	34451	34491	34647	34560	34724	34038	33623	33393	33102	33142	32261	31535	31327	31133	30400	30316	30322	29943	30325	29410	29337	29336	29640	29267	29099	29277	29029	29168	28895	28374	28287	28171	27654	27631	27491	26723	26327	26109	25864	25535	25480
1.34779	3.69081	12.6438	2022.1.5	14:06:00	30	20	32	300	20
34238	34153	34290	34809	35063	34909	35096	34649	34691	34917	34992	35120	35001	35141	34457	33962	33689	33344	33360	32475	31732	31472	31280	30515	30391	30375	29984	30376	29472	29497	29527	29847	29449	29272	29595	29408	29639	29448	28899	28681	28411	27801	27733	27595	26844	26463	26348	26018	25680	25619
1.51671	3.73117	12.6712	2022.1.5	14:21:00	30	20	32	300	20
34200	34122	34248	34784	35061	34907	35088	34197	34022	34139	34182	34352	34272	34460	33792	33367	33135	32810	32857	32004	31311	31112	30941	30184	30099	30105	29751	30128	29216	29011	28941	29251	28889	28698	28769	28424	28625	28450	28036	28092	28059	27584	27585	27476	26628	26233	26091	25838	25477	25433
1.50206	3.70924	12.639	2022.1.5	14:35:00	30	20	32	300	20
34203	34123	34271	34777	35054	34895	35074	34236	34093	34215	34268	34465	34388	34586	33913	33510	33337	33036	33088	32229	31551	31351	31140	30417	30331	30319	29968	30359	29411	29208	29160	29439	29044	28852	29067	28778	29017	28880	28629	28599	28475	27887	27831	27671	26860	26437	26272	25971	25633	25576
1.4506	3.68709	12.6793	2022.1.5	14:50:00	30	20	32	300	20
34196	34120	34265	34783	35041	34881	35074	34547	34567	34776	34839	35023	34926	35096	34407	33805	33302	32890	32871	31983	31275	31087	30860	30159	30092	30103	29818	30255	29336	29145	29099	29415	29007	28832	29003	28779	28932	28577	28298	28552	28653	28271	28311	28170	27299	26859	26591	26318	25899	25801
1.44331	3.75702	12.6535	2022.1.5	15:04:00	30	20	32	300	20
34188	34110	34241	34785	35039	34861	35056	34775	34900	35151	35243	35374	35280	35415	34713	34067	33507	33064	33015	32093	31351	31114	30899	30152	30070	30079	29791	30203	29280	29123	29083	29412	28994	28784	28944	28628	28475	27871	27206	26989	26789	26505	26647	26706	26068	25841	25718	25578	25303	25288
1.25965	3.74957	12.668	2022.1.5	15:19:00	30	20	32	300	20
34184	34108	34271	34807	35047	34843	35025	34728	34833	35087	35164	35300	35208	35331	34665	34007	33441	33010	32978	32040	31303	31091	30867	30138	30057	30055	29766	30181	29280	29109	29049	29375	28957	28749	28932	28715	28815	28398	27614	27397	27235	26872	26958	26975	26308	26016	25875	25709	25391	25353
1.6159	3.70923	12.6341	2022.1.5	15:34:00	30	20	32	300	20
34184	34103	34239	34790	35053	34880	35072	34841	35009	35286	35378	35192	34942	35019	34308	33619	33032	32608	32583	31679	30983	30758	30609	29843	29787	29830	29495	29920	29032	28867	28823	29175	28766	28545	28701	28395	28292	27698	26920	26641	26460	26147	26327	26420	25785	25592	25443	25316	25045	25025
2.15201	3.69441	12.618	2022.1.5	15:48:00	30	20	32	300	20
34209	34112	34247	34792	35066	34888	35064	34451	34404	34571	34624	34643	34505	34657	33964	33363	32819	32403	32395	31511	30827	30609	30479	29723	29669	29736	29400	29787	28895	28719	28701	29049	28643	28467	28631	28310	28230	27682	27007	26788	26687	26322	26447	26539	25956	25795	25648	25528	25288	25291
1.13107	3.77147	12.6099	2022.1.5	16:03:00	30	20	32	300	20
34183	34112	34242	34771	35041	34891	35069	34637	34688	34879	34945	34926	34762	34873	34163	33547	32995	32572	32556	31672	30975	30752	30588	29860	29801	29835	29519	29919	29011	28861	28811	29154	28729	28562	28772	28511	28441	27799	27195	27132	27048	26643	26719	26737	26056	25792	25687	25511	25253	25247
1.22287	3.67963	12.6261	2022.1.5	16:17:00	30	20	32	300	20
34188	34107	34235	34783	35047	34872	35048	34579	34611	34807	34881	34804	34619	34731	34010	33397	32865	32472	32471	31603	30919	30720	30582	29835	29767	29821	29480	29871	28971	28830	28793	29135	28736	28586	28809	28559	28499	27845	27466	27729	27815	27479	27584	27624	26935	26632	26518	26280	25906	25815
1.32205	3.71274	12.6228	2022.1.5	16:32:00	30	20	32	300	20
34172	34083	34223	34775	35033	34863	35031	34468	34435	34612	34668	34707	34575	34736	34032	33433	32899	32507	32492	31617	30952	30752	30624	29875	29829	29872	29547	29964	29075	28919	28895	29256	28824	28655	28870	28704	28832	28383	28041	28387	28488	28063	28073	28043	27155	26710	26530	26216	25803	25704
1.44323	3.68335	12.6277	2022.1.5	16:47:00	30	20	32	300	20
34192	34109	34264	34778	35048	34867	35051	34438	34373	34540	34600	34413	34178	34321	33614	33017	32455	32107	32140	31316	30664	30465	30405	29662	29636	29686	29421	29870	29011	28870	28815	29212	28792	28609	28799	28581	28672	28121	27791	28088	28136	27735	27784	27681	26912	26479	26366	25948	25591	25527
1.38081	3.80089	12.6083	2022.1.5	17:01:00	30	20	32	300	20
34160	34087	34219	34769	35039	34883	35071	34563	34564	34748	34803	34615	34383	34506	33792	33151	32585	32228	32232	31380	30704	30484	30397	29655	29630	29667	29387	29827	28948	28773	28736	29105	28693	28499	28642	28390	28519	28041	27759	28054	28134	27724	27741	27635	26774	26340	26201	25869	25526	25471
0	3.70166	12.6261	2022.1.5	17:16:00	30	20	32	300	20
34196	34123	34272	34791	35057	34884	35056	34417	34355	34511	34560	34574	34440	34596	33892	33290	32765	32386	32397	31531	30839	30612	30483	29744	29713	29739	29441	29847	28960	28779	28706	29067	28696	28489	28588	28179	28071	27415	27071	27348	27503	27136	27214	27177	26333	25891	25779	25539	25233	25207
1.14577	3.76783	12.6325	2022.1.5	17:30:00	30	20	32	300	20
34180	34104	34240	34783	35051	34886	35056	34503	34473	34647	34701	34494	34272	34373	33667	33043	32487	32122	32135	31289	30606	30387	30302	29572	29542	29588	29303	29727	28868	28705	28641	28999	28642	28422	28546	28234	28433	28055	27841	28144	28183	27832	27910	27800	27013	26568	26442	26047	25731	25663
1.6746	3.76785	12.6309	2022.1.5	17:45:00	30	20	32	300	20
34187	34122	34280	34824	35077	34866	35039	34224	34079	34212	34231	33968	33765	33905	33179	32629	32104	31761	31764	30983	30315	30135	30107	29396	29375	29497	29193	29600	28739	28584	28595	28983	28558	28394	28515	28287	28361	27867	27548	27862	27984	27671	27745	27785	26898	26429	26327	25943	25531	25444
1.30002	3.70909	12.6212	2022.1.5	18:00:00	30	20	32	300	20
34182	34101	34227	34779	35051	34867	35043	34496	34485	34660	34734	34480	34217	34317	33609	33003	32439	32093	32112	31283	30614	30423	30358	29611	29569	29647	29341	29773	28899	28727	28711	29090	28671	28494	28674	28481	28679	28403	28241	28611	28681	28335	28384	28261	27402	26977	26856	26431	26030	25928
1.26695	3.70171	12.6212	2022.1.5	18:14:00	30	20	32	300	20
34185	34114	34272	34787	35063	34871	35048	34647	34713	34927	35017	34764	34516	34593	33863	33235	32651	32265	32271	31407	30726	30504	30409	29656	29599	29695	29343	29723	28816	28681	28643	28999	28626	28407	28536	28156	28139	27550	27203	27493	27567	27371	27564	27659	27112	26908	26831	26601	26260	26152
1.10537	3.70171	12.6373	2022.1.5	18:29:00	30	20	32	300	20
34220	34143	34309	34832	35096	34899	35079	34799	34927	35168	35251	35009	34767	34833	34093	33432	32819	32431	32415	31542	30837	30615	30527	29760	29679	29747	29377	29743	28843	28727	28682	29045	28654	28435	28532	28064	27953	27296	26955	27298	27432	27234	27443	27553	27033	26860	26783	26580	26216	26111
1.45794	3.71646	12.6228	2022.1.5	18:43:00	30	20	32	300	20
34175	34100	34244	34792	35042	34851	35024	34841	35024	35304	35408	35179	34921	34976	34243	33555	32939	32521	32493	31592	30875	30639	30527	29781	29696	29751	29347	29691	28840	28889	28906	29273	28919	28678	28784	28340	28239	27521	26686	26496	26253	26015	26232	26331	25895	25853	25894	25791	25536	25533
1.04294	3.67968	12.6083	2022.1.5	18:58:00	30	20	32	300	20
34188	34111	34267	34792	35031	34847	35023	34827	35012	35284	35385	35151	34887	34955	34188	33523	32925	32519	32475	31590	30876	30648	30535	29767	29704	29775	29371	29715	28855	28755	28714	29048	28649	28429	28574	28258	28312	27775	27148	26948	26581	26352	26512	26588	25969	25744	25819	25569	25258	25237
1.3514	3.709	12.5954	2022.1.5	19:13:00	30	20	32	300	20
34172	34101	34240	34784	35050	34879	35050	34512	34519	34719	34783	34576	34335	34449	33713	33087	32540	32151	32172	31331	30660	30490	30394	29669	29617	29705	29327	29694	28855	28816	28807	29187	28759	28553	28713	28443	28563	28079	27766	28083	28096	27831	27953	27991	27183	26670	26561	26171	25779	25680
1.2302	3.69059	12.6212	2022.1.5	19:27:00	30	20	32	300	20
34184	34098	34231	34775	35039	34874	35031	34320	34175	34322	34384	34141	33927	34039	33378	32795	32320	31975	32048	31229	30593	30411	30374	29641	29589	29666	29231	29507	28613	28609	28593	29016	28619	28395	28328	27769	27625	26899	26521	26877	26967	26665	26797	26887	26211	25778	25706	25472	25100	25040
1.38447	3.69436	12.6083	2022.1.5	19:42:00	30	20	32	300	20
34176	34099	34233	34779	35040	34867	35030	34491	34472	34661	34736	34504	34267	34363	33635	33090	32656	32296	32327	31480	30807	30600	30556	29791	29727	29791	29258	29439	28480	28495	28457	28905	28518	28360	28587	28646	28555	27855	27479	27823	27878	27474	27762	27728	27881	28003	28135	28000	27563	27405
1.52032	3.68697	12.6212	2022.1.5	19:56:00	30	20	32	300	20
34188	34115	34247	34791	35056	34881	35060	34640	34703	34918	34996	34796	34553	34647	33915	33372	32970	32606	32623	31759	31068	30840	30728	29975	29895	29927	29493	29786	28879	28936	28917	29334	28961	28828	29031	29067	29079	28446	28033	28331	28371	27989	28343	28497	28008	27747	27696	27327	26891	26737
1.38814	3.72741	12.6261	2022.1.5	20:11:00	30	20	32	300	20
34200	34111	34269	34788	35057	34873	35055	34429	34387	34568	34618	34449	34215	34350	33621	33131	32776	32423	32461	31620	30960	30777	30653	29915	29847	29912	29523	29869	29015	28753	28650	28956	28529	28403	28535	28318	28309	27723	27276	27428	27407	27164	27304	27236	26521	26212	26151	25867	25513	25483
1.23391	3.76783	12.597	2022.1.5	20:26:00	30	20	32	300	20
34194	34112	34241	34779	35043	34875	35033	34383	34332	34511	34573	34583	34444	34593	33877	33423	33155	32799	32843	31995	31319	31113	30935	30240	30123	30153	29731	30059	29166	28707	28488	28703	28295	28167	28362	28350	28531	28099	27621	27528	27227	26962	27111	27011	26308	25984	25944	25647	25311	25276
1.50195	3.72732	12.5841	2022.1.5	20:40:00	30	20	32	300	20
34187	34101	34239	34779	35047	34866	35040	34200	34058	34183	34223	34423	34325	34501	33781	33396	33225	32920	32968	32128	31447	31248	31094	30351	30251	30277	29860	30184	29300	28869	28659	28905	28452	28378	28573	28634	28737	28304	27874	28014	27961	27709	27846	27922	27164	26669	26519	26099	25652	25544
1.49091	3.72727	12.5906	2022.1.5	20:55:00	30	20	32	300	20
34188	34113	34239	34775	35048	34875	35048	34393	34327	34495	34552	34697	34603	34766	34055	33640	33390	33112	33128	32273	31571	31355	31204	30455	30376	30351	29976	30365	29457	29017	28787	29030	28545	28436	28599	28336	28303	27688	27373	27679	27795	27495	27701	28088	28341	28439	28528	28339	27866	27717
2.19231	3.73464	12.6003	2022.1.5	21:09:00	30	20	32	300	20
34193	34115	34271	34792	35048	34892	35064	34171	33983	34095	34128	34345	34237	34447	33746	33289	32984	32636	32679	31839	31190	30981	30815	30091	30032	30053	29716	30104	29239	29047	28941	29244	28819	28694	28923	28616	28586	28026	27241	26963	26707	26262	26324	26415	25751	25186	24968	24575	24160	24152
1.15309	3.79344	12.6019	2022.1.5	21:24:00	30	20	32	300	20
34162	34096	34228	34767	35028	34870	35050	34102	33899	33995	34027	34218	34147	34344	33639	33233	32991	32699	32744	31923	31275	31107	30935	30241	30132	30123	29812	30243	29346	28995	28801	29059	28639	28503	28733	28440	28459	27851	27572	27852	27939	27595	27695	27759	26892	26079	25672	25191	24704	24595
1.49461	3.69062	12.5825	2022.1.5	21:39:00	30	20	32	300	20
34183	34112	34273	34799	35064	34891	35068	34400	34336	34503	34552	34763	34674	34835	34105	33691	33471	33160	33181	32339	31655	31442	31240	30508	30402	30403	30011	30406	29492	29065	28841	29015	28579	28444	28680	28490	28663	28255	27732	27605	27346	27101	27236	27303	26966	26424	26152	25693	25287	25207
1.41746	3.71992	12.5745	2022.1.5	21:53:00	30	20	32	300	20
34200	34119	34280	34792	35056	34874	35063	34610	34668	34872	34936	35143	35031	35167	34444	33968	33705	33375	33421	32564	31849	31630	31377	30676	30537	30504	30136	30522	29558	29140	28902	29051	28644	28507	28726	28576	28780	28459	28025	27959	27728	27450	27583	27620	27291	26832	26551	26005	25672	25553
1.61208	3.7052	12.5745	2022.1.5	22:08:00	30	20	32	300	20
34176	34113	34246	34792	35056	34879	35068	34535	34544	34728	34800	34987	34877	35014	34280	33864	33683	33424	33474	32631	31925	31711	31487	30771	30658	30597	30312	30771	30077	29719	29522	29711	29254	29123	29175	28997	29163	28880	28295	28068	27831	27440	27484	27503	27128	26603	26289	25736	25410	25311
1.13102	3.72724	12.5793	2022.1.5	22:22:00	30	20	32	300	20
34201	34123	34280	34800	35065	34880	35071	34500	34480	34672	34736	34915	34794	34944	34196	33819	33685	33455	33512	32674	31965	31743	31539	30796	30673	30608	30307	30760	30070	30007	29948	30237	29759	29631	29548	29325	29424	29111	28424	28133	27834	27414	27459	27449	27090	26480	26139	25600	25307	25213
1.63412	3.71257	12.5535	2022.1.5	22:37:00	30	20	32	300	20
34168	34105	34242	34779	35048	34879	35056	34239	34112	34235	34297	34473	34359	34516	33770	33411	33247	32998	33042	32220	31547	31327	31243	30444	30335	30334	29977	30340	29390	28973	28769	29008	28535	28419	28646	28480	28437	27851	27558	27841	27920	27765	27963	28111	27822	27152	26757	26177	25683	25484
1.2228	3.73083	12.5825	2022.1.5	22:51:00	30	20	32	300	20
34168	34104	34235	34775	35041	34881	35073	34221	34075	34198	34230	34472	34368	34519	33767	33412	33312	33081	33139	32335	31692	31491	31331	30605	30449	30439	29996	30335	29347	28867	28587	28738	28316	28157	28352	28147	28238	27681	27112	26971	26571	26373	26552	26651	26317	25855	25599	25105	24802	24663
1.52763	3.76399	12.5841	2022.1.5	23:06:00	30	20	32	300	20
34178	34115	34277	34799	35055	34888	35099	34475	34434	34611	34672	34865	34755	34891	34134	33744	33592	33326	33387	32564	31859	31633	31473	30717	30549	30518	30054	30345	29299	28807	28516	28665	28240	28079	28289	28097	28119	27521	27257	27624	27685	27633	27880	28059	27768	27234	26886	26403	25909	25675
1.58271	3.71626	12.5777	2022.1.5	23:21:00	30	20	32	300	20
34177	34105	34265	34780	35051	34865	35079	34604	34631	34850	34932	35113	34991	35115	34376	33911	33676	33391	33435	32597	31912	31644	31453	30719	30555	30508	30067	30376	29367	28888	28610	28722	28333	28187	28425	28241	28336	27721	27469	27827	27888	27827	28072	28273	27957	27455	27114	26604	26127	25864
1.42113	3.7199	12.5568	2022.1.5	23:35:00	30	20	32	300	20
34170	34105	34247	34790	35052	34872	35055	34575	34619	34835	34912	35081	34961	35095	34333	33911	33710	33426	33455	32623	31955	31721	31539	30776	30612	30583	30122	30424	29415	28977	28718	28844	28424	28286	28281	28108	28271	27840	27248	27059	26703	26500	26670	26775	26466	25944	25687	25248	24856	24671
1.45047	3.73084	12.5374	2022.1.5	23:50:00	30	20	32	300	20
34184	34109	34271	34786	35042	34867	35065	34613	34665	34880	34960	35129	35006	35114	34384	33950	33715	33449	33493	32657	31970	31760	31547	30828	30663	30640	30163	30457	29435	28979	28747	28883	28488	28343	28313	28175	28402	28115	27787	27736	27419	27223	27387	27445	27039	26570	26319	25851	25444	25267
1.25216	3.70874	12.5664	2022.1.6	00:04:00	30	20	32	300	20
34160	34094	34236	34784	35048	34873	35063	34548	34556	34760	34819	35001	34890	34995	34272	33856	33643	33383	33430	32588	31897	31671	31487	30760	30601	30574	30101	30419	29431	28945	28704	28883	28429	28291	28241	28091	28343	28143	27873	27872	27632	27402	27551	27607	27212	26720	26413	25918	25471	25315
1.03921	3.67947	12.5584	2022.1.6	00:19:00	30	20	32	300	20
34151	34100	34227	34771	35047	34864	35060	34484	34456	34629	34684	34765	34624	34729	33971	33607	33376	33141	33177	32347	31649	31447	31312	30592	30469	30423	30037	30496	29722	29568	29489	29759	29333	29198	28915	28725	28853	28591	28444	28755	28777	28521	28642	28634	28136	27412	26991	26400	25823	25611
1.42477	3.70147	12.5471	2022.1.6	00:34:00	30	20	32	300	20
34166	34097	34235	34777	35039	34860	35076	34440	34363	34511	34575	34608	34448	34565	33816	33447	33276	33067	33106	32287	31607	31430	31290	30571	30461	30419	29963	30408	29697	29580	29507	29795	29383	29256	29256	29117	29267	28981	28808	29149	29192	28927	29010	29029	28431	27789	27411	26967	26393	26098
1.56797	3.69041	12.5374	2022.1.6	00:48:00	30	20	32	300	20
34174	34120	34265	34787	35045	34854	35083	34519	34474	34647	34719	34542	34304	34383	33619	33225	32988	32777	32816	32007	31328	31120	30728	29849	29713	29583	29457	30018	29799	30075	30255	30643	30241	30113	29819	29617	29655	29302	29106	29403	29406	29051	29065	28983	28337	27599	27147	26637	26024	25760
1.27052	3.67936	12.5117	2022.1.6	01:03:00	30	20	32	300	20
34166	34096	34268	34784	35029	34851	35093	34608	34617	34814	34899	34728	34476	34558	33785	33411	33227	33032	33073	32267	31573	31415	30992	30478	30448	30271	30349	30855	30839	31191	31355	31717	31275	31112	30678	30209	29960	29347	28993	29160	29052	28703	28727	28679	28040	27283	26876	26281	25727	25511
1.6083	3.70129	12.5052	2022.1.6	01:17:00	30	20	32	300	20
34152	34103	34240	34792	35029	34847	35075	34561	34555	34745	34831	34623	34368	34432	33651	33263	33063	32887	32960	32147	31473	31263	31237	30484	30374	30203	30357	30783	30683	31104	31267	31656	31238	31065	30950	30862	30850	30335	29947	30113	30041	29637	29625	29663	29389	29085	28872	28452	27857	27501
1.20071	3.70494	12.4956	2022.1.6	01:32:00	30	20	32	300	20
34176	34117	34272	34793	35038	34860	35088	34295	34088	34215	34288	34053	33816	33915	33169	32800	32660	32500	32591	31820	31179	30989	30995	30259	30147	30027	30183	30635	30516	30987	31171	31603	31153	31003	31019	30979	30967	30480	30107	30320	30263	29777	29712	29760	29728	29519	29387	29062	28410	28037
1.29984	3.72694	12.4923	2022.1.6	01:47:00	30	20	32	300	20
34172	34105	34248	34793	35035	34865	35068	34345	34191	34354	34423	34219	33977	34061	33313	32951	32808	32642	32739	31962	31319	31154	30742	30111	30062	29887	30045	30607	30619	31124	31367	31816	31313	31175	30785	30529	30423	29939	29619	29837	29776	29363	29328	29239	28755	27947	27556	26990	26295	25975
1.6046	3.70489	12.4585	2022.1.6	02:01:00	30	20	32	300	20
34152	34100	34241	34792	35037	34860	35072	34553	34547	34751	34837	34759	34549	34641	33861	33480	33312	33108	33167	32357	31687	31511	31275	30636	30536	30463	29948	30408	30096	30467	30602	30971	30568	30421	30349	30083	30139	29718	29495	29768	29731	29488	29583	29770	29449	28989	28707	28319	27624	27261
1.43197	3.71945	12.4553	2022.1.6	02:16:00	30	20	32	300	20
34158	34091	34231	34774	35020	34849	35048	34783	34950	35211	35312	35440	35280	35375	34614	34198	34064	33835	33851	33015	32314	32087	31852	31113	30967	30839	30511	30952	30662	30963	31056	31401	30970	30770	30883	30639	30679	30247	29984	30168	30089	29716	29746	29948	29974	29771	29687	29276	28662	28323
1.47603	3.73045	12.4602	2022.1.6	02:30:00	30	20	32	300	20
34168	34095	34238	34783	35028	34855	35041	34794	34952	35198	35301	35419	35255	35360	34617	34161	33983	33699	33732	32894	32179	31947	31695	30983	30824	30723	30308	30751	30161	30336	30348	30670	30207	30037	30215	30027	30103	29681	29550	29859	29922	29618	29695	29919	29734	29326	29124	28661	27965	27639
1.24471	3.74149	12.473	2022.1.6	02:45:00	30	20	32	300	20
34176	34103	34234	34775	35026	34858	35073	34927	35128	35408	35528	35636	35483	35581	34818	34395	34210	33939	33958	33080	32353	32108	31807	31095	30935	30830	30424	30834	30297	30464	30487	30806	30368	30185	30374	30135	30268	29873	29727	30055	30124	29816	29872	30043	29789	29388	29193	28716	28035	27657
1.50176	3.6938	12.4602	2022.1.6	03:00:00	30	20	32	300	20
34169	34097	34247	34781	35031	34856	35059	34903	35115	35399	35521	35581	35397	35494	34722	34304	34104	33803	33806	32962	32215	31985	31726	30999	30852	30749	30328	30752	30187	30391	30436	30748	30313	30139	30329	30103	30241	29866	29680	29920	29907	29604	29660	29640	29169	28569	28196	27643	27033	26673
1.14925	3.7268	12.4505	2022.1.6	03:14:00	30	20	32	300	20
34160	34103	34241	34780	35031	34843	35049	34932	35153	35456	35584	35653	35467	35564	34796	34377	34173	33903	33899	33039	32299	32059	31809	31048	30932	30867	30487	30971	30780	31052	31207	31541	31014	30844	30897	30626	30683	30468	29789	29505	29172	28562	28374	28277	27812	27113	26766	26271	25685	25516
1.219	3.75981	12.4376	2022.1.6	03:29:00	30	20	32	300	20
34148	34080	34231	34800	35048	34843	35044	34951	35176	35488	35589	35639	35485	35592	34793	34417	34215	33931	33884	33015	32276	32065	31783	31054	30943	30891	30464	30935	30782	30804	30856	31157	30603	30436	30282	29896	29825	29519	28957	28765	28476	27916	27816	27779	27388	26704	26389	25903	25371	25237
1.24836	3.69367	12.4248	2022.1.6	03:43:00	30	20	32	300	20
34136	34072	34217	34756	35009	34828	35047	34912	35135	35440	35565	35616	35439	35534	34782	34344	34099	33803	33803	32943	32232	32012	31665	31003	30851	30779	30389	30806	30319	30074	29959	30126	29695	29522	29599	29387	29527	29220	28726	28583	28268	27907	27977	28055	27747	27215	26875	26424	25885	25644
1.34013	3.723	12.4216	2022.1.6	03:58:00	30	20	32	300	20
34152	34087	34230	34764	35021	34827	35071	34979	35217	35524	35651	35779	35639	35753	34991	34507	34147	33787	33744	32843	32087	31855	31536	30835	30712	30640	30175	30611	30007	30000	29977	30257	29807	29651	29806	29619	29744	29419	28899	28719	28450	27991	28008	28039	27665	27000	26616	26092	25549	25342
1.46863	3.70095	12.4248	2022.1.6	04:13:00	30	20	32	300	20
34152	34087	34235	34774	35030	34848	35088	35011	35255	35561	35696	35807	35644	35751	35016	34502	34088	33743	33701	32794	32049	31836	31443	30866	30766	30699	30357	30809	30731	31145	31342	31707	31250	31047	31037	30735	30776	30445	29777	29467	29127	28580	28495	28402	27927	26989	26532	25903	25363	25179
1.61917	3.71198	12.436	2022.1.6	04:27:00	30	20	32	300	20
34153	34100	34234	34780	35040	34875	35087	34975	35198	35487	35609	35771	35636	35754	35016	34475	34051	33678	33643	32742	32007	31759	31503	30784	30637	30571	30157	30619	30023	30089	30073	30355	29920	29779	29976	29749	29861	29481	29319	29671	29795	29472	29535	29724	29643	29440	29271	28937	28315	27931
1.44295	3.76343	12.4119	2022.1.6	04:42:00	30	20	32	300	20
34159	34093	34228	34767	35030	34871	35070	34924	35144	35424	35552	35735	35605	35728	34993	34482	34115	33760	33731	32840	32121	31875	31588	30888	30743	30647	30299	30751	30132	30147	30096	30369	29939	29795	29989	29750	29875	29441	29237	29536	29624	29313	29401	29627	29729	29687	29632	29359	28760	28374
1.34746	3.7156	12.3814	2022.1.6	04:56:00	30	20	32	300	20
34136	34071	34216	34761	35025	34855	35048	34914	35130	35402	35529	35737	35611	35732	35031	34473	34135	33776	33779	32880	32164	31881	31583	30888	30718	30629	30189	30551	29623	29132	28810	28931	28543	28395	28631	28433	28671	28360	28283	28683	28772	28568	28711	28799	28455	27999	27771	27331	26801	26527
1.43186	3.83297	12.3814	2022.1.6	05:11:00	30	20	32	300	20
34156	34077	34217	34760	35015	34868	35055	34920	35123	35407	35531	35759	35644	35773	35032	34531	34212	33863	33836	32945	32223	31967	31671	30944	30796	30720	30319	30644	29669	29192	28888	28975	28567	28438	28663	28471	28711	28454	28380	28816	28888	28668	28783	28821	28387	27780	27496	26975	26402	26125
2.20286	3.74486	12.3637	2022.1.6	05:26:00	30	20	32	300	20
34136	34067	34207	34740	35012	34848	35043	34883	35094	35362	35480	35785	35697	35831	35082	34604	34392	34019	33997	33104	32381	32091	31795	31049	30871	30775	30262	30496	29445	28955	28660	28779	28392	28243	28465	28247	28534	28316	28284	28721	28795	28547	28660	28648	28071	27451	27156	26603	26169	26008
1.27396	3.69339	12.3524	2022.1.6	05:40:00	30	20	32	300	20
34137	34067	34196	34745	35009	34851	35029	34771	34923	35183	35287	35583	35519	35660	34913	34488	34327	33968	33964	33081	32340	32063	31775	31035	30864	30792	30193	30423	29406	28930	28650	28787	28359	28246	28503	28283	28534	28307	28244	28681	28785	28545	28649	28678	28103	27621	27457	27009	26525	26356
1.21888	3.72272	12.3556	2022.1.6	05:55:00	30	20	32	300	20
34140	34071	34215	34768	35031	34873	35055	34811	34986	35256	35353	35640	35543	35683	34953	34479	34289	33927	33919	33034	32296	32019	31725	30983	30804	30722	30155	30385	29359	28867	28558	28684	28275	28123	28371	28097	28372	28139	28101	28567	28642	28448	28584	28610	28087	27600	27436	26995	26522	26360
1.50525	3.71539	12.3476	2022.1.6	06:09:00	30	20	32	300	20
34146	34068	34211	34740	35007	34839	35011	34741	34888	35144	35247	35444	35328	35441	34709	34207	33968	33615	33616	32738	31987	31720	31479	30743	30568	30487	29935	30156	29181	28866	28672	28870	28519	28387	28644	28379	28628	28423	28404	28817	28895	28683	28829	28847	28311	27815	27653	27202	26735	26553
1.42079	3.78511	12.3444	2022.1.6	06:24:00	30	20	32	300	20
34148	34072	34223	34779	35031	34812	34967	34635	34743	34984	35056	35232	35121	35245	34486	33971	33595	33203	33145	32276	31519	31272	31104	30317	30159	30159	29623	29804	28814	28795	28752	29097	28716	28664	28893	28703	28932	28670	28563	28981	29151	28872	29053	29336	29528	29593	29725	29533	28960	28663
1.57131	3.72636	12.3412	2022.1.6	06:39:00	30	20	32	300	20
34168	34096	34223	34775	35032	34857	35030	34519	34538	34745	34789	34991	34880	35000	34240	33785	33599	33278	33297	32456	31707	31446	31287	30515	30351	30293	29687	29755	28695	28584	28468	28809	28467	28383	28609	28380	28619	28351	28260	28691	28883	28569	28779	29001	29198	29322	29429	29281	28743	28471
1.61536	3.70432	12.3139	2022.1.6	06:53:00	30	20	32	300	20
34135	34053	34198	34744	35000	34799	34981	34550	34619	34844	34929	35092	34963	35088	34337	33863	33647	33334	33335	32489	31710	31452	31304	30519	30344	30297	29692	29826	28841	28832	28793	29128	28733	28665	28896	28721	28955	28727	28663	29111	29208	28907	28972	29139	28635	28373	28341	27965	27424	27201
1.28124	3.7189	12.3075	2022.1.6	07:08:00	30	20	32	300	20
34155	34080	34207	34755	35003	34823	34992	34623	34724	34951	35038	35175	35040	35152	34403	33881	33571	33220	33203	32332	31583	31329	31183	30408	30237	30179	29647	29865	28909	28927	28909	29287	28889	28800	28968	28866	29097	28863	28791	29224	29294	28953	28978	28982	28374	27800	27641	27219	26644	26438
1.10502	3.74458	12.2994	2022.1.6	07:22:00	30	20	32	300	20
34132	34057	34201	34747	35006	34828	35000	34651	34752	34990	35071	35232	35103	35227	34483	33932	33613	33224	33199	32323	31575	31336	31151	30369	30195	30175	29646	29851	28890	28903	28889	29244	28858	28767	28945	28711	28939	28672	28605	29036	29111	28745	28775	28802	28224	27875	27823	27455	26960	26779
1.29958	3.71518	12.3059	2022.1.6	07:37:00	30	20	32	300	20
34160	34089	34223	34765	35029	34845	35017	34590	34663	34890	34970	35119	34983	35123	34322	33679	33129	32710	32603	31755	31048	30817	30687	29891	29799	29843	29325	29481	28519	28537	28564	28952	28537	28495	28807	28654	28915	28693	28627	29096	29201	28822	28808	28857	28375	28092	28081	27787	27211	26995
[truncated: 2,950 more columns]

## Sheet: 3号
17888	16587	17237	17643	18668	16661	17440	18664	18597	17941	17459	18078	18148	19455	17259	17935	17448	16916	17760	16663	17999	15965	17976	17705	17577	18035	16135	17305	15568	17060	16084	16492	16715	16394	17193	15660	17988	16097	17416	18323	17526	18173	17473	18688	16740	18138	17153	17226	17237	16673
0.980246	3.59056	12.3637	2022.1.5	09:01:00	30	20	32	300	20
17912	16599	17236	17644	18696	16686	17486	18691	18623	17962	17469	18077	18115	19446	17249	17980	17475	16771	17513	16444	17815	15865	17934	17676	17471	17945	16017	17280	15492	16984	16183	16626	16934	16522	17361	15751	18168	16246	17431	18324	17434	18074	17452	18844	16944	18484	17244	17336	17409	16634
1.76225	3.65301	12.3814	2022.1.5	09:15:00	30	20	32	300	20
17883	16593	17248	17665	18704	16762	17549	18730	18645	17940	17432	18069	18074	19433	17228	17925	17574	17231	18219	16872	18092	16027	18087	17939	17855	18299	16290	17448	15689	17193	16336	16253	16535	16207	17027	15511	17927	16048	17372	18328	17468	18080	17458	18756	16811	18278	17183	17324	17334	16664
1.34007	3.61269	12.3717	2022.1.5	09:30:00	30	20	32	300	20
17882	16582	17224	17643	18695	16721	17512	18704	18616	17935	17430	18103	18082	19417	17201	17879	17650	17413	18516	17064	18253	16135	18136	17926	17859	18328	16336	17463	15757	17298	16368	16213	16397	16151	16982	15485	17738	15893	17319	18280	17476	17956	17425	18702	16755	18382	17197	17341	17297	16722
1.67048	3.57594	12.3974	2022.1.5	09:44:00	30	20	32	300	20
17891	16603	17247	17661	18719	16769	17557	18722	18637	17956	17439	18152	18100	19447	17224	17917	17537	17131	18014	16764	18044	15995	18055	17912	17822	18224	16259	17394	15685	17244	16304	16936	17061	16642	17343	15791	18037	16153	17512	18351	17573	18015	17548	18835	16848	18460	17281	17464	17316	16768
1.08676	3.60908	12.4199	2022.1.5	09:59:00	30	20	32	300	20
17903	16628	17282	17711	18741	16805	17581	18754	18664	17959	17456	18119	18175	19467	17259	18214	17627	16760	17173	16260	17782	15868	17784	17541	17514	18069	16102	17320	15585	17003	15976	16694	16876	16515	17339	15699	17835	15973	17344	18330	17440	18141	17375	18483	16579	17895	17027	17115	17138	16476
1.27036	3.56143	12.4585	2022.1.5	10:14:00	30	20	32	300	20
17892	16628	17278	17685	18730	16779	17565	18745	18649	17951	17454	18161	18188	19481	17239	18383	17838	17011	17492	16440	17866	15902	17842	17500	17441	18014	16101	17339	15612	17023	15981	15911	16220	15927	16824	15321	17613	15814	17193	18190	17320	17964	17283	18371	16440	17868	16915	17001	17000	16349
1.21901	3.63867	12.4634	2022.1.5	10:28:00	30	20	32	300	20
17927	16629	17275	17679	18711	16772	17568	18744	18661	17974	17452	18150	18144	19457	17245	18163	17606	16887	17472	16288	17711	15787	17796	17408	17280	17811	15967	17224	15548	17032	15958	15895	16193	15872	16696	15313	17783	15941	17306	18080	17352	17810	17252	18355	16397	18013	16875	17055	16943	16336
1.45768	3.55424	12.4746	2022.1.5	10:43:00	30	20	32	300	20
17894	16624	17267	17705	18745	16785	17553	18744	18626	18071	17533	18182	18222	19435	17285	18113	17617	16751	17290	16188	17651	15779	17721	17457	17323	17851	15925	17231	15500	16936	15958	15919	16339	15932	16802	15319	17853	15995	17230	18263	17219	17950	17210	18459	16596	17935	17112	17035	17104	16306
1.45768	3.55424	12.5229	2022.1.5	10:57:00	30	20	32	300	20
17896	16621	17269	17683	18743	16810	17596	18768	18667	17971	17464	18141	18112	19437	17235	18071	17650	17142	17920	16673	17996	15981	17987	17772	17613	18012	16082	17343	15629	17120	16160	16103	16540	16173	16980	15503	17826	16037	17287	18255	17311	17928	17326	18696	16800	18193	17194	17216	17191	16474
1.45768	3.55424	12.4923	2022.1.5	11:12:00	30	20	32	300	20
17904	16604	17258	17691	18739	16774	17554	18736	18632	18007	17488	18166	18206	19419	17293	17988	17640	17063	17928	16674	17960	15982	17957	17728	17527	17973	16028	17347	15575	17012	16176	15951	16294	15965	16908	15410	17920	16108	17282	18272	17273	18024	17315	18671	16803	18231	17283	17184	17252	16394
1.3439	3.56536	12.5809	2022.1.5	11:27:00	30	20	32	300	20
17900	16625	17268	17682	18728	16743	17543	18743	18656	17981	17468	18163	18181	19469	17260	17992	17640	17284	18343	16916	18145	16035	18067	17674	17475	17944	16051	17330	15614	17123	16237	15998	16293	16009	16948	15472	17814	16054	17285	18147	17317	18079	17371	18622	16712	18208	17192	17200	17143	16427
1.3439	3.56536	12.5181	2022.1.5	11:41:00	30	20	32	300	20
17910	16621	17259	17667	18716	16726	17524	18723	18632	17963	17452	18162	18171	19459	17239	18061	17783	17486	18521	17082	18266	16152	18160	17663	17452	17950	16104	17354	15656	17142	16167	16051	16251	16144	17139	15657	18041	16188	17442	18170	17544	18186	17545	18785	16804	18568	17272	17427	17345	16622
1.20807	3.58014	12.5906	2022.1.5	11:56:00	30	20	32	300	20
17912	16606	17245	17650	18703	16738	17516	18718	18640	17963	17455	18097	18151	19445	17247	18147	17990	17768	18820	17200	18335	16196	18304	17760	17455	17885	16070	17320	15621	17128	16104	16784	16924	16654	17496	15931	18273	16367	17581	18342	17670	18400	17696	18974	17017	18654	17449	17595	17640	16748
1.13471	3.57674	12.5664	2022.1.5	12:10:00	30	20	32	300	20
17931	16635	17289	17694	18736	16772	17563	18753	18664	18015	17494	18188	18203	19468	17285	18048	17764	17435	18481	17044	18241	16134	18192	17819	17611	18043	16155	17388	15663	17134	16175	16851	17071	16686	17496	15914	18284	16387	17569	18489	17657	18365	17662	18988	17040	18529	17481	17595	17614	16719
1.45049	3.59501	12.6051	2022.1.5	12:25:00	30	20	32	300	20
17920	16656	17292	17710	18743	16839	17633	18799	18704	17992	17480	18193	18198	19488	17281	18092	17711	17258	18200	16887	18180	16096	17997	17665	17564	18100	16151	17395	15649	17056	16080	16008	16300	16094	17071	15568	18045	16205	17435	18325	17518	18260	17522	18622	16663	17949	17012	17197	17207	16561
1.45049	3.59501	12.6132	2022.1.5	12:40:00	30	20	32	300	20
17896	16632	17276	17676	18736	16792	17569	18751	18661	17986	17488	18164	18150	19435	17238	17931	17645	17365	18475	17093	18326	16200	18060	17739	17662	18249	16258	17442	15728	17240	16311	16098	16406	16140	17029	15563	17965	16174	17412	18273	17467	18211	17477	18605	16646	18058	17112	17201	17143	16528
1.48361	3.57315	12.6019	2022.1.5	12:54:00	30	20	32	300	20
17904	16632	17282	17693	18734	16809	17584	18768	18678	17995	17489	18145	18164	19463	17244	17935	17546	17208	18256	16963	18247	16142	17977	17728	17645	18194	16190	17442	15689	17093	16160	16142	16619	16220	17028	15511	17935	16152	17348	18378	17384	18184	17399	18616	16722	17958	17200	17153	17188	16449
1.54235	3.62452	12.6454	2022.1.5	13:09:00	30	20	32	300	20
17913	16631	17289	17696	18736	16810	17575	18776	18685	18024	17515	18189	18172	19456	17271	17940	17423	16883	17736	16534	17888	15895	17937	17687	17483	17865	15980	17258	15543	16931	15895	15973	16484	16022	16803	15346	17715	15933	17170	18152	17288	18153	17353	18567	16662	17693	17075	17073	17055	16475
1.07602	3.58428	12.6099	2022.1.5	13:23:00	30	20	32	300	20
17916	16631	17284	17694	18746	16787	17577	18769	18654	18004	17505	18160	18169	19451	17259	17911	17473	17051	18056	16770	18039	16012	18032	17737	17506	17875	15999	17281	15555	17000	16028	15909	16234	15906	16781	15347	17867	16055	17265	18226	17338	18155	17389	18717	16834	18072	17258	17226	17231	16470
1.42852	3.59517	12.6648	2022.1.5	13:38:00	30	20	32	300	20
17928	16646	17287	17714	18775	16819	17591	18755	18686	18022	17514	18185	18180	19456	17256	17888	17499	17171	18251	16995	18301	16208	18080	17745	17529	17915	16048	17317	15609	17048	16065	15932	16246	15957	16907	15438	17935	16087	17330	18345	17392	18150	17415	18719	16817	18159	17216	17253	17269	16600
1.39555	3.60639	12.6164	2022.1.5	13:53:00	30	20	32	300	20
17914	16626	17280	17707	18743	16809	17588	18763	18682	18017	17522	18141	18153	19419	17227	17888	17593	17386	18473	17199	18527	16322	18080	17641	17434	17847	16011	17298	15602	16981	15903	15999	16231	16149	17147	15617	17861	16001	17344	18326	17560	18259	17483	18577	16620	17393	16535	16940	17013	16506
1.39555	3.60639	12.6535	2022.1.5	14:07:00	30	20	32	300	20
17923	16637	17269	17694	18744	16792	17571	18763	18663	18018	17521	18052	18091	19396	17224	17876	17580	17305	18430	17199	18528	16349	18137	17679	17373	17785	15935	17296	15537	16866	15957	16503	16838	16520	17479	15835	18162	16247	17420	18432	17548	18424	17533	18724	16804	17755	16961	17205	17413	16651
1.39555	3.60639	12.6357	2022.1.5	14:22:00	30	20	32	300	20
17934	16643	17294	17708	18741	16787	17567	18758	18671	18025	17553	18088	18148	19417	17234	17910	17601	17351	18437	17239	18583	16404	18068	17617	17386	17836	15993	17312	15593	16929	15911	16006	16468	16104	17001	15509	17978	16103	17358	18400	17535	18279	17504	18700	16758	18049	17164	17336	17380	16723
1.07234	3.57323	12.6535	2022.1.5	14:36:00	30	20	32	300	20
17914	16636	17280	17698	18754	16836	17603	18779	18652	17998	17517	18032	18088	19396	17217	17926	17752	17571	18592	17383	18735	16502	18102	17636	17481	18019	16103	17407	15656	16985	16005	16104	16636	16268	17172	15635	18057	16200	17386	18510	17523	18400	17517	18704	16790	17974	17181	17295	17433	16619
1.07234	3.57323	12.6535	2022.1.5	14:51:00	30	20	32	300	20
17919	16638	17292	17715	18769	16821	17604	18774	18668	18052	17594	18037	18059	19381	17200	17833	17544	17254	18356	17236	18647	16444	18003	17529	17281	17813	15938	17306	15543	16869	15982	16039	16573	16217	17176	15611	18086	16262	17365	18419	17479	18462	17510	18723	16849	17904	17144	17291	17479	16566
1.48367	3.57329	12.6454	2022.1.5	15:05:00	30	20	32	300	20
17911	16627	17267	17695	18743	16793	17554	18756	18673	18028	17590	18041	18065	19389	17183	17771	17499	17268	18262	17186	18639	16393	17979	17464	17248	17767	15922	17245	15546	17012	16049	16019	16419	16219	17229	15680	18144	16239	17412	18400	17530	18348	17534	18751	16821	18234	17233	17443	17511	16587
1.48367	3.57329	12.6454	2022.1.5	15:20:00	30	20	32	300	20
17912	16628	17257	17679	18733	16791	17549	18744	18636	17997	17565	18015	18069	19392	17186	17756	17543	17256	18184	17178	18667	16423	17963	17430	17192	17777	15914	17263	15527	16978	16147	15902	16214	16069	17279	15674	18136	16264	17366	18300	17443	18452	17504	18659	16737	17872	17104	17320	17458	16506
1.18986	3.59897	12.6261	2022.1.5	15:35:00	30	20	32	300	20
17912	16631	17272	17700	18739	16759	17531	18732	18620	18027	17541	18091	18224	19433	17292	17817	17591	17324	18416	17380	18811	16554	18029	17520	17356	18009	16075	17407	15647	17000	16093	15987	16399	16089	17197	15636	18056	16208	17329	18495	17379	18428	17433	18629	16768	17745	17160	17276	17436	16503
0.991534	3.58054	12.6212	2022.1.5	15:49:00	30	20	32	300	20
17914	16619	17265	17690	18737	16765	17544	18724	18636	17991	17495	18162	18174	19432	17229	17901	17585	17372	18460	17240	18585	16383	17976	17576	17520	18115	16205	17445	15744	17160	16134	16060	16433	16135	17013	15517	17976	16143	17392	18372	17496	18238	17479	18587	16638	17808	17032	17265	17255	16633
1.07966	3.60256	12.6228	2022.1.5	16:04:00	30	20	32	300	20
17918	16627	17271	17700	18748	16758	17528	18719	18611	17969	17491	18102	18175	19433	17250	17950	17514	17079	18159	17012	18386	16275	17878	17484	17319	17895	15986	17335	15587	16952	16008	15946	16385	16009	16962	15439	17936	16087	17304	18417	17352	18208	17343	18496	16607	17686	17017	17131	17221	16510
1.37345	3.57685	12.6261	2022.1.5	16:18:00	30	20	32	300	20
17915	16609	17248	17687	18746	16808	17577	18751	18647	17990	17508	18149	18145	19416	17219	17972	17660	17389	18473	17219	18543	16358	18072	17744	17648	18164	16218	17452	15740	17139	16063	16191	16740	16322	17101	15620	18092	16252	17474	18492	17503	18163	17505	18725	16780	18202	17260	17354	17274	16691
1.48363	3.57319	12.639	2022.1.5	16:33:00	30	20	32	300	20
17916	16605	17253	17679	18736	16809	17594	18762	18646	18010	17531	18065	18136	19377	17227	17872	17608	17288	18480	17211	18527	16367	17968	17586	17468	18083	16135	17438	15700	17082	16073	16193	16803	16296	17109	15568	17935	16151	17316	18467	17380	18235	17424	18634	16728	17852	17244	17203	17269	16550
1.48363	3.57319	12.6228	2022.1.5	16:48:00	30	20	32	300	20
17936	16637	17275	17696	18736	16807	17599	18766	18662	17992	17496	18137	18171	19421	17237	18112	18002	17854	18917	17479	18665	16458	18226	17758	17596	18178	16220	17533	15791	17115	16086	16300	16977	16432	17207	15703	18030	16228	17387	18461	17467	18283	17527	18824	16912	18272	17376	17391	17404	16696
1.48363	3.57319	12.6261	2022.1.5	17:02:00	30	20	32	300	20
17892	16597	17239	17676	18733	16767	17552	18726	18620	17954	17481	18080	18137	19392	17222	18032	18009	17859	18911	17406	18562	16405	18252	17797	17573	18111	16154	17481	15736	17119	16156	16238	16832	16288	17089	15580	17763	16075	17260	18326	17281	18071	17409	18832	16951	18141	17272	17218	17257	16525
1.30736	3.58421	12.6519	2022.1.5	17:17:00	30	20	32	300	20
17906	16613	17256	17691	18740	16736	17538	18727	18642	17981	17491	18068	18141	19392	17211	18409	18080	17736	18739	17235	18455	16309	18156	17659	17448	17957	16068	17427	15744	17068	15946	16205	16859	16345	17100	15610	18032	16189	17411	18367	17540	18299	17545	18727	16776	18112	17178	17342	17338	16665
1.30736	3.58421	12.6373	2022.1.5	17:31:00	30	20	32	300	20
17904	16604	17248	17696	18751	16712	17523	18697	18650	17975	17481	18108	18146	19402	17202	18375	18146	17843	18859	17281	18449	16284	18156	17644	17469	18029	16135	17442	15776	17141	16015	16188	16720	16268	17014	15562	18039	16207	17462	18368	17545	18243	17525	18669	16720	18187	17161	17291	17241	16626
1.43223	3.59527	12.6212	2022.1.5	17:46:00	30	20	32	300	20
17892	16596	17236	17670	18720	16718	17528	18707	18637	17960	17448	18108	18152	19390	17203	18396	18115	17773	18759	17147	18309	16192	18104	17707	17584	18151	16208	17491	15804	17177	16079	16182	16683	16240	17000	15551	18023	16197	17424	18358	17469	18215	17473	18706	16789	18097	17237	17289	17295	16564
1.43223	3.59527	12.6357	2022.1.5	18:01:00	30	20	32	300	20
17928	16631	17268	17689	18744	16791	17598	18766	18680	17981	17483	18112	18155	19424	17203	18546	17994	17228	17756	16477	17859	15899	17856	17578	17486	17992	16056	17351	15667	16992	15826	16163	16891	16376	17132	15632	17911	16083	17381	18282	17532	18256	17490	18625	16664	17975	17014	17196	17222	16619
1.23025	3.5769	12.6309	2022.1.5	18:15:00	30	20	32	300	20
17912	16616	17257	17695	18737	16788	17575	18745	18632	17967	17471	18099	18162	19415	17228	18509	18072	17493	18232	16820	18090	16067	17939	17714	17669	18205	16201	17455	15744	17028	15869	16216	17003	16472	17235	15727	18024	16178	17425	18405	17568	18357	17506	18543	16618	17233	16541	16817	16996	16376
1.42121	3.58056	12.6422	2022.1.5	18:30:00	30	20	32	300	20
17900	16607	17243	17675	18735	16769	17579	18764	18654	17978	17490	18042	18059	19390	17191	18179	17785	17402	18384	16939	18171	16087	18060	17723	17543	17983	16052	17355	15688	16992	15839	16140	16820	16300	17068	15575	17919	16065	17352	18208	17496	18226	17463	18535	16588	17568	16737	17023	17043	16457
1.42121	3.58056	12.6341	2022.1.5	18:44:00	30	20	32	300	20
17912	16618	17246	17675	18746	16783	17564	18744	18655	17991	17491	18148	18094	19409	17215	18031	17650	17290	18325	16877	18103	16052	18072	17684	17450	17879	16007	17321	15644	16977	15845	16003	16540	16060	16837	15417	17865	16047	17348	18201	17436	18071	17389	18499	16556	17896	16972	17117	17025	16488
1.23759	3.56221	12.6244	2022.1.5	18:59:00	30	20	32	300	20
17933	16625	17268	17708	18744	16782	17571	18762	18668	18016	17504	18175	18187	19440	17256	18056	17511	16856	17547	16430	17832	15865	17757	17471	17356	17876	15947	17273	15569	16903	15775	15919	16524	16042	16814	15364	17754	15959	17220	18177	17313	18052	17316	18441	16511	17646	16897	17005	16964	16383
0.991532	3.57686	12.6051	2022.1.5	19:14:00	30	20	32	300	20
17889	16612	17260	17704	18745	16761	17562	18755	18664	17997	17499	18169	18210	19464	17263	18384	17737	16784	17140	16102	17633	15735	17719	17416	17286	17791	15881	17217	15499	16772	15681	15915	16599	16098	16895	15378	17902	16041	17289	18223	17384	18162	17352	18477	16546	17441	16612	16872	17032	16312
1.36608	3.58413	12.6196	2022.1.5	19:28:00	30	20	32	300	20
17880	16609	17250	17684	18733	16793	17595	18748	18679	17952	17462	18151	18160	19447	17226	18380	17785	16960	17375	16347	17822	15877	17817	17530	17401	17884	15981	17288	15579	16870	15749	15975	16599	16146	16912	15422	17924	16055	17330	18192	17435	18199	17387	18447	16497	17160	16363	16768	16951	16322
1.35142	3.55114	12.6261	2022.1.5	19:43:00	30	20	32	300	20
17912	16624	17276	17706	18735	16767	17566	18768	18664	17985	17484	18150	18176	19449	17235	18373	17623	16619	16896	16008	17638	15759	17635	17452	17391	17910	15946	17267	15520	16786	15720	16039	16863	16327	17114	15511	18002	16141	17301	18354	17334	18231	17294	18358	16455	16863	16257	16591	16888	16157
1.19351	3.59156	12.6115	2022.1.5	19:57:00	30	20	32	300	20
17908	16622	17280	17683	18728	16729	17518	18706	18624	17967	17481	18161	18181	19463	17267	18361	17329	16256	16533	15744	17461	15610	17497	17234	17143	17632	15761	17088	15351	16677	15635	15921	16677	16184	16995	15401	17904	16044	17239	18318	17260	18104	17199	18259	16359	16695	16137	16548	16860	16134
1.13841	3.57681	12.6099	2022.1.5	20:12:00	30	20	32	300	20
17892	16617	17255	17665	18705	16717	17513	18728	18624	17984	17503	18150	18184	19442	17253	18143	17122	15994	16422	15740	17504	15663	17492	17135	16920	17448	15610	17001	15247	16552	15558	15505	15843	15663	16718	15204	17716	15879	17107	18060	17208	18092	17175	18211	16283	16647	15985	16475	16800	16027
1.33671	3.60619	12.5906	2022.1.5	20:27:00	30	20	32	300	20
17908	16622	17264	17679	18730	16722	17518	18713	18624	17980	17498	18108	18151	19432	17231	18146	17077	15979	16473	15740	17496	15639	17470	17052	16796	17299	15555	16947	15231	16589	15553	15530	15821	15684	16740	15246	17706	15848	17121	17983	17232	18020	17168	18171	16230	16736	15944	16473	16743	16063
1.59007	3.5951	12.5906	2022.1.5	20:41:00	30	20	32	300	20
17892	16591	17222	17646	18702	16720	17501	18699	18616	17974	17490	18096	18113	19443	17243	17909	17143	16312	16994	16225	17891	15923	17724	17247	17028	17540	15723	17063	15343	16760	15743	15655	15941	15801	16869	15370	17850	15991	17223	18094	17344	18216	17289	18245	16316	16767	16047	16575	16802	16103
1.32567	3.60979	12.5938	2022.1.5	20:56:00	30	20	32	300	20
17896	16612	17256	17667	18864	16982	17732	18888	18723	18075	17569	18152	18164	19491	17307	18044	17310	16385	16917	16021	17640	15747	17881	17418	17040	17390	15639	17003	15267	16659	15699	16504	16773	16416	17250	15662	18018	16144	17325	18039	17424	18313	17434	18525	16584	17925	16986	17178	17284	16495
1.49827	3.59144	12.6067	2022.1.5	21:10:00	30	20	32	300	20
17914	16602	17235	17642	18703	16752	17542	18754	18640	17999	17515	18047	18065	19437	17241	17928	17404	16908	17820	16639	17989	15971	18103	17592	17164	17547	15759	17111	15337	16731	15893	16289	16664	16340	17264	15666	18006	16198	17303	18047	17363	18379	17433	18540	16619	17772	16965	17150	17297	16411
1.10903	3.61352	12.6115	2022.1.5	21:25:00	30	20	32	300	20
17923	16623	17255	17658	18880	16966	17719	18879	18739	18081	17571	18235	18183	19517	17322	17956	17566	17152	18207	16848	18067	16029	18272	17867	17449	17744	15936	17239	15523	16919	15955	16528	16837	16435	17175	15662	18103	16228	17444	18205	17560	18418	17584	18675	16719	17460	16792	17028	17130	16416
1.10903	3.61352	12.5906	2022.1.5	21:40:00	30	20	32	300	20
17915	16631	17265	17681	18736	16737	17536	18748	18663	17996	17504	18167	18107	19480	17262	17892	17697	17464	18601	17141	18314	16204	18354	18035	17699	17998	16144	17372	15638	17067	16105	16073	16471	16062	16865	15424	17850	16064	17318	18100	17471	18295	17484	18583	16641	17728	17000	17156	17156	16508
0.99517	3.58408	12.597	2022.1.5	21:54:00	30	20	32	300	20
17904	16616	17265	17678	18725	16722	17521	18747	18635	18003	17485	18136	18102	19458	17255	17855	17616	17307	18472	16980	18171	16078	18220	17784	17445	17823	15983	17303	15568	17015	16106	15959	16314	15962	16848	15396	17804	16019	17198	18021	17267	18252	17291	18448	16612	17476	16910	16943	17064	16201
1.30732	3.60247	12.5858	2022.1.5	22:09:00	30	20	32	300	20
17900	16599	17256	17667	18708	16729	17542	18744	18637	17993	17478	18109	18105	19464	17271	17927	17818	17572	18722	17144	18301	16179	18272	17850	17572	17991	16127	17371	15637	17120	16225	16075	16439	16058	16913	15480	17941	16136	17336	18106	17418	18265	17411	18501	16589	17696	16988	17055	17052	16359
1.30732	3.60247	12.5777	2022.1.5	22:23:00	30	20	32	300	20
17889	16598	17258	17674	18720	16687	17496	18707	18616	17967	17462	18091	18083	19428	17235	17904	17776	17552	18694	17104	18215	16093	18219	17790	17542	17975	16101	17355	15616	17093	16167	15983	16315	16003	16912	15451	17875	16068	17288	18100	17411	18333	17458	18602	16680	17763	17117	17215	17270	16381
1.30732	3.60247	12.568	2022.1.5	22:38:00	30	20	32	300	20
17868	16573	17226	17641	18696	16678	17487	18696	18612	17952	17459	18052	18054	19420	17225	17893	17809	17603	18718	17019	18104	16029	18236	17806	17532	17956	16100	17377	15639	17158	16316	16023	16297	15947	16841	15395	17793	16037	17236	18023	17333	18288	17468	18676	16761	17873	17160	17248	17252	16418
1.30732	3.60247	12.5664	2022.1.5	22:53:00	30	20	32	300	20
17906	16600	17240	17654	18705	16682	17471	18691	18605	17947	17450	18033	18048	19389	17196	17884	17830	17605	18752	16981	18067	16011	18216	17744	17433	17846	16033	17328	15592	17083	16185	15979	16286	15924	16768	15363	17725	15966	17198	17886	17299	18179	17397	18556	16632	17716	16984	17062	17011	16333
1.35134	3.55829	12.5358	2022.1.5	23:07:00	30	20	32	300	20
17903	16589	17236	17648	18698	16647	17451	18672	18601	17942	17430	18049	18100	19432	17234	17871	17917	17753	18855	17088	18153	16041	18222	17781	17568	18042	16167	17383	15654	17222	16375	16080	16325	15982	16840	15428	17916	16079	17315	18059	17382	18156	17465	18761	16834	18094	17282	17330	17239	16459
1.35134	3.55829	12.5777	2022.1.5	23:22:00	30	20	32	300	20
17906	16596	17231	17664	18707	16664	17456	18688	18619	17944	17430	18114	18203	19481	17276	17946	17766	17500	18654	17131	18245	16131	18166	17655	17376	17924	16050	17361	15591	17015	16168	16678	17006	16583	17395	15801	18192	16261	17441	18221	17535	18410	17580	18768	16821	17600	16852	17044	17128	16499
1.40277	3.56935	12.5519	2022.1.5	23:36:00	30	20	32	300	20
17886	16588	17226	17656	18718	16676	17466	18685	18605	17951	17430	18113	18160	19440	17221	17835	17586	17292	18451	16887	18024	15967	18064	17504	17148	17609	15850	17182	15478	16971	16041	17075	16983	16665	17494	15888	18249	16279	17487	17998	17547	18291	17531	18667	16713	17513	16566	16950	17044	16486
1.57899	3.60964	12.5696	2022.1.5	23:51:00	30	20	32	300	20
17908	16600	17244	17681	18726	16696	17483	18695	18606	17959	17440	18080	18144	19407	17245	17851	17671	17376	18536	16978	18139	16044	18076	17376	17000	17549	15819	17191	15481	16957	16071	17069	17053	16731	17609	15933	18286	16299	17477	18024	17488	18389	17543	18640	16704	17541	16664	16993	17113	16415
1.25587	3.59135	12.5729	2022.1.6	00:05:00	30	20	32	300	20
17896	16585	17234	17668	18722	16704	17495	18723	18634	18002	17489	18031	18061	19396	17212	17808	17737	17470	18539	16870	18024	15969	18169	17415	16932	17352	15698	17085	15351	16899	16055	17089	16989	16705	17574	15934	18300	16340	17484	17909	17445	18325	17512	18672	16749	18197	17105	17278	17383	16579
1.25587	3.59135	12.5487	2022.1.6	00:20:00	30	20	32	300	20
17898	16584	17225	17664	18711	16712	17498	18729	18621	17970	17473	18057	18072	19401	17228	17855	17692	17434	18540	17088	18277	16147	18224	17465	17030	17502	15798	17160	15450	16929	16023	16869	16964	16638	17488	15879	18277	16340	17508	17989	17479	18377	17531	18566	16628	17330	16495	16827	16978	16305
0.984111	3.62432	12.5229	2022.1.6	00:35:00	30	20	32	300	20
17922	16585	17209	17643	18702	16679	17467	18695	18607	17992	17497	18001	18060	19378	17219	17859	17657	17346	18484	17005	18184	16062	18180	17365	16920	17433	15737	17139	15407	16865	15984	16762	16929	16567	17406	15788	18195	16251	17422	17947	17427	18322	17472	18542	16598	17470	16584	16851	16958	16373
1.57527	3.57649	12.5294	2022.1.6	00:49:00	30	20	32	300	20
17914	16592	17220	17651	18705	16681	17490	18722	18631	17987	17466	18010	18068	19384	17203	17919	17947	17756	18822	17073	18174	16047	18227	17557	17112	17541	15827	17196	15489	16965	16063	16904	17000	16641	17460	15848	18221	16274	17486	18096	17580	18406	17577	18656	16697	17499	16567	16920	17034	16490
1.57527	3.57649	12.5229	2022.1.6	01:04:00	30	20	32	300	20
17900	16594	17245	17659	18712	16720	17503	18731	18611	17964	17428	18142	18182	19445	17280	18025	17994	17740	18844	17299	18486	16311	18288	17617	17285	17852	16019	17352	15582	16980	16086	16937	16398	16489	17637	15939	17952	16072	17428	18179	17578	18453	17563	18585	16628	17272	16385	16872	17143	16460
1.57527	3.57649	12.5133	2022.1.6	01:18:00	30	20	32	300	20
17912	16601	17252	17676	18723	16675	17467	18705	18618	17978	17448	18031	18080	19390	17234	17891	17673	17359	18497	16896	18092	16036	18152	17334	16920	17404	15706	17105	15359	16802	15920	16759	16280	16341	17463	15782	17887	16009	17288	17913	17377	18286	17404	18528	16596	17290	16344	16783	17058	16368
1.47979	3.56911	12.5004	2022.1.6	01:33:00	30	20	32	300	20
17916	16648	17296	17719	18758	16722	17500	18721	18627	17991	17484	18089	18148	19427	17242	17855	17576	17200	18337	16871	18143	16079	18056	17398	17052	17567	15825	17175	15453	16948	16106	16867	16372	16464	17597	15918	18017	16089	17415	18008	17527	18307	17476	18550	16624	17349	16376	16827	17056	16469
1.49078	3.58375	12.5004	2022.1.6	01:48:00	30	20	32	300	20
17904	16584	17229	17663	18709	16636	17436	18679	18575	17969	17500	17987	18033	19336	17183	17796	17472	17084	18180	16743	17999	15962	17952	17088	16730	17375	15685	17076	15354	16854	15937	17019	16659	16552	17527	15864	18015	16079	17395	17947	17531	18206	17408	18439	16507	17328	16252	16710	16901	16318
1.49078	3.58375	12.4779	2022.1.6	02:02:00	30	20	32	300	20
17884	16596	17236	17664	18709	16627	17427	18669	18602	17981	17504	17975	18020	19364	17164	17725	17487	17151	18243	16827	18056	15994	17989	17089	16777	17452	15739	17101	15381	16935	16009	16992	16604	16551	17576	15922	18070	16137	17429	17971	17527	18307	17484	18480	16532	17188	16271	16796	16941	16443
1.39161	3.64242	12.4762	2022.1.6	02:17:00	30	20	32	300	20
16989	19608	17402	17439	17915	18775	18632	17248	18976	17893	19834	18306	18541	19592	20221	20473	19441	20563	19788	20696	18582	19165	20603	19634	20019	19571	20811	19551	20969	20813	21445	20638	20937	20745	19492	20040	20516	21432	19818	20023	20636	20952	21494	21807	21761	20698	20800	21731	21812	20471
1.50176	3.59468	12.4634	2022.1.6	02:31:00	30	20	32	300	20
17895	16599	17244	17647	18691	16709	17511	18729	18668	17976	17471	18047	18070	19415	17225	17801	17593	17316	18412	16866	18048	16003	18146	17523	17178	17692	15915	17220	15484	17010	16236	16881	16460	16472	17518	15869	18076	16160	17428	17987	17516	18250	17508	18669	16709	17736	16718	17076	17164	16612
1.50176	3.59468	12.4618	2022.1.6	02:46:00	30	20	32	300	20
17892	16584	17230	17643	18682	16654	17456	18685	18609	17957	17460	17973	18020	19363	17199	17803	17655	17378	18496	16867	18026	15974	18076	17440	17107	17646	15895	17207	15491	17072	16253	16972	16478	16479	17492	15846	17971	16048	17399	17936	17515	18148	17467	18702	16765	18369	17102	17241	17320	16659
1.54213	3.59095	12.4553	2022.1.6	03:01:00	30	20	32	300	20
17910	16599	17240	17661	18697	16676	17468	18696	18620	17979	17485	17988	18027	19373	17203	17769	17684	17440	18508	16828	17982	15923	18067	17479	17176	17706	15928	17220	15524	17138	16328	17121	16901	16649	17516	15902	18272	16300	17471	18025	17515	18238	17579	18915	16968	18609	17304	17444	17421	16730
1.54213	3.59095	12.4553	2022.1.6	03:15:00	30	20	32	300	20
17912	16615	17259	17671	18713	16647	17444	18659	18602	17938	17476	17991	18011	19355	17183	17737	17661	17436	18445	16795	17961	15924	18082	17490	17171	17695	15934	17201	15552	17210	16356	17237	17186	16801	17462	15899	18247	16271	17551	17946	17591	18011	17583	18922	16932	18758	17288	17493	17306	16857
1.35486	3.55054	12.4553	2022.1.6	03:30:00	30	20	32	300	20
17888	16581	17227	17647	18684	16648	17440	18648	18590	17935	17451	18039	18047	19373	17195	17809	17628	17398	18489	16923	18075	15992	18061	17449	17172	17728	15936	17240	15568	17136	16200	16859	17005	16601	17320	15786	18103	16204	17400	17833	17508	18195	17503	18683	16728	18235	17027	17175	17067	16626
1.50173	3.59093	12.4489	2022.1.6	03:44:00	30	20	32	300	20
17902	16599	17249	17656	18705	16657	17455	18676	18612	17954	17477	18107	18099	19418	17219	17829	17464	17109	18245	16825	18023	15961	18058	17520	17185	17722	15900	17240	15489	17011	16250	17116	17026	16709	17576	15925	18291	16320	17465	18015	17496	18099	17487	18867	16945	18800	17343	17440	17499	16768
1.50173	3.59093	12.4296	2022.1.6	03:59:00	30	20	32	300	20
17894	16583	17224	17642	18690	16616	17424	18642	18596	17929	17454	18078	18071	19401	17199	17755	17471	17192	18316	16780	17957	15911	18067	17591	17299	17773	15968	17226	15543	17191	16408	17199	17126	16726	17427	15865	18169	16232	17424	17860	17484	18000	17519	18903	16955	18789	17333	17424	17296	16786
1.50173	3.59093	12.4392	2022.1.6	04:14:00	30	20	32	300	20
17888	16584	17239	17662	18694	16615	17387	18635	18585	17955	17466	18035	18044	19379	17196	17724	17414	17080	18190	16768	17967	15912	18012	17544	17271	17767	15953	17228	15538	17104	16215	17096	17101	16684	17392	15830	18167	16257	17437	17929	17517	18213	17559	18824	16864	18316	17184	17306	17191	16741
1.63755	3.59087	12.4151	2022.1.6	04:28:00	30	20	32	300	20
17877	16586	17229	17658	18702	16614	17421	18652	18605	17959	17465	18024	18067	19397	17204	17792	17326	16909	17950	16684	17931	15887	17992	17432	17118	17552	15809	17133	15407	16897	15927	16859	16424	16385	17340	15753	17942	16007	17360	17911	17507	18093	17471	18663	16695	18152	16925	17172	17109	16644
1.23731	3.61648	12.399	2022.1.6	04:43:00	30	20	32	300	20
17904	16616	17265	17687	18710	16668	17457	18679	18625	17953	17467	18144	18152	19448	17239	17810	17232	16695	17567	16456	17800	15801	17894	17463	17197	17611	15847	17117	15383	16870	15886	16737	16229	16308	17328	15744	18067	16132	17410	17884	17503	18111	17513	18769	16780	18454	17105	17360	17303	16742
1.56406	3.65314	12.3942	2022.1.6	04:57:00	30	20	32	300	20
17907	16619	17253	17681	18720	16663	17456	18663	18625	17947	17437	18115	18149	19456	17225	17820	17497	17246	18359	16968	18158	16023	18139	17655	17370	17761	15980	17244	15543	17030	16050	17064	16745	16585	17469	15914	18266	16304	17527	18015	17607	18282	17601	18826	16847	18519	17240	17496	17440	16823
1.59709	3.60906	12.3942	2022.1.6	05:12:00	30	20	32	300	20
17866	16557	17196	17637	18685	16654	17439	18664	18590	17932	17418	18092	18113	19408	17207	17893	17586	17282	18400	16989	18177	16070	18140	17595	17322	17843	15999	17293	15584	17024	16003	16492	16761	16408	17155	15662	18007	16154	17357	17892	17458	18278	17489	18586	16628	17931	16903	17099	17059	16570
0.994971	3.63109	12.3621	2022.1.6	05:27:00	30	20	32	300	20
17873	16570	17202	17628	18678	16674	17471	18688	18592	17915	17403	18145	18212	19456	17271	17931	17639	17280	18387	17057	18244	16147	18167	17640	17419	17988	16111	17373	15639	17079	16069	16836	17024	16602	17330	15788	18201	16287	17519	18113	17612	18326	17610	18737	16763	18307	17184	17315	17241	16723
1.47589	3.59059	12.3589	2022.1.6	05:41:00	30	20	32	300	20
17870	16571	17213	17638	18682	16676	17482	18687	18599	17947	17446	18136	18181	19417	17263	17898	17656	17330	18501	17101	18253	16151	18092	17553	17270	17807	15964	17307	15598	17001	15987	15965	16228	15957	16786	15379	17859	16026	17303	17834	17391	18088	17363	18391	16429	17175	16302	16638	16679	16360
1.57868	3.60159	12.3621	2022.1.6	05:56:00	30	20	32	300	20
17886	16576	17218	17651	18691	16671	17449	18671	18576	17937	17440	17997	18056	19362	17202	17821	17527	17185	18344	16888	18044	15975	18063	17484	17103	17536	15804	17159	15444	16881	15912	16669	16862	16440	17148	15639	18046	16159	17388	17836	17448	18188	17414	18415	16455	17164	16266	16649	16671	16363
1.50893	3.59793	12.3444	2022.1.6	06:10:00	30	20	32	300	20
17877	16563	17199	17639	18676	16680	17456	18675	18593	17927	17437	18026	18079	19413	17211	17803	17409	17072	18164	16870	18095	16032	18036	17509	17211	17673	15907	17192	15504	16978	15956	17038	16990	16617	17341	15795	18151	16192	17473	18012	17572	18233	17487	18533	16576	17657	16639	16903	16950	16473
1.2409	3.58685	12.3091	2022.1.6	06:25:00	30	20	32	300	20
17877	16576	17221	17638	18678	16712	17477	18695	18600	17940	17424	18071	18111	19421	17220	17748	17445	17121	18254	16876	18068	16014	18039	17539	17196	17671	15861	17221	15465	16866	15983	16908	16704	16488	17400	15760	18035	16124	17376	17992	17451	18246	17436	18496	16558	17247	16392	16751	16886	16412
0.987542	3.57204	12.3091	2022.1.6	06:40:00	30	20	32	300	20
17871	16556	17179	17601	18656	16685	17450	18679	18564	17907	17390	18031	18091	19396	17209	17772	17525	17263	18379	17027	18250	16140	18063	17539	17282	17815	15972	17261	15543	17007	16041	17027	16741	16554	17431	15760	17815	15950	17356	18141	17528	18202	17452	18477	16510	17277	16365	16782	16900	16416
1.51619	3.60508	12.3171	2022.1.6	06:54:00	30	20	32	300	20
17880	16591	17227	17668	18720	16755	17519	18739	18615	17960	17441	18104	18173	19451	17254	17865	17548	17269	18361	17077	18352	16207	18072	17567	17340	17882	16023	17313	15571	16945	15971	16857	16346	16404	17479	15786	17655	15844	17297	18171	17487	18143	17398	18496	16536	17743	16740	17052	17174	16515
1.34733	3.61245	12.3059	2022.1.6	07:09:00	30	20	32	300	20
17854	16578	17224	17652	18691	16781	17575	18741	18677	17907	17415	18177	18157	19464	17208	17936	17552	17300	18300	17023	18328	16199	18076	17664	17523	17992	16171	17350	15621	17006	15939	17034	16261	16467	17694	15957	17760	15952	17436	18207	17632	18173	17559	18707	16719	18422	17076	17562	17665	16841
1.13806	3.53899	12.301	2022.1.6	07:23:00	30	20	32	300	20
17879	16597	17240	17667	18704	16759	17548	18760	18629	17963	17431	18152	18176	19464	17263	17873	17476	17078	18059	16887	18240	16143	18024	17636	17460	17971	16083	17358	15579	16903	15921	16904	16278	16388	17638	15904	17736	15916	17337	18247	17552	18311	17488	18537	16578	17268	16374	16954	17256	16514
1.13806	3.53899	12.2962	2022.1.6	07:38:00	30	20	32	300	20
17877	16600	17229	17655	18698	16808	17585	18788	18655	17959	17434	18152	18152	19471	17251	17920	17514	17180	18186	16959	18303	16199	18224	17801	17530	17871	16040	17284	15536	16888	15875	16959	16224	16393	17561	15886	17814	15968	17417	18146	17666	18331	17586	18649	16668	17453	16420	17013	17302	16588
[truncated: 2,950 more columns]
