# Supplementary material for: Measurement of sludge-water interface based on adjustable peak point of ultrasonic echo energy
Source: PLoS One. 2026 Jul 23;21(7):e0332781. doi: 10.1371/journal.pone.0332781 (PMC13395345; doi:10.1371/journal.pone.0332781)
Supplement: S2 File — (XLSX) [file pone.0332781.s002.xlsx]

## Sheet: Sheet1
48568	48883	49352	50047	50647	50683	51223	50544	50431	50823	51175	51377	51527	51869	51316	51426	51690	51723	51855	51714	51703	51883	51900	51643	51441	51365	51015	50621	49775	49317	49024	49112	48104	47783	47391	47116	46663	46245	46040	46056	45891	45554	45664	45563	45711	45618	45592	45564	45776	45680
1.28098	3.92001	12.1294	2022.1.4	08:13:00	30	25	32	300	20
48592	48896	49353	50054	50647	50755	50880	50039	49880	50272	50544	50664	50697	51039	50521	50654	50953	51023	51232	51144	51116	51369	51513	51287	51169	50867	50197	49704	48795	48295	48008	48151	47240	46979	46611	46352	45891	45459	45265	45285	45104	44787	44919	44852	45032	44983	44945	44942	45170	45076
1.40947	3.9054	12.139	2022.1.4	08:28:00	30	25	32	300	20
48612	48916	49367	50071	50672	50833	51000	50225	50132	50546	50743	50735	50692	50969	50414	50492	50800	50846	51088	50987	50958	51128	51230	51055	50887	50583	49889	49443	48540	48104	47790	47968	47164	46927	46593	46339	45958	45552	45412	45488	45292	44983	45111	45035	45231	45192	45102	45084	45271	45127
1.42783	3.91278	12.1022	2022.1.4	08:42:00	30	25	32	300	20
48584	48896	49347	50041	50647	50867	51120	50446	50352	50794	50999	50955	50887	51156	50569	50676	50962	50976	51156	51043	51031	51192	51283	51060	50880	50564	49916	49427	48615	48084	47624	47672	46804	46545	46374	46430	46223	45956	45864	45976	45728	45367	45458	45373	45543	45494	45417	45356	45495	45352
1.24059	3.8796	12.1246	2022.1.4	08:57:00	30	25	32	300	20
48596	48910	49382	50076	50664	50864	51076	50424	50368	50807	51015	51000	50943	51224	50656	50742	51008	51049	51287	51031	50954	50992	50996	50816	50646	50325	49695	49256	48432	48062	47769	47956	47206	46987	46655	46412	46040	45700	45604	45712	45540	45239	45367	45288	45456	45416	45325	45296	45464	45335
1.24059	3.8796	12.1198	2022.1.4	09:12:00	30	25	32	300	20
48585	48905	49372	50059	50664	50868	51112	50416	50361	50792	51131	51337	51437	51780	51240	51320	51587	51611	51765	51505	51431	51488	51472	51233	51011	50659	50005	49521	48789	48439	48023	48075	47211	46968	46600	46344	45995	45678	45593	45705	45519	45217	45350	45289	45464	45426	45365	45346	45535	45416
1.43882	3.90903	12.1519	2022.1.4	09:26:00	30	25	32	300	20
48599	48915	49396	50091	50683	50880	51088	50431	50406	50815	51133	51307	51386	51716	51153	51240	51487	51531	51717	51225	51067	51014	50976	50760	50593	50267	49627	49195	48441	48006	47568	47613	46791	46569	46193	45864	45489	45106	44981	45055	44803	44505	44646	44619	44855	44855	44757	44760	44957	44808
1.37646	3.8908	12.1631	2022.1.4	09:41:00	30	25	32	300	20
48571	48889	49345	50056	50650	50864	51086	50423	50359	50814	51176	51415	51532	51846	51316	51420	51703	51712	51880	51456	51138	51096	51031	50819	50580	50185	49381	48904	48105	47784	47481	47597	46807	46608	46291	46136	45944	45568	45489	45543	45302	44868	44952	44896	45084	45080	44951	44895	45046	44881
1.57469	3.9092	12.1887	2022.1.4	09:55:00	30	25	32	300	20
48577	48889	49352	50049	50647	50834	51031	50344	50299	50752	51115	51363	51472	51799	51268	51363	51637	51656	51842	51336	50963	50888	50772	50633	50343	50025	49399	48952	48269	48053	47792	47892	47155	46952	46692	46672	46480	46135	46096	46168	45912	45553	45656	45576	45744	45667	45548	45495	45656	45520
1.57469	3.9092	12.1983	2022.1.4	10:10:00	30	25	32	300	20
48560	48887	49353	50056	50649	50903	51196	50600	50592	51030	51407	51680	51843	52167	51636	51810	52080	52055	52183	51974	51907	52118	52080	51927	51700	51266	51087	51196	50601	50365	50100	50136	49226	48895	48479	48164	47915	47381	47094	47080	46760	46309	46363	46189	46297	46152	46055	45992	46121	46019
1.48665	3.91301	12.0894	2022.1.4	10:25:00	30	25	32	300	20
48592	48908	49374	50068	50659	50775	50902	50128	50034	50440	50768	50975	51085	51419	50943	51092	51402	51444	51671	51391	51253	51387	51291	51208	51039	50666	50583	50731	50182	50015	49767	49808	48943	48646	48198	47991	47745	47255	47028	46998	46700	46256	46292	46144	46235	46119	45984	45912	46068	45952
1.4351	3.90891	12.1615	2022.1.4	10:39:00	30	25	32	300	20
48568	48888	49370	50064	50664	50798	50923	50183	50116	50528	50730	50704	50650	50991	50448	50579	50902	50964	51202	51101	51088	51348	51377	51239	51073	50744	50692	50828	50240	50028	49761	49815	48900	48616	48216	47980	47740	47284	47055	47055	46788	46392	46428	46224	46288	46146	46043	45975	46112	46016
1.47925	3.90919	12.1983	2022.1.4	10:54:00	30	25	32	300	20
48554	48887	49336	50040	50633	50829	51017	50331	50281	50728	50920	50867	50808	51149	50608	50710	51003	51060	51297	51233	51272	51448	51404	51296	51163	50839	50792	50939	50320	50059	49748	49744	48827	48518	48064	47864	47480	47090	46944	46984	46752	46350	46412	46232	46296	46156	46036	45963	46125	46005
1.27742	3.91668	12.216	2022.1.4	11:08:00	30	25	32	300	20
48552	48886	49352	50046	50643	50679	51200	50551	50500	50912	51113	51052	50999	51351	50800	50911	51225	51284	51481	51415	51474	51659	51624	51465	51377	51278	51415	51569	50967	50683	50274	50195	49161	48800	48328	48024	47585	47223	47046	47079	46873	46504	46532	46344	46423	46278	46177	46103	46272	46160
1.68123	3.90574	12.2497	2022.1.4	11:23:00	30	25	32	300	20
48584	48899	49348	50056	50646	50711	51179	50447	50292	50672	50870	50839	50800	51126	50638	50751	51056	51104	51356	51318	51392	51684	51683	51583	51503	51384	51484	51716	51048	50734	50347	50255	49262	48880	48394	48162	47886	47294	47016	46939	46583	46096	46134	45979	46088	45962	45859	45783	45956	45865
1.49774	3.91322	12.1791	2022.1.4	11:38:00	30	25	32	300	20
48560	48886	49344	50024	50644	50710	51219	50529	50376	50770	50948	50940	50911	51217	50709	50792	51094	51151	51396	51326	51383	51607	51631	51474	51409	51360	51532	51720	51024	50637	50215	50116	49072	48676	48208	48116	47831	47383	47191	47176	46832	46380	46410	46230	46327	46205	46071	45988	46144	46012
1.49774	3.91322	12.2834	2022.1.4	11:52:00	30	25	32	300	20
48552	48873	49325	50032	50640	50684	51203	50495	50368	50777	51069	51232	51337	51696	51199	51331	51592	51633	51771	51724	51799	52047	52051	51803	51713	51640	51793	51968	51328	50948	50535	50424	49261	48803	48291	48067	47688	47307	47157	47185	46952	46560	46611	46435	46504	46321	46211	46136	46286	46184
1.54919	3.89867	12.2593	2022.1.4	12:07:00	30	25	32	300	20
48612	48915	49387	50088	50673	50783	50905	50057	49928	50280	50638	50839	50969	51335	50865	50977	51257	51321	51539	51478	51549	51583	51512	51328	51168	51019	51095	51348	50664	50315	49944	49873	48916	48537	48087	47927	47560	47125	46992	47019	46743	46327	46403	46228	46312	46153	45992	45928	46080	45922
0.818627	4.0087	12.3717	2022.1.4	12:21:00	30	25	32	300	20
48540	48872	49313	50023	50623	50680	51208	50521	50400	50760	51087	51287	51407	51723	51217	51287	51528	51583	51752	51663	51687	51910	51943	51698	51564	51489	50959	50567	49695	49263	48827	48787	47792	47483	47096	46835	46463	46088	45981	46072	45876	45555	45662	45563	45705	45628	45515	45481	45668	45544
1.48691	3.91003	12.2561	2022.1.4	12:36:00	30	25	32	300	20
48544	48872	49344	50027	50644	50680	51211	50489	50371	50771	51097	51286	51408	51759	51219	51320	51552	51608	51753	51662	51696	51927	51947	51691	51545	51415	51512	51647	50775	50289	49821	49761	48797	48448	47987	47715	47319	46920	46775	46809	46551	46135	46199	46091	46212	46104	45983	45928	46093	45952
1.27015	3.90957	12.3316	2022.1.4	12:50:00	30	25	32	300	20
48540	48887	49329	50023	50634	50680	51224	50504	50368	50756	51059	51220	51290	51647	51112	51180	51392	51432	51586	51494	51497	51712	51776	51524	51404	51284	50825	50487	49560	49115	48784	48856	47912	47632	47253	46999	46604	46209	46072	46152	45988	45668	45778	45687	45840	45760	45658	45636	45829	45719
1.37305	3.92089	12.3091	2022.1.4	13:05:00	30	25	32	300	20
48577	48904	49341	50026	50640	50695	51223	50464	50329	50712	51024	51208	51316	51627	51143	51208	51441	51496	51714	51632	51688	51865	51895	51728	51563	51444	51533	51720	50764	50321	50023	50068	49112	48740	48279	47952	47494	47023	46799	46760	46568	46208	46292	46168	46276	46145	46022	45976	46147	46040
1.41707	3.90244	12.3026	2022.1.4	13:20:00	30	25	32	300	20
48556	48880	49334	50051	50647	50696	51213	50504	50364	50744	51048	51243	51375	51680	51192	51276	51504	51572	51782	51699	51759	51940	51952	51790	51562	51368	51312	51503	50679	50236	49792	49696	48584	48144	47692	47415	47014	46641	46493	46545	46395	46034	46121	45999	46100	45960	45887	45824	45972	45877
1.27755	3.9171	12.3958	2022.1.4	13:34:00	30	25	32	300	20
48578	48883	49339	50022	50627	50695	51238	50517	50403	50749	50937	50890	50841	51175	50624	50696	50971	51047	51289	51283	51402	51651	51775	51625	51425	51275	51259	51457	50563	50121	49692	49584	48603	48199	47755	47480	47080	46665	46519	46569	46384	46007	46079	45954	46051	45943	45824	45774	45948	45850
1.81371	3.90279	12.3621	2022.1.4	13:49:00	30	25	32	300	20
48560	48887	49335	50036	50643	50690	51220	50503	50361	50743	50963	50976	50957	51282	50743	50815	51058	51129	51359	51300	51385	51572	51671	51495	51391	51259	51295	51496	50616	50171	49735	49625	48552	48105	47651	47357	46929	46496	46315	46383	46164	45833	45929	45828	45960	45867	45707	45665	45827	45681
1.69984	3.91	12.3798	2022.1.4	14:03:00	30	25	32	300	20
48608	48920	49374	50051	50657	50697	51231	50528	50408	50753	51027	51163	51240	51561	51051	51095	51344	51371	51571	51455	51505	51640	51681	51505	51408	51329	50707	50328	49401	48975	48617	48706	47767	47480	47107	46847	46461	46067	45940	46024	45870	45554	45670	45582	45720	45651	45511	45474	45633	45450
1.66683	3.9835	12.3685	2022.1.4	14:18:00	30	25	32	300	20
48566	48887	49360	50049	50639	50696	51221	50521	50408	50775	51144	51349	51479	51816	51296	51368	51592	51629	51824	51688	51689	51824	51848	51643	51496	51404	51432	51553	50693	50264	49928	49979	48965	48596	48131	47824	47367	46927	46711	46731	46503	46116	46195	46071	46194	46107	45968	45903	46044	45890
1.87608	3.99813	12.4425	2022.1.4	14:33:00	30	25	32	300	20
48572	48892	49353	50055	50640	50672	51204	50519	50440	50820	51113	51287	51382	51688	51152	51204	51415	51430	51605	51495	51462	51625	51688	51448	51338	51285	50924	50566	49780	49423	49160	49309	48428	48132	47721	47431	47033	46624	46480	46513	46216	45812	45885	45783	45924	45856	45640	45554	45672	45472
1.58616	3.91032	12.3685	2022.1.4	14:47:00	30	25	32	300	20
48552	48887	49376	50072	50645	50665	51187	50537	50465	50862	51159	51320	51376	51704	51161	51261	51483	51518	51720	51619	51635	51809	51848	51651	51464	51317	51336	51547	50809	50425	50014	49929	48971	48627	48132	47848	47587	47000	46704	46632	46249	45814	45872	45724	45859	45787	45596	45481	45603	45431
1.58616	3.91032	12.428	2022.1.4	15:02:00	30	25	32	300	20
48596	48915	49396	50064	50663	50696	51219	50516	50416	50783	51216	51521	51743	52073	51564	51697	51927	51926	52080	51953	51923	52075	52101	51840	51651	51535	51640	51835	51151	50785	50344	50251	49183	48776	48296	48070	47807	47335	47106	47089	46791	46336	46386	46226	46318	46223	46060	45951	46083	45904
1.50169	3.90292	12.3942	2022.1.4	15:16:00	30	25	32	300	20
48568	48891	49348	50056	50660	50677	51204	50518	50427	50822	51193	51435	51632	51944	51392	51473	51703	51671	51816	51515	51392	51472	51504	51272	51057	50951	50544	50152	49384	49015	48748	48900	48019	47767	47546	47376	47076	46697	46612	46668	46369	45975	46060	45936	46076	45992	45788	45719	45825	45615
1.71091	3.89544	12.4151	2022.1.4	15:31:00	30	25	32	300	20
48576	48896	49353	50051	50663	50713	51193	50511	50435	50840	51243	51502	51712	52023	51467	51551	51732	51704	51822	51352	51159	51191	51241	50971	50823	50792	50478	50120	49344	48951	48623	48835	48007	47785	47432	47090	46663	46199	46036	46087	45815	45468	45571	45498	45687	45647	45456	45395	45535	45344
1.82109	3.91021	12.4618	2022.1.4	15:46:00	30	25	32	300	20
48544	48879	49343	50038	50664	50732	50855	50043	49914	50282	50621	50839	50984	51325	50785	50875	51159	51171	51371	51244	51227	51355	51396	51167	50984	50907	50549	50184	49399	49220	48975	49207	48402	48139	47631	47152	46697	46119	45844	45807	45462	45019	45051	44960	45169	45173	44879	44811	44914	44712
1.77712	3.87368	12.4344	2022.1.4	16:00:00	30	25	32	300	20
48564	48887	49359	50051	50636	50699	50841	50068	49961	50369	50595	50587	50566	50895	50337	50460	50752	50785	51007	50891	50925	51117	51195	51008	50900	50845	50515	50185	49378	49224	48963	49190	48360	48105	47747	47432	46952	46400	46104	46069	45704	45273	45323	45213	45417	45409	45100	45047	45136	44904
1.45397	3.98005	12.4376	2022.1.4	16:15:00	30	25	32	300	20
48574	48912	49368	50043	50664	50745	50872	50032	49889	50262	50600	50809	50944	51305	50775	50839	51105	51158	51349	51243	51272	51281	51264	51056	50909	50839	50481	50128	49184	48695	48310	48503	47707	47447	47113	46805	46320	45789	45536	45558	45303	44980	45064	45003	45209	45221	44981	44929	45060	44855
1.86887	3.9617	12.4055	2022.1.4	16:29:00	30	25	32	300	20
48572	48896	49361	50075	50676	50700	51163	50475	50368	50801	51129	51318	51464	51807	51263	51343	51561	51568	51683	51557	51528	51611	51639	51369	51145	51032	50617	50214	49360	48881	48559	48776	47948	47713	47381	47100	46664	46152	45945	45977	45697	45353	45440	45389	45588	45588	45361	45296	45400	45212
1.62281	3.9065	12.4505	2022.1.4	16:44:00	30	25	32	300	20
48580	48888	49353	50064	50671	50820	50933	50147	50024	50440	50817	51064	51231	51607	51088	51225	51488	51520	51671	51576	51627	51943	52080	51809	51616	51472	51568	51664	50730	50255	49872	49963	49060	48696	48240	47900	47376	46831	46540	46512	46166	45769	45832	45744	45925	45895	45652	45608	45740	45538
1.69632	3.8773	12.4409	2022.1.4	16:59:00	30	25	32	300	20
48532	48855	49320	50025	50632	50763	50903	50128	50039	50472	50872	51151	51337	51704	51208	51343	51607	51648	51787	51683	51705	51861	51907	51640	51487	51376	50811	50360	49480	49048	48721	48841	47943	47668	47296	46995	46536	46034	45815	45844	45543	45207	45303	45217	45408	45392	45172	45137	45275	45071
1.49803	3.87727	12.465	2022.1.4	17:13:00	30	25	32	300	20
48572	48904	49382	50081	50671	50738	50836	50076	49978	50392	50839	51113	51319	51680	51192	51320	51562	51622	51791	51681	51667	51759	51784	51555	51459	51397	50983	50600	49727	49315	49008	49143	48268	47987	47603	47323	46897	46449	46284	46327	46070	45751	45851	45751	45927	45879	45686	45663	45784	45571
1.80283	3.89572	12.4055	2022.1.4	17:28:00	30	25	32	300	20
48590	48912	49376	50063	50660	50759	50864	50063	49984	50393	50852	51192	51432	51816	51351	51495	51780	51840	51964	51863	51908	52064	52105	51831	51735	51632	51176	50708	49728	49207	48853	48927	48000	47690	47314	47004	46572	46100	45909	45947	45686	45364	45474	45398	45614	45606	45354	45323	45446	45248
1.63383	3.87713	12.4666	2022.1.4	17:42:00	30	25	32	300	20
48603	48914	49382	50079	50661	50703	51212	50548	50483	50871	51308	51615	51867	52175	51669	51784	52022	52069	52183	52048	52009	52087	52064	51808	51668	51584	51144	50706	49688	49175	48800	48904	48026	47740	47383	47092	46677	46191	46038	46088	45851	45558	45687	45615	45832	45819	45523	45536	45675	45452
1.8065	3.8994	12.465	2022.1.4	17:57:00	30	25	32	300	20
48566	48888	49367	50071	50656	50680	51212	50549	50512	50916	51333	51647	51910	52216	51726	51808	52023	52071	52224	52087	52092	52224	52207	51968	51860	51815	51440	51075	50215	49752	49321	49303	48303	47951	47549	47239	46815	46344	46216	46255	46078	45791	45913	45833	46015	45980	45720	45700	45821	45604
1.42831	3.87736	12.4376	2022.1.4	18:12:00	30	25	32	300	20
48568	48888	49360	50049	50640	50672	51195	50550	50504	50905	51352	51664	51881	52233	51683	51799	51996	52039	52128	51809	51585	51648	51699	51408	51415	51369	51072	50680	49744	49216	48799	48912	47968	47683	47312	47017	46568	46097	45897	45812	45660	45367	45480	45400	45608	45584	45365	45358	45512	45311
1.33648	3.89928	12.4714	2022.1.4	18:26:00	30	25	32	300	20
48572	48889	49384	50076	50656	50748	50839	50115	50087	50523	50947	51249	51449	51823	51332	51432	51673	51728	51883	51784	51763	51879	51924	51682	51611	51576	51242	50872	49984	49609	49252	49360	48467	48145	47761	47448	46993	46519	46296	46219	46047	45731	45832	45745	45919	45886	45687	45678	45819	45611
1.33648	3.89928	12.4795	2022.1.4	18:41:00	30	25	32	300	20
48582	48904	49384	50074	50660	50710	50857	50083	50014	50440	50872	51192	51408	51751	51260	51383	51625	51708	51901	51720	51711	51807	51835	51635	51550	51496	51176	50832	49975	49823	49483	49635	48789	48476	48057	47711	47231	46679	46421	46345	46123	45804	45904	45804	46003	45963	45709	45697	45831	45616
1.34388	3.87742	12.4248	2022.1.4	18:55:00	30	25	32	300	20
48612	48912	49374	50060	50672	51015	51363	50799	50798	51222	51569	51844	51975	52239	51735	51801	52037	52028	52183	52035	52011	52195	52224	52031	51791	51424	51294	51388	50502	50100	49756	49847	48932	48585	48116	47720	47223	46679	46423	46399	46007	45600	45666	45552	45740	45700	45489	45447	45598	45404
1.62284	3.91759	12.5294	2022.1.4	19:10:00	30	25	32	300	20
48584	48879	49352	50056	50664	50995	51351	50822	50840	51259	51632	51921	52104	52352	51831	51924	52140	52121	52244	52083	52008	52192	52315	52087	51829	51691	51216	50811	49920	49504	49105	49236	48328	48003	47616	47289	46780	46227	45975	45969	45714	45393	45497	45418	45617	45579	45399	45384	45536	45355
1.26316	3.90332	12.51	2022.1.4	19:25:00	30	25	32	300	20
48592	48892	49367	50056	50664	50971	51313	50678	50647	51075	51409	51688	51850	52104	51577	51607	51799	51784	51944	51753	51701	51976	52251	51935	51656	51592	51231	50907	50024	49579	49239	49404	48587	48267	47879	47559	47080	46537	46265	46252	45968	45619	45695	45599	45795	45761	45515	45470	45592	45371
1.26316	3.90332	12.4569	2022.1.4	19:39:00	30	25	32	300	20
48553	48887	49375	50077	50664	51019	51358	50836	50871	51306	51635	51868	52008	52283	51689	51718	51879	51842	51955	51508	51200	51379	51617	51295	51003	51002	50787	50503	49680	49289	48984	49231	48495	48213	47753	47291	46816	46216	45960	45949	45627	45301	45379	45291	45488	45489	45259	45213	45335	45128
1.56415	3.87366	12.4988	2022.1.4	19:54:00	30	25	32	300	20
48599	48905	49360	50056	50656	50903	51159	50483	50435	50861	51256	51571	51760	52055	51544	51600	51827	51831	52002	51832	51760	52007	52255	52036	51763	51668	51158	50795	49888	49479	49115	49267	48475	48163	47852	47895	47787	47301	47067	47061	46703	46335	46400	46235	46426	46327	46006	45923	45983	45728
1.28883	3.89585	12.4907	2022.1.4	20:08:00	30	25	32	300	20
48596	48920	49380	50068	50668	50856	51021	50271	50194	50624	51024	51336	51552	51863	51369	51439	51672	51673	51848	51580	51512	51777	52003	51798	51569	51225	50480	49948	49040	48616	48267	48503	47756	47513	47144	47136	47072	46664	46531	46548	46160	45785	45760	45584	45736	45698	45301	45159	45192	44937
1.45772	3.90317	12.5197	2022.1.4	20:23:00	30	25	32	300	20
48576	48896	49385	50087	50680	50856	51040	50344	50291	50760	51148	51404	51577	51921	51368	51448	51688	51700	51831	51542	51408	51411	51408	51154	50953	50656	50001	49572	48756	48397	48084	48341	47612	47396	47157	47142	47028	46608	46476	46529	46229	45943	46035	45943	46152	46134	45832	45784	45868	45612
1.79926	3.89227	12.5084	2022.1.4	20:38:00	30	25	32	300	20
48574	48892	49368	50061	50662	50943	51259	50655	50647	51076	51385	51578	51671	51947	51392	51384	51539	51543	51752	51517	51511	51521	51507	51327	51035	50888	50481	50131	49389	49055	48773	49063	48324	48096	47758	47440	46952	46391	46102	46075	45824	45495	45603	45520	45726	45691	45495	45473	45630	45420
1.26681	3.90691	12.56	2022.1.4	20:52:00	30	25	32	300	20
48584	48905	49375	50072	50660	50864	51081	50443	50424	50850	51202	51414	51527	51856	51290	51339	51544	51542	51741	51370	51137	51140	51121	50952	50720	50360	49672	49224	48431	48116	47817	48104	47416	47219	46992	47117	47100	46720	46557	46613	46301	45965	46040	45939	46134	46071	45864	45787	45896	45687
1.37337	3.88875	12.56	2022.1.4	21:07:00	30	25	32	300	20
48600	48921	49363	50059	50665	50960	51267	50663	50648	51045	51259	51249	51172	51460	50880	50903	51120	51169	51396	51285	51305	51524	51659	51487	51433	51261	51336	51530	50711	50312	49963	50079	49177	48833	48401	48033	47511	46987	46676	46647	46303	45904	45976	45849	46016	45937	45806	45751	45899	45736
1.66713	3.89977	12.4714	2022.1.4	21:21:00	30	25	32	300	20
48592	48905	49359	50056	50645	50821	51000	50243	50159	50587	50888	51051	51122	51459	50918	51005	51247	51277	51424	51343	51298	51393	51407	51169	51089	51015	51180	51369	50552	50159	49831	49996	49153	48847	48432	48073	47556	47007	46715	46688	46377	45962	46032	45940	46107	46051	45865	45825	45979	45807
1.41363	3.90309	12.5262	2022.1.4	21:36:00	30	25	32	300	20
48550	48871	49344	50037	50652	51006	51338	50766	50743	51159	51414	51544	51608	51874	51347	51383	51592	51623	51794	51688	51711	51818	51831	51639	51661	51551	51607	51872	51128	50779	50471	50571	49623	49275	48815	48434	47880	47309	47007	46867	46643	46273	46329	46212	46377	46251	46039	45991	46121	45915
1.25214	3.89229	12.5294	2022.1.4	21:50:00	30	25	32	300	20
48595	48908	49371	50064	50664	50944	51270	50679	50663	51076	51272	51248	51157	51444	50886	50937	51151	51168	51376	51278	51284	51415	51463	51287	51263	51154	50592	50250	49392	49174	48884	49067	48215	47952	47592	47288	46824	46304	46087	46065	45887	45590	45708	45642	45812	45751	45574	45540	45699	45516
1.38434	3.90332	12.4891	2022.1.4	22:05:00	30	25	32	300	20
48576	48889	49344	50039	50661	50856	51019	50253	50137	50554	50744	50683	50642	50953	50417	50511	50779	50814	51007	50936	50980	51152	51195	50975	50937	50756	50235	49883	48983	48552	48216	48419	47561	47322	46976	46696	46223	45780	45569	45603	45400	45087	45213	45153	45342	45320	45179	45131	45280	45124
1.64498	3.92152	12.5084	2022.1.4	22:20:00	30	25	32	300	20
48568	48904	49359	50059	50676	50842	50984	50163	50007	50358	50578	50528	50474	50823	50254	50327	50596	50632	50864	50784	50832	50900	50944	50679	50632	50633	50284	49937	49132	48758	48487	48711	47876	47632	47308	47030	46576	46092	45855	45879	45644	45296	45384	45314	45495	45472	45288	45223	45360	45172
1.59728	3.89956	12.5439	2022.1.4	22:34:00	30	25	32	300	20
48557	48887	49343	50056	50649	50791	50905	50059	49888	50233	50435	50420	50344	50739	50184	50224	50490	50525	50775	50704	50719	50955	51113	50817	50755	50731	50312	49936	49048	48831	48595	48864	48055	47819	47476	47201	46714	46191	45919	45912	45577	45177	45249	45160	45343	45303	45099	45000	45120	44931
1.4835	3.90338	12.5342	2022.1.4	22:49:00	30	25	32	300	20
48594	48908	49369	50055	50659	50779	50912	50075	49911	50284	50504	50463	50414	50751	50209	50285	50587	50630	50903	50872	50959	51099	51493	50864	50435	50214	49704	49306	48419	48219	48045	48355	47675	47495	47208	46935	46506	45999	45751	45743	45423	45008	45074	44986	45175	45183	44992	44875	44984	44824
1.46513	3.896	12.5342	2022.1.4	23:03:00	30	25	32	300	20
48560	48885	49350	50030	50643	50880	51153	50480	50408	50803	50999	50988	50937	51248	50691	50772	51048	51065	51303	51266	51344	51492	51574	50812	50396	50153	50183	50305	49525	49232	49000	49168	48384	48105	47735	47428	46952	46432	46108	46080	45745	45291	45344	45211	45371	45352	45184	45080	45193	45030
1.45779	3.90701	12.5262	2022.1.4	23:18:00	30	25	32	300	20
48560	48872	49335	50039	50647	50907	51219	50547	50497	50900	51088	51043	50967	51271	50706	50803	51078	51092	51279	51272	51360	51764	52016	51719	51574	51508	51641	51865	51234	50911	50589	50571	49623	49288	48826	48449	47871	47335	46960	46859	46487	45960	45969	45816	45927	45843	45667	45577	45699	45524
1.45779	3.90701	12.5213	2022.1.4	23:33:00	30	25	32	300	20
48612	48924	49364	50052	50659	50867	51095	50360	50260	50652	50836	50816	50755	51079	50528	50600	50902	50914	51159	51142	51229	51495	51576	51387	51264	51181	51351	51543	50777	50484	50136	50163	49248	48905	48464	48120	47619	47140	46848	46785	46408	45896	45932	45812	45929	45876	45648	45533	45652	45442
1.43573	3.91063	12.5245	2022.1.4	23:47:00	30	25	32	300	20
48561	48884	49334	50031	50648	50915	51261	50616	50579	50996	51154	51131	51072	51360	50800	50864	51159	51175	51400	51393	51496	51840	51752	51628	51531	51382	51332	51579	50969	50696	50396	50355	49428	49096	48562	48095	47529	46988	46613	46515	46144	45616	45623	45499	45641	45605	45410	45336	45463	45328
1.26316	3.9033	12.5326	2022.1.5	00:02:00	30	25	32	300	20
48572	48896	49347	50028	50643	50887	51144	50483	50416	50817	50996	50992	50925	51231	50668	50736	51040	51065	51304	51287	51376	51703	51600	51472	51358	50952	50752	50960	50257	49967	49664	49640	48784	48429	48009	47956	47682	47308	47020	46955	46640	46066	46056	45905	46025	45959	45728	45617	45728	45545
1.27418	3.91435	12.539	2022.1.5	00:16:00	30	25	32	300	20
48560	48876	49312	49994	50624	50967	51319	50728	50712	51128	51307	51287	51233	51527	50966	51057	51331	51281	51449	51448	51528	51881	51824	51657	51547	51096	50811	50988	50425	50223	49996	50016	49208	48880	48308	47980	47639	47163	46854	46764	46441	45840	45806	45648	45784	45727	45520	45376	45483	45321
1.27418	3.91435	12.5664	2022.1.5	00:31:00	30	25	32	300	20
48560	48878	49316	50006	50611	50938	51275	50707	50692	51112	51285	51272	51199	51477	50923	51017	51316	51343	51553	51543	51663	51992	51923	51822	51732	51496	51377	51606	51355	51346	51167	51167	50236	49907	49579	49636	49319	48905	48673	48593	48178	47625	47556	47319	47339	47146	46863	46713	46804	46585
1.45416	3.90347	12.539	2022.1.5	00:46:00	30	25	32	300	20
48568	48884	49352	50039	50646	50951	51268	50703	50692	51112	51283	51252	51190	51447	50913	51035	51325	51304	51496	51512	51623	51951	51908	51775	51662	51244	51017	51171	50739	50663	50480	50521	49665	49380	49120	48986	48743	48223	47895	47801	47425	46856	46793	46579	46643	46503	46281	46145	46245	46048
1.26318	3.90336	12.531	2022.1.5	01:00:00	30	25	32	300	20
48568	48875	49315	50020	50633	50718	51055	50303	50185	50615	50810	50800	50754	51082	50583	50756	51093	51119	51323	51352	51484	51820	51799	51655	51539	51303	51188	51412	51034	50948	50756	50790	49911	49639	49416	49368	49152	48756	48456	48384	48011	47446	47377	47169	47188	47040	46796	46604	46665	46438
1.33293	3.89965	12.5197	2022.1.5	01:15:00	30	25	32	300	20
48560	48872	49338	50036	50657	50702	51215	50535	50423	50825	51032	50988	50940	51240	50723	50871	51176	51161	51352	51329	51408	51664	51657	51510	51378	51092	50976	51177	50496	50368	50215	50422	49552	49273	48864	48520	47968	47472	47147	47079	46704	46184	46196	46052	46184	46120	45917	45839	45972	45792
1.58628	3.91797	12.502	2022.1.5	01:29:00	30	25	32	300	20
48568	48883	49352	50036	50643	50703	51232	50536	50384	50772	50984	50964	50913	51247	50672	50747	51048	51040	51274	51223	51299	51383	51332	51192	51044	50880	50916	51168	50572	50575	50428	50616	49756	49448	49063	48740	48237	47687	47400	47328	46936	46428	46423	46246	46388	46263	46038	45968	46080	45881
1.26313	3.90321	12.4634	2022.1.5	01:44:00	30	25	32	300	20
48575	48888	49327	50025	50627	50679	51188	50524	50423	50817	51009	50992	50936	51238	50688	50785	51087	51064	51259	51224	51304	51460	51447	51286	51139	50984	50992	51219	50632	50617	50484	50712	49857	49576	49152	48788	48232	47687	47367	47272	46863	46336	46332	46164	46284	46171	45988	45896	46011	45814
1.56783	3.91407	12.502	2022.1.5	01:59:00	30	25	32	300	20
48596	48901	49332	50039	50650	50711	51229	50537	50416	50817	51008	50965	50899	51191	50632	50743	51051	51028	51216	51180	51244	51351	51328	51147	50984	50826	50865	51088	50667	50774	50684	50899	50011	49707	49280	48937	48467	48023	47747	47691	47337	46795	46777	46591	46657	46512	46328	46215	46331	46165
1.26313	3.90321	12.465	2022.1.5	02:13:00	30	25	32	300	20
48595	48892	49337	50040	50648	50732	50866	50020	49855	50231	50424	50434	50358	50672	50134	50221	50575	50602	50872	50846	50914	51142	51111	51065	50903	50434	50176	50337	49868	49779	49567	49659	48887	48597	48096	47448	47066	46206	45787	45612	45185	44659	44668	44523	44710	44616	44438	44355	44523	44398
1.41729	3.91041	12.5036	2022.1.5	02:28:00	30	25	32	300	20
48593	48896	49352	50044	50657	50847	51049	50295	50204	50628	50825	50801	50731	51023	50445	50521	50815	50826	51095	51009	51023	51075	51016	50923	50686	50216	49995	50160	49831	49831	49673	49791	48964	48680	48240	47612	47244	46519	46096	45967	45576	45064	45082	44924	45060	44887	44711	44623	44791	44724
1.34024	3.98033	12.4811	2022.1.5	02:42:00	30	25	32	300	20
48594	48911	49358	50044	50655	50732	50856	50015	49856	50215	50435	50400	50331	50645	50079	50183	50497	50507	50781	50660	50707	50752	50734	50639	50361	50135	50111	50376	49971	50064	49917	50127	49393	49141	48745	48394	48023	47441	47205	47135	46735	46235	46220	46040	46170	45992	45788	45671	45811	45655
1.34024	3.98033	12.5278	2022.1.5	02:57:00	30	25	32	300	20
48580	48900	49359	50063	50652	50688	51212	50512	50408	50796	50987	50947	50890	51156	50576	50654	50892	50892	51113	50831	50736	50710	50712	50569	50284	50166	50267	50579	50303	50536	50488	50742	49911	49668	49376	48935	48546	47901	47756	48296	48124	47720	47765	47599	47669	47464	47244	47080	47152	46935
1.32191	3.91066	12.4907	2022.1.5	03:12:00	30	25	32	300	20
48583	48896	49352	50036	50643	50678	51207	50496	50351	50751	50936	50930	50871	51143	50583	50643	50899	50897	51144	51004	51040	51072	51056	50907	50615	50332	50272	50544	50156	50184	49952	50087	49239	48938	48521	48112	47841	47072	46724	46675	46275	45812	45840	45692	45825	45640	45456	45359	45519	45392
1.27413	3.91418	12.494	2022.1.5	03:26:00	30	25	32	300	20
48564	48894	49355	50064	50649	50683	51200	50519	50412	50817	50999	50933	50883	51196	50582	50666	50907	50887	51095	50621	50283	50205	50172	50033	49744	49519	49511	49816	49539	49597	49495	49681	48898	48647	48249	47868	47639	46895	46504	46345	45935	45437	45435	45275	45393	45227	44960	44855	44971	44799
1.44304	3.89216	12.4698	2022.1.5	03:41:00	30	25	32	300	20
48567	48881	49361	50056	50653	50682	51208	50528	50423	50825	51019	50985	50930	51192	50603	50660	50889	50872	51059	50591	50484	50457	50475	50276	50016	49930	49647	49391	49028	49195	49165	49474	48729	48513	48191	48091	47884	47313	47181	47620	47464	47102	47175	47023	47085	46869	46637	46516	46632	46464
1.38425	3.88472	12.4779	2022.1.5	03:55:00	30	25	32	300	20
48615	48924	49383	50073	50656	50746	50838	50016	49879	50251	50481	50483	50416	50705	50144	50214	50487	50475	50755	50243	50216	50167	50160	50087	49819	49589	49113	48791	48402	48488	48273	48463	47659	47440	47089	46953	46780	46133	45886	45871	45547	45156	45223	45080	45196	45050	44890	44810	44982	44843
1.29614	3.93616	12.4216	2022.1.5	04:10:00	30	25	32	300	20
48563	48887	49360	50056	50650	50775	50911	50104	49979	50401	50608	50588	50536	50828	50244	50331	50607	50596	50819	50352	50268	50276	50289	50147	49940	49588	49413	49524	49140	49088	48904	49041	48167	47924	47592	47464	47267	46728	46454	46379	46007	45584	45632	45500	45618	45512	45360	45299	45447	45296
1.45395	3.88086	12.4248	2022.1.5	04:25:00	30	25	32	300	20
48599	48912	49372	50072	50674	50826	50991	50233	50135	50551	50752	50744	50681	50967	50415	50467	50729	50754	51008	50514	50346	50287	50295	50186	49959	49903	49620	49432	49015	49142	49078	49371	48607	48399	48048	47806	47402	46893	46704	47047	46879	46548	46648	46532	46648	46546	46408	46327	46508	46314
1.26303	3.9029	12.4039	2022.1.5	04:39:00	30	25	32	300	20
48605	48928	49388	50072	50677	50726	51237	50551	50444	50832	51028	51012	50944	51255	50673	50735	50996	51008	51256	50750	50437	50303	50256	50123	49902	49844	49571	49360	48950	49063	49006	49299	48541	48324	48009	47756	47371	46847	46753	47135	47013	46740	46871	46769	46858	46723	46548	46515	46655	46536
1.38049	3.88813	12.494	2022.1.5	04:54:00	30	25	32	300	20
48579	48902	49368	50062	50672	50736	50948	50161	50031	50448	50664	50632	50600	50924	50336	50455	50711	50736	50957	50544	50432	50432	50484	50281	50084	50024	49769	49528	48976	49004	48912	49203	48423	48200	47873	47632	47233	46704	46612	47049	46903	46614	46739	46648	46784	46672	46528	46478	46639	46464
1.38796	3.97294	12.4473	2022.1.5	05:08:00	30	25	32	300	20
48583	48903	49359	50053	50657	50736	50865	50041	49917	50287	50517	50495	50443	50744	50154	50228	50532	50548	50781	50351	50230	50233	50308	50097	49908	49844	49590	49383	48789	48881	48740	49045	48228	48023	47685	47415	46992	46432	46268	46732	46582	46280	46431	46327	46516	46432	46252	46225	46400	46198
1.29977	3.93971	12.4248	2022.1.5	05:23:00	30	25	32	300	20
48612	48919	49372	50057	50664	50760	50872	50056	49911	50311	50520	50521	50480	50754	50161	50208	50495	50487	50756	50267	50240	50192	50216	50120	49885	49782	49472	49257	48544	48576	48368	48712	47999	47812	47508	47208	46792	46145	46066	46440	46267	46068	46184	46109	46320	46248	46016	46032	46171	45935
1.29977	3.93971	12.399	2022.1.5	05:38:00	30	25	32	300	20
48568	48883	49344	50036	50637	50726	50881	50075	49960	50331	50560	50576	50526	50820	50220	50271	50576	50576	50832	50352	50307	50288	50329	50187	49931	49848	49563	49323	48636	48681	48484	48839	48079	47895	47567	47283	46836	46233	46075	46379	46143	45843	45953	45879	46108	46073	45877	45879	46031	45835
1.43188	3.88077	12.3701	2022.1.5	05:52:00	30	25	32	300	20
48571	48900	49361	50056	50656	50696	51225	50568	50472	50871	51080	51064	51016	51272	50684	50720	50963	50951	51164	50671	50600	50521	50552	50361	50070	49992	49679	49415	48735	48797	48619	49001	48262	48080	47762	47463	47033	46458	46251	46363	46016	45672	45755	45667	45880	45837	45672	45679	45862	45685
1.27764	3.91737	12.3669	2022.1.5	06:07:00	30	25	32	300	20
48592	48919	49372	50073	50676	50720	51240	50548	50450	50831	51086	51208	51252	51536	50944	50983	51210	51175	51376	50848	50756	50664	50676	50500	50193	50103	49792	49531	48872	48904	48700	49076	48363	48183	47857	47505	47048	46401	46216	46644	46453	46175	46304	46219	46436	46336	46176	46160	46319	46151
1.28865	3.9247	12.4087	2022.1.5	06:21:00	30	25	32	300	20
48588	48900	49376	50067	50663	50700	51216	50536	50444	50836	51190	51400	51503	51818	51232	51266	51460	51434	51620	51083	50999	50884	50867	50672	50336	50176	49783	49467	48790	48796	48649	49080	48480	48312	48185	48239	48183	47636	47485	47808	47584	47313	47381	47255	47415	47304	47053	47008	47096	46848
1.28871	3.88815	12.3316	2022.1.5	06:36:00	30	25	32	300	20
48600	48923	49376	50056	50656	50680	51207	50532	50443	50831	51048	51048	51008	51276	50679	50711	50924	50920	51160	50665	50608	50496	50507	50358	50068	49976	49664	49400	48776	48896	48737	49159	48564	48408	48064	47641	47188	46504	46333	46711	46504	46251	46384	46288	46496	46420	46163	46167	46304	46088
1.52724	3.88785	12.3765	2022.1.5	06:50:00	30	25	32	300	20
48559	48879	49344	50035	50632	50676	51208	50512	50431	50831	51204	51375	51495	51816	51256	51324	51540	51507	51644	51163	51023	50928	50939	50669	50402	50255	49943	49675	49159	49264	49112	49504	48843	48671	48353	48049	47606	47020	46888	47195	46983	46715	46818	46721	46865	46766	46601	46569	46711	46507
1.41717	3.95411	12.3476	2022.1.5	07:05:00	30	25	32	300	20
48564	48891	49365	50063	50647	50688	51241	50544	50467	50847	51233	51515	51696	52023	51456	51496	51659	51649	51816	51312	51189	51031	51031	50779	50583	50255	49680	49279	48738	48848	48670	49052	48356	48196	47897	47623	47223	46652	46552	46592	46263	45967	46064	45975	46134	46040	45922	45930	46116	45966
4.10819	8.00711	12.3589	2022.1.5	07:20:00	30	25	32	300	20
48584	48916	49361	50057	50648	50681	51216	50537	50447	50839	51240	51523	51728	52048	51473	51529	51689	51671	51827	51343	51195	51057	51064	50763	50596	50264	49666	49263	48799	48915	48763	49115	48413	48232	47927	47687	47323	46810	46792	47017	46836	46549	46669	46575	46699	46584	46457	46424	46596	46449
1.39144	3.89163	12.3348	2022.1.5	07:34:00	30	25	32	300	20
48568	48887	49375	50084	50663	50666	51192	50536	50481	50896	51303	51553	51743	52063	51488	51547	51688	51671	51819	51349	51195	51075	51078	50795	50652	50323	49691	49283	48681	48715	48512	48825	48079	47899	47599	47362	46989	46506	46458	46512	46221	45899	45999	45901	46041	45939	45814	45809	45989	45815
1.41343	3.8952	12.3042	2022.1.5	07:49:00	30	25	32	300	20
48556	48873	49352	50056	50641	50669	51208	50517	50431	50840	51243	51560	51771	52094	51528	51596	51751	51743	51880	51389	51211	51136	51129	50838	50695	50407	49793	49393	48885	48988	48817	49127	48365	48175	47859	47617	47247	46756	46672	46738	46471	46115	46226	46129	46255	46164	46056	46019	46191	46043
1.41343	3.8952	12.3235	2022.1.5	08:03:00	30	25	32	300	20
48580	48894	49362	50059	50647	50688	51219	50538	50452	50855	51229	51527	51711	52036	51467	51507	51702	51703	51881	51363	51237	51095	51080	50886	50698	50623	50264	49997	49450	49532	49307	49550	48815	48559	48197	47895	47452	46864	46586	46526	46156	45808	45883	45775	45942	45872	45698	45707	45870	45682
1.49051	3.89516	12.3573	2022.1.5	08:18:00	30	25	32	300	20
48569	48908	49384	50079	50664	50681	51228	50564	50509	50918	51304	51601	51800	52119	51540	51625	51816	51812	51980	51473	51368	51216	51176	50956	50795	50551	49968	49563	48896	48937	48692	48969	48225	48023	47713	47423	47016	46440	46236	46228	45915	45607	45713	45625	45832	45780	45576	45576	45727	45558
1.25193	3.89162	12.3573	2022.1.5	08:33:00	30	25	32	300	20
48554	48903	49392	50088	50664	50657	51176	50560	50541	50964	51360	51629	51804	52117	51543	51604	51728	51731	51869	51384	51216	51093	51094	50832	50659	50591	50284	50001	49326	49388	49130	49412	48683	48455	48116	47767	47316	46640	46327	46279	45926	45607	45700	45604	45807	45753	45532	45535	45689	45503
[truncated: 2,950 more columns]

## Sheet: Sheet2
34128	34059	34191	34735	34992	34824	34915	34435	34459	34654	34717	34863	34761	34903	34165	33808	33728	33483	33499	32654	31890	31651	31487	30699	30732	30715	30346	30547	29483	28975	28860	28883	28331	28227	28395	28503	28584	28329	27648	27439	27247	26603	26572	26555	26112	25887	25936	25657	25396	25387
1.06444	3.7035	12.1262	2022.1.4	08:11:00	30	20	32	300	20
34113	34050	34187	34731	34999	34820	34930	34496	34537	34731	34791	34987	34884	35037	34323	33975	33896	33616	33628	32764	32007	31771	31558	30799	30834	30843	30431	30697	29739	29312	29000	28891	28319	28103	28437	28249	28498	28391	28057	28038	27864	27286	27219	27119	26467	26113	26131	25837	25574	25539
1.47186	3.75856	12.107	2022.1.4	08:26:00	30	20	32	300	20
34108	34035	34171	34698	34984	34837	34992	34479	34488	34674	34744	34969	34869	35022	34309	33921	33846	33539	33584	32723	31968	31724	31511	30767	30762	30774	30321	30479	29435	28980	28638	28530	27965	27778	27951	27766	28036	27933	27671	27688	27520	26966	26909	26833	26167	25847	25890	25648	25425	25410
1.08644	3.72546	12.123	2022.1.4	08:40:00	30	20	32	300	20
34087	34009	34132	34656	34934	34805	34961	34399	34389	34551	34611	34942	34867	35046	34344	33951	33877	33559	33603	32737	31999	31763	31536	30793	30784	30792	30338	30503	29472	29022	28677	28553	27989	27799	27855	27636	27880	27753	27503	27537	27350	26857	26853	26795	26148	25826	25912	25691	25519	25506
1.40212	3.7402	12.1086	2022.1.4	08:55:00	30	20	32	300	20
34091	34016	34144	34702	34977	34819	34971	34526	34569	34794	34851	35152	35095	35296	34540	34179	34095	33786	33772	32904	32151	31903	31702	30916	30896	30872	30419	30627	29631	29173	28812	28715	28088	27911	27579	27220	27168	26893	26523	26521	26359	25808	25801	25833	25446	25245	25408	25288	25225	25271
1.23326	3.71812	12.1406	2022.1.4	09:09:00	30	20	32	300	20
34120	34055	34176	34715	34985	34847	35019	34677	34808	35021	35112	35375	35303	35464	34723	34323	34215	33900	33904	33024	32261	31977	31735	30987	30929	30890	30427	30639	29633	29185	28824	28699	28111	27919	27567	27132	26959	26621	26311	26326	26150	25642	25672	25683	25223	25023	25151	24962	24863	24918
1.48656	3.69989	12.139	2022.1.4	09:24:00	30	20	32	300	20
34109	34031	34157	34680	34963	34829	34967	34207	34118	34274	34312	34579	34511	34694	33981	33635	33601	33359	33425	32604	31904	31688	31475	30759	30663	30627	30097	30296	29294	28855	28516	28416	27849	27679	27574	27399	27473	27257	26977	26990	26726	26208	26218	26179	25691	25478	25547	25295	25159	25175
1.41315	3.70723	12.1422	2022.1.4	09:38:00	30	20	32	300	20
34112	34036	34152	34674	34967	34839	34975	34136	33989	34099	34131	34511	34467	34687	33965	33638	33613	33352	33400	32600	31911	31734	31532	30795	30704	30699	30177	30446	29495	29053	28737	28662	28083	27946	28047	27972	28231	28105	27900	27931	27739	27275	27301	27248	26620	26411	26509	26279	26013	25987
1.28469	3.71458	12.2032	2022.1.4	09:53:00	30	20	32	300	20
34133	34068	34207	34745	35001	34839	34938	33835	33536	33591	33600	33980	33965	34195	33513	33231	33235	32999	33097	32320	31671	31520	31315	30650	30576	30555	30079	30395	29441	29039	28705	28631	28033	27896	27512	27036	26781	26415	26041	26042	25837	25360	25422	25497	25292	25272	25524	25433	25430	25484
1.56742	3.71114	12.1967	2022.1.4	10:08:00	30	20	32	300	20
34111	34034	34158	34696	34971	34841	34959	34279	34180	34355	34409	34711	34644	34834	34120	33779	33739	33479	33551	32752	32051	31855	31607	30906	30790	30742	30263	30507	29510	29099	28748	28635	28032	27879	27651	27249	26916	26509	25937	25838	25606	25120	25156	25213	25047	25043	25312	25200	25151	25215
1.55272	3.72213	12.2673	2022.1.4	10:22:00	30	20	32	300	20
34121	34047	34179	34722	34995	34865	34927	33840	33536	33600	33588	33931	33906	34161	33444	33213	33223	32982	33047	32501	32116	32091	31927	31250	31144	31137	30641	30883	29908	29430	29099	29019	28352	28156	27799	27360	27195	26906	26455	26394	26177	25690	25707	25775	25568	25462	25765	26067	26546	26663
1.20776	3.7848	12.2208	2022.1.4	10:37:00	30	20	32	300	20
34104	34047	34167	34706	34979	34840	34943	33874	33573	33620	33627	34017	33997	34231	33521	33240	33243	33023	33125	32584	32201	32183	31976	31351	31266	31222	30803	31095	30135	29708	29601	29820	29239	29128	28768	28336	28009	27487	27127	27199	27108	26654	26677	26695	26585	26368	26452	26321	26318	26259
1.04252	3.68184	12.301	2022.1.4	10:51:00	30	20	32	300	20
34136	34057	34183	34697	34988	34868	34946	33879	33565	33611	33620	33999	33987	34206	33507	33212	33200	32956	33063	32452	32014	31947	31749	31087	30952	30908	30441	30712	29739	29239	29055	29270	28739	28614	28383	28148	28310	28136	27737	27709	27477	26952	26930	26867	26446	26127	26212	26010	26009	25960
1.46111	3.7262	12.2577	2022.1.4	11:06:00	30	20	32	300	20
34140	34067	34198	34743	35001	34841	34879	33833	33519	33575	33583	33946	33943	34153	33439	33162	33155	32905	32991	32259	31652	31531	31328	30675	30555	30535	30094	30434	29495	29459	29487	29843	29323	29233	29011	28777	28807	28568	28043	27944	27695	27151	27092	27043	26653	26311	26350	26136	26072	26011
1.52345	3.69299	12.3091	2022.1.4	11:21:00	30	20	32	300	20
34136	34063	34187	34704	34991	34880	35007	33960	33632	33657	33663	34050	34028	34241	33527	33215	33200	32935	33032	32281	31671	31549	31331	30688	30571	30531	30111	30464	29535	29352	29295	29619	29098	28983	28796	28559	28570	28263	27691	27579	27355	26811	26771	26706	26287	26027	26087	25828	25734	25710
1.62265	3.72256	12.3203	2022.1.4	11:35:00	30	20	32	300	20
34159	34073	34196	34728	35005	34886	35007	33935	33608	33643	33643	34015	33976	34194	33512	33193	33195	32956	33058	32324	31743	31619	31399	30759	30652	30602	30209	30559	29644	29246	29120	29359	28841	28727	28507	28253	28289	27991	27507	27442	27188	26601	26537	26479	26039	25818	25832	25515	25352	25353
1.43911	3.71893	12.3412	2022.1.4	11:50:00	30	20	32	300	20
34142	34062	34186	34712	34986	34863	35015	33945	33632	33656	33651	34031	33999	34240	33552	33203	33193	32968	33059	32628	32441	32461	32279	31666	31568	31469	31088	31375	30423	29911	29696	29888	29307	29187	28828	28532	28507	28145	27635	27532	27255	26655	26571	26495	26116	25911	25909	25599	25523	25499
1.31065	3.71166	12.391	2022.1.4	12:04:00	30	20	32	300	20
34152	34075	34207	34733	35013	34884	35039	33975	33646	33680	33684	34023	33979	34191	33524	33227	33232	33023	33134	32758	32600	32657	32447	31839	31715	31631	31243	31511	30519	30106	29972	30153	29568	29422	29171	28892	28849	28511	27899	27756	27549	26967	26897	26809	26327	26086	26038	25657	25540	25515
1.32907	3.73388	12.3669	2022.1.4	12:19:00	30	20	32	300	20
34136	34064	34192	34721	35003	34882	35017	33932	33624	33655	33670	33992	33945	34161	33489	33197	33202	32997	33116	32771	32648	32734	32571	31919	31815	31728	31359	31773	31079	30798	30728	30913	30277	30102	29699	29239	28891	28311	27567	27364	27079	26454	26354	26313	25955	25774	25830	25545	25499	25499
1.62642	3.70075	12.4537	2022.1.4	12:34:00	30	20	32	300	20
34152	34091	34216	34743	35024	34893	35064	33992	33657	33675	33685	33981	33933	34153	33463	33185	33204	32996	33112	32705	32516	32567	32369	31743	31645	31559	31201	31638	31196	30969	30575	30471	29743	29535	29111	28659	28439	27923	27278	27120	26850	26260	26216	26152	25743	25547	25575	25271	25152	25168
1.41361	3.71943	12.3814	2022.1.4	12:48:00	30	20	32	300	20
34136	34063	34207	34740	35006	34873	35032	33953	33639	33685	33688	34047	34023	34271	33556	33260	33245	32995	33103	32659	32427	32440	32251	31593	31477	31426	30951	31153	30099	29789	29646	29827	29316	29175	28928	28646	28703	28328	27775	27647	27475	26896	26841	26693	25991	25707	25606	25304	25021	25011
1.11979	3.71182	12.4537	2022.1.4	13:03:00	30	20	32	300	20
34192	34107	34223	34739	35015	34892	35031	33949	33623	33649	33654	33962	33925	34127	33439	33157	33141	32897	33000	32463	32107	32087	31900	31265	31095	31065	30575	30806	29767	29464	29319	29451	29031	28880	28661	28365	28471	28047	27648	27567	27385	26999	27064	26958	26206	25884	25774	25371	25149	25088
1.16393	3.80388	12.3974	2022.1.4	13:17:00	30	20	32	300	20
34140	34081	34207	34739	35008	34877	35048	33983	33624	33654	33672	34017	33995	34191	33497	33192	33187	32957	33063	32584	32339	32330	32114	31487	31343	31319	30852	31073	30024	29751	29627	29791	29328	29211	28945	28647	28718	28341	27887	27794	27583	27121	27146	27048	26329	25947	25767	25325	25100	25043
1.38782	3.70086	12.4376	2022.1.4	13:32:00	30	20	32	300	20
34191	34103	34222	34752	35017	34883	35054	33981	33636	33668	33675	33943	33879	34064	33344	33035	33039	32822	32926	32516	32316	32338	32161	31524	31372	31339	30858	31007	29942	29450	29241	29412	28910	28813	28585	28348	28425	28046	27583	27504	27323	26902	26939	26883	26391	26013	25816	25387	25093	25050
1.5017	3.7157	12.4328	2022.1.4	13:47:00	30	20	32	300	20
34144	34075	34209	34743	35014	34876	35035	33968	33631	33665	33667	33977	33939	34135	33431	33113	33104	32855	32951	32615	32456	32492	32315	31659	31506	31477	31011	30993	29831	29336	29127	29264	28793	28715	28501	28275	28376	28042	27649	27591	27435	26964	26948	26904	26421	25980	25768	25313	25070	25035
1.0611	3.701	12.4376	2022.1.4	14:01:00	30	20	32	300	20
34168	34107	34232	34764	35040	34897	35071	34003	33659	33672	33677	33936	33894	34072	33387	33096	33102	32921	33047	32723	32573	32655	32449	31863	31731	31692	31176	31224	30087	29742	29607	29784	29284	29209	28860	28376	28096	27576	27094	26993	26731	26209	26201	26109	25667	25436	25391	25096	25056	25056
1.16024	3.71937	12.4827	2022.1.4	14:16:00	30	20	32	300	20
34144	34088	34213	34751	35010	34878	35053	33976	33615	33638	33634	33866	33792	33971	33302	32994	32999	32824	32965	32235	31668	31545	31318	30712	30573	30559	30048	30268	29249	28989	28923	29172	28739	28708	28396	27967	27789	27314	26760	26641	26356	25827	25847	25849	25584	25439	25521	25301	25341	25352
1.57521	3.69751	12.4489	2022.1.4	14:30:00	30	20	32	300	20
34164	34097	34223	34767	35035	34900	35073	33976	33639	33661	33668	33906	33846	34035	33369	33079	33098	32915	33035	32295	31685	31588	31324	30743	30651	30655	30147	30320	29283	28913	28772	29000	28534	28492	28175	27955	28020	27727	27203	27085	26828	26255	26228	26144	25816	25683	25710	25391	25283	25303
1.51273	3.71207	12.4843	2022.1.4	14:45:00	30	20	32	300	20
34153	34100	34246	34802	35051	34878	35031	33957	33600	33647	33633	33943	33911	34119	33432	33153	33171	32979	33081	32328	31709	31592	31355	30741	30647	30620	30105	30177	29131	28782	28672	28925	28469	28431	28136	27933	27960	27644	27151	27063	26847	26280	26244	26161	25807	25685	25695	25364	25193	25199
1.61927	3.74158	12.4425	2022.1.4	15:00:00	30	20	32	300	20
34144	34093	34227	34769	35037	34896	35069	34056	33775	33824	33831	34077	34018	34195	33515	33211	33224	33047	33162	32415	31808	31675	31440	30811	30703	30675	30183	30336	29317	28983	28887	29133	28663	28624	28274	27807	27519	26975	26326	26176	25968	25431	25417	25432	25262	25215	25307	25048	24921	24963
1.44663	3.71205	12.4602	2022.1.4	15:14:00	30	20	32	300	20
34160	34099	34215	34771	35024	34881	35065	33975	33618	33639	33640	33936	33895	34102	33459	33164	33176	33019	33143	32393	31780	31664	31408	30821	30746	30732	30296	30471	29435	28983	28614	28509	27936	27829	27515	27029	26726	26177	25622	25551	25361	24878	24938	25008	24685	24579	24694	24495	24529	24605
1.57884	3.73047	12.4666	2022.1.4	15:29:00	30	20	32	300	20
34136	34075	34211	34742	35009	34874	35075	33984	33628	33631	33639	33993	33967	34195	33544	33251	33268	33103	33224	32517	31968	31877	31583	31047	30975	30920	30543	30930	30111	29735	29399	29290	28695	28545	28132	27579	27236	26609	25918	25775	25544	24973	24950	24970	24969	24954	25107	24886	24923	24995
1.41362	3.70847	12.4296	2022.1.4	15:43:00	30	20	32	300	20
34141	34090	34217	34747	35028	34881	35072	34180	33961	34047	34071	34426	34381	34583	33865	33559	33568	33388	33464	32841	32413	32323	32086	31443	31365	31267	30824	31118	30192	29937	29816	30001	29408	29300	28959	28377	27887	27208	26460	26259	25965	25321	25218	25183	25201	25175	25296	25085	24950	25021
1.08313	3.72301	12.465	2022.1.4	15:58:00	30	20	32	300	20
34140	34097	34231	34774	35036	34889	35104	34727	34816	35031	35113	35417	35357	35543	34805	34432	34375	34102	34115	33392	32827	32664	32357	31667	31571	31441	30912	31255	30558	30407	30340	30557	29915	29791	29411	29060	28778	28289	27606	27417	27172	26480	26308	26207	25903	25787	25771	25584	25301	25334
1.53479	3.70479	12.4457	2022.1.4	16:13:00	30	20	32	300	20
34144	34093	34223	34759	35020	34880	35079	33989	33636	33672	33664	34015	33977	34203	33498	33241	33260	33099	33179	32419	31754	31608	31415	30751	30699	30561	30623	30825	30630	30859	30933	31284	30697	30591	30255	30071	29838	29393	29034	29063	28849	28138	28336	28121	28171	27978	27927	27720	27253	27039
1.66694	3.81487	12.4843	2022.1.4	16:27:00	30	20	32	300	20
34154	34103	34248	34762	35016	34881	35083	33991	33629	33664	33667	34022	33991	34204	33513	33215	33240	33057	33160	32413	31748	31579	31372	30717	30648	30548	30915	31051	30923	31164	31197	31556	30991	30875	30502	30382	30156	29651	29295	29379	29196	28469	28561	28167	28237	27975	27876	27979	27663	27454
1.34756	3.70853	12.4666	2022.1.4	16:42:00	30	20	32	300	20
34146	34103	34241	34775	35027	34885	35092	34011	33617	33631	33635	33971	33915	34119	33425	33124	33148	32972	33095	32333	31671	31529	31316	30681	30599	30511	30856	30729	30608	30967	31085	31463	30898	30775	30403	29863	29187	28412	27897	27888	27679	27039	27255	27048	27192	27055	27051	26871	26511	26427
1.65229	3.73784	12.4795	2022.1.4	16:56:00	30	20	32	300	20
34168	34096	34223	34774	35025	34867	35064	34014	33651	33687	33688	33881	33795	33997	33239	33005	33028	32883	32960	32208	31573	31436	31303	30603	30535	30455	30792	30685	30569	30775	30781	31085	30417	30271	29943	29303	28955	28243	27741	27751	27516	26935	27221	27089	27203	27079	27112	26902	26523	26451
1.62661	3.71953	12.4714	2022.1.4	17:11:00	30	20	32	300	20
34156	34120	34248	34779	35031	34880	35072	33997	33623	33631	33644	33813	33714	33872	33181	32855	32872	32748	32879	32140	31529	31361	31273	30571	30491	30411	30292	30312	29840	29891	29837	30163	29548	29443	29117	28575	28251	27522	27104	27161	26983	26448	26798	26824	27052	26975	27027	26839	26528	26485
1.94971	3.71583	12.473	2022.1.4	17:26:00	30	20	32	300	20
34140	34079	34214	34738	35000	34849	35021	33959	33602	33619	33625	33783	33689	33846	33147	32825	32848	32719	32868	32135	31504	31339	31213	30535	30466	30399	30248	30269	29855	30063	30116	30496	29915	29827	29487	28915	28584	27793	27343	27417	27287	26775	26972	27187	26965	26867	26824	26574	26216	26143
1.12723	3.76724	12.4666	2022.1.4	17:40:00	30	20	32	300	20
34168	34103	34272	34783	35036	34895	35072	33988	33599	33609	33615	33806	33705	33868	33179	32837	32863	32752	32896	32171	31531	31367	31234	30557	30505	30435	30314	30327	30007	30283	30336	30715	30163	30095	29763	29192	28831	28013	27536	27605	27464	26937	27051	27239	26935	26779	26673	26271	25937	25872
1.52745	3.7819	12.4779	2022.1.4	17:55:00	30	20	32	300	20
34142	34104	34230	34759	35022	34863	35056	33963	33593	33607	33617	33790	33680	33857	33167	32850	32870	32781	32915	32207	31575	31420	31248	30616	30590	30502	30692	30694	30615	30827	30843	31144	30516	30385	30001	29437	29060	28276	27772	27803	27625	27087	27368	27512	27648	27599	27630	27266	26984	26868
1.12357	3.73054	12.4907	2022.1.4	18:09:00	30	20	32	300	20
34136	34087	34237	34769	35019	34863	35057	33960	33595	33600	33607	33783	33696	33886	33217	32891	32923	32839	32972	32283	31728	31631	31377	30858	30846	30700	30971	30591	30485	30444	30205	30187	29510	29342	28971	28416	28089	27442	27060	27055	26832	26300	26293	26286	26166	26050	26096	25791	25739	25724
1.11991	3.71223	12.4875	2022.1.4	18:24:00	30	20	32	300	20
34152	34104	34233	34770	35030	34886	35062	33967	33594	33611	33616	33781	33697	33883	33235	32912	32944	32856	33001	32604	32503	32593	32459	31864	31819	31614	31680	31531	31417	31367	31155	31098	30372	30123	29703	29046	28660	27921	27444	27417	27248	26699	26639	26608	26337	26159	26160	25816	25675	25657
1.06116	3.7012	12.5004	2022.1.4	18:38:00	30	20	32	300	20
34144	34101	34240	34784	35035	34879	35071	34142	33887	33945	33959	34143	34063	34274	33602	33263	33262	33155	33264	32919	32817	32926	32776	32161	32120	31869	31731	31727	31686	31657	31455	31361	30663	30435	29936	29304	29021	28367	27645	27399	27056	26409	26331	26252	25935	25753	25764	25469	25479	25451
1.72578	3.7086	12.4746	2022.1.4	18:53:00	30	20	32	300	20
34149	34102	34237	34771	35023	34867	35060	33979	33593	33607	33607	33800	33720	33914	33277	32980	33003	32928	33051	32681	32535	32596	32471	31856	31822	31567	31486	31560	31569	31530	31317	31255	30497	30248	29784	29212	28813	28129	27779	27808	27567	27019	27340	27271	27232	27073	27080	26709	26539	26459
1.10888	3.73053	12.4923	2022.1.4	19:08:00	30	20	32	300	20
34176	34115	34243	34780	35048	34898	35072	34187	33983	34075	34097	34360	34280	34471	33792	33468	33480	33360	33479	33111	32962	33035	32855	32241	32167	31987	31694	32040	32045	32091	31906	31838	31066	30769	30265	29591	29231	28596	27908	27651	27271	26600	26462	26361	26260	26009	26028	25750	25712	25697
1.40265	3.72692	12.5036	2022.1.4	19:22:00	30	20	32	300	20
34155	34099	34273	34793	35055	34864	35013	33948	33593	33615	33611	33934	33904	34155	33483	33239	33259	33143	33256	32927	32799	32911	32706	32129	32064	31963	31652	32053	32022	32064	31904	31851	31094	30803	30288	29555	29033	28324	27513	27245	26916	26280	26159	26117	25800	25481	25512	25311	25264	25269
1.65235	3.70494	12.5149	2022.1.4	19:37:00	30	20	32	300	20
34139	34083	34229	34771	35033	34887	35069	34153	33912	33988	34015	34319	34271	34472	33783	33459	33471	33355	33470	33065	32851	32879	32663	32079	32005	31823	31584	31798	31812	31859	31692	31614	30851	30566	30051	29417	28930	28347	27692	27454	27112	26448	26346	26294	26130	25782	25784	25600	25657	25620
1.52385	3.71599	12.5117	2022.1.4	19:51:00	30	20	32	300	20
34145	34099	34233	34775	35040	34893	35080	33979	33619	33651	33672	33939	33881	34107	33451	33136	33160	33056	33183	32748	32562	32587	32447	31793	31739	31423	31364	30665	30440	30295	29989	29911	29158	28933	28547	27999	27726	27204	27103	27304	27190	26716	26992	26748	26605	26271	26266	25966	25836	25805
1.56791	3.71965	12.5068	2022.1.4	20:06:00	30	20	32	300	20
34112	34057	34183	34711	34978	34827	35016	34151	33952	34058	34088	34365	34291	34503	33821	33472	33473	33377	33495	33133	33000	33112	32906	32335	32251	32031	31788	31943	31963	32006	31805	31691	30936	30664	30187	29655	29419	29256	28875	28744	28366	27689	27562	27460	27305	26695	26511	26237	26296	26092
1.67806	3.77104	12.5213	2022.1.4	20:21:00	30	20	32	300	20
34172	34123	34289	34822	35057	34872	35031	33947	33579	33605	33601	33881	33847	34088	33425	33163	33176	33097	33187	32695	32427	32422	32272	31607	31550	31392	31160	31295	31351	31375	31228	31172	30389	30063	29911	29494	29180	28906	28449	28310	27927	27324	27207	27094	26991	26272	26024	25761	25827	25674
1.51652	3.69031	12.5036	2022.1.4	20:35:00	30	20	32	300	20
34146	34100	34248	34783	35046	34895	35084	34355	34218	34383	34436	34709	34652	34848	34117	33775	33746	33608	33673	33197	32943	32921	32730	32023	31915	31767	31383	31739	31680	31727	31560	31509	30763	30479	29943	29307	28937	28512	27947	27800	27407	26806	26749	26700	26305	25855	25863	25715	25739	25686
1.36594	3.76736	12.5068	2022.1.4	20:50:00	30	20	32	300	20
34168	34111	34240	34779	35056	34913	35074	34387	34305	34448	34497	34800	34755	34954	34231	33891	33855	33672	33735	33343	33209	33271	33081	32399	32264	32138	31722	32055	31876	31875	31686	31604	30855	30555	30007	29375	29074	28712	28163	28025	27588	26986	26912	26853	26427	26071	26125	26066	26211	26115
1.21907	3.73065	12.4907	2022.1.4	21:04:00	30	20	32	300	20
34175	34115	34272	34775	35053	34911	35079	34719	34812	35024	35093	35427	35376	35566	34851	34439	34361	34070	34086	33640	33416	33411	33158	32481	32272	32137	31580	31864	31179	30891	30541	30377	29715	29396	29015	28516	28461	28144	27795	27752	27400	26904	26913	26839	26251	25975	26113	25935	25882	25859
1.35124	3.7159	12.4972	2022.1.4	21:19:00	30	20	32	300	20
34148	34095	34236	34775	35043	34903	35069	34423	34345	34491	34543	34924	34901	35096	34375	33979	33936	33658	33713	33227	32953	32907	32648	31977	31784	31711	31125	31344	30380	29928	29557	29399	28845	28592	28291	27911	28064	27842	27662	27696	27438	27113	27224	27166	26498	26151	26217	25956	25851	25805
1.58257	3.70491	12.5133	2022.1.4	21:34:00	30	20	32	300	20
34155	34111	34241	34775	35048	34919	35098	34508	34488	34626	34679	35063	35031	35221	34517	34105	34039	33739	33783	33240	32923	32867	32574	31939	31741	31667	31115	31340	30354	29883	29504	29329	28787	28556	28260	27891	28045	27855	27639	27674	27400	27099	27223	27172	26580	26248	26301	26050	25959	25904
1.29252	3.72333	12.4956	2022.1.4	21:48:00	30	20	32	300	20
34158	34102	34239	34766	35039	34920	35074	34528	34521	34699	34743	35105	35073	35287	34525	34184	34124	33824	33807	33225	32828	32759	32509	31779	31607	31567	31016	31304	30505	30131	29810	29734	29083	28851	28571	28192	28311	28089	27824	27810	27602	27264	27360	27337	26704	26455	26552	26451	26308	26267
1.62663	3.78569	12.5213	2022.1.4	22:03:00	30	20	32	300	20
34187	34112	34271	34793	35056	34897	35047	34359	34276	34399	34440	34827	34800	34997	34296	33941	33892	33607	33671	32848	32187	32029	31739	31063	30871	30827	30352	30597	29557	29156	28823	28707	28159	27987	27752	27445	27656	27504	27331	27403	27188	26934	27113	27071	26537	26236	26312	26072	25933	25903
1.29253	3.70133	12.5229	2022.1.4	22:17:00	30	20	32	300	20
34143	34080	34221	34761	35039	34901	35078	34536	34530	34687	34739	35131	35090	35273	34531	34143	34072	33776	33826	32984	32311	32103	31799	31127	30933	30871	30367	30643	29762	29384	29000	28891	28342	28106	27848	27547	27763	27606	27416	27474	27236	26931	27055	27012	26411	26036	26102	25931	25783	25763
1.56058	3.71235	12.5213	2022.1.4	22:32:00	30	20	32	300	20
34152	34105	34237	34779	35043	34896	35076	34459	34423	34583	34640	34990	34955	35131	34417	34039	33975	33712	33763	33279	33023	32989	32719	32047	31877	31813	31300	31609	30800	30623	30515	30602	30059	29832	29513	29167	29275	29064	28741	28669	28335	27901	27940	27812	27064	26541	26510	26227	25911	25847
1.61199	3.705	12.5036	2022.1.4	22:47:00	30	20	32	300	20
34161	34094	34219	34766	35035	34888	35080	34331	34191	34333	34364	34659	34597	34787	34080	33733	33697	33464	33527	33102	32864	32880	32635	31998	31855	31784	31341	31715	31119	30887	30599	30482	29834	29575	29237	28836	28890	28660	28291	28201	27899	27498	27555	27488	26903	26499	26524	26412	26239	26167
1.54954	3.73064	12.502	2022.1.4	23:01:00	30	20	32	300	20
34164	34107	34242	34763	35042	34888	35059	34423	34373	34530	34588	34840	34759	34948	34209	33856	33800	33545	33615	33237	33066	33127	32911	32239	32085	31968	31506	31757	30768	30315	29893	29696	29081	28770	28399	27976	28011	27787	27521	27537	27239	26925	27032	27011	26551	26207	26220	26154	26129	26115
1.60461	3.69759	12.5197	2022.1.4	23:16:00	30	20	32	300	20
34173	34108	34241	34772	35047	34899	35082	34616	34640	34835	34895	35251	35188	35375	34651	34279	34190	33908	33932	33516	33317	33367	33135	32457	32318	32187	31714	31935	30880	30368	29927	29743	29095	28795	28432	28022	28107	27894	27643	27641	27433	27057	27135	27095	26488	26203	26282	26119	25904	25875
1.25213	3.72336	12.5004	2022.1.4	23:30:00	30	20	32	300	20
34200	34112	34235	34767	35031	34888	35051	34408	34343	34497	34548	34888	34837	35023	34327	33948	33881	33614	33675	33286	33115	33137	32920	32239	32111	32015	31541	31777	30751	30553	30436	30487	29955	29688	29664	29345	29538	29317	29073	29000	28761	28296	28294	28112	27306	26905	26853	26477	26023	25909
1.0832	3.70125	12.51	2022.1.4	23:45:00	30	20	32	300	20
34170	34106	34240	34774	35051	34902	35074	34433	34387	34536	34591	34969	34932	35128	34416	34007	33935	33637	33657	33015	32585	32471	32209	31525	31438	31381	30931	31138	30094	29919	29820	29963	29504	29304	29474	29145	29270	28783	28252	28067	27821	27283	27267	27182	26356	25984	25892	25703	25359	25319
1.16032	3.80043	12.51	2022.1.5	00:00:00	30	20	32	300	20
34168	34095	34223	34770	35044	34895	35064	34455	34420	34571	34632	35000	34963	35152	34434	34038	33967	33641	33685	33097	32734	32657	32409	31705	31599	31537	31063	31287	30267	30083	29984	30089	29603	29393	29423	29163	29277	28888	28491	28363	28039	27675	27742	27699	26979	26679	26647	26376	25974	25883
1.14564	3.69027	12.4956	2022.1.5	00:14:00	30	20	32	300	20
34180	34095	34228	34758	35028	34881	35055	34223	34087	34198	34229	34621	34595	34805	34076	33747	33681	33337	33388	32578	31900	31743	31460	30803	30721	30756	30248	30319	29239	28926	28751	28832	28407	28232	28462	27991	28156	27593	27087	26939	26718	26455	26617	26711	26209	26176	26296	26208	25863	25807
1.63031	3.72326	12.4875	2022.1.5	00:29:00	30	20	32	300	20
34160	34091	34217	34751	35023	34869	35051	34329	34207	34366	34422	34816	34772	34963	34235	33891	33830	33515	33572	32747	32056	31899	31563	30968	30889	30891	30411	30532	29448	29216	29095	29189	28759	28617	28813	28545	28651	28083	27564	27429	27192	26831	26918	26938	26240	25911	25915	25663	25323	25281
1.32553	3.68652	12.5036	2022.1.5	00:43:00	30	20	32	300	20
34170	34103	34224	34763	35031	34886	35084	34289	34147	34299	34339	34708	34687	34891	34135	33860	33807	33480	33496	32679	31999	31861	31544	30923	30813	30847	30307	30446	29384	29034	28857	28953	28519	28360	28589	28160	28359	27760	27260	27128	26774	26529	26687	26765	26334	26335	26430	26343	25986	25910
1.51649	3.71962	12.502	2022.1.5	00:58:00	30	20	32	300	20
34175	34103	34231	34772	35037	34883	35086	34190	34001	34095	34129	34548	34515	34716	33992	33664	33623	33331	33383	32587	31933	31787	31492	30871	30764	30776	30257	30389	29330	28940	28707	28808	28383	28232	28456	28001	28139	27579	27079	26932	26550	26315	26459	26559	26120	26141	26216	26107	25785	25711
1.49446	3.71227	12.4923	2022.1.5	01:13:00	30	20	32	300	20
34158	34078	34219	34752	35026	34883	35087	34148	33951	34040	34079	34482	34453	34664	33936	33613	33567	33264	33298	32509	31842	31731	31408	30834	30743	30781	30261	30391	29315	29009	28867	28952	28547	28417	28637	28301	28351	27690	27185	27025	26592	26331	26466	26551	26136	26209	26331	26251	25955	25876
1.05749	3.69755	12.4875	2022.1.5	01:27:00	30	20	32	300	20
34184	34108	34229	34751	35013	34865	35028	33963	33663	33705	33727	34083	34050	34281	33563	33259	33236	32943	33000	32463	32117	32116	31874	31293	31211	31231	30701	30840	29784	29472	29319	29413	29001	28856	29056	28801	28949	28537	28256	28140	27744	27463	27549	27572	26920	26749	26775	26534	26181	26067
1.186	3.70855	12.51	2022.1.5	01:42:00	30	20	32	300	20
34174	34120	34240	34779	35030	34887	35128	34061	33714	33753	33770	34125	34088	34312	33551	33241	33239	33008	33068	32289	31603	31435	31268	30587	30536	30511	30191	30184	29248	29083	29067	29351	28855	28836	28950	28785	28350	27632	27204	27460	27486	27039	26996	26999	26432	25989	25768	25415	24980	24922
1.58259	3.70863	12.5133	2022.1.5	01:56:00	30	20	32	300	20
34153	34094	34226	34762	35016	34865	35071	34002	33686	33745	33744	34121	34088	34329	33577	33269	33255	32999	33056	32248	31613	31426	31303	30580	30521	30493	30169	30139	29098	28849	28790	29087	28580	28637	28919	28936	28553	27883	27505	27799	27833	27360	27311	27476	27127	26838	26812	26501	26039	25955
1.56424	3.71599	12.5052	2022.1.5	02:11:00	30	20	32	300	20
34152	34095	34223	34744	35007	34856	35031	33951	33648	33704	33705	34095	34071	34307	33561	33282	33273	33008	33057	32244	31688	31576	31398	30732	30642	30667	30179	30475	29520	29379	29394	29665	29171	29091	28782	28227	27913	27400	27013	26916	26719	26301	26328	26279	25507	24960	24945	24704	24446	24483
1.11993	3.73432	12.5165	2022.1.5	02:26:00	30	20	32	300	20
34178	34107	34240	34788	35054	34863	35011	33927	33639	33704	33709	34080	34063	34312	33601	33339	33308	33032	33091	32293	31613	31481	31272	30595	30518	30547	30120	30480	29553	29323	29311	29581	29083	28960	28979	28705	28835	28598	28332	28293	28107	27647	27646	27555	26761	26367	26344	26052	25656	25604
1.12361	3.73069	12.4972	2022.1.5	02:40:00	30	20	32	300	20
34168	34087	34215	34752	35024	34867	35025	33927	33637	33703	33716	33985	33931	34148	33476	33192	33171	32894	32959	32160	31503	31368	31171	30487	30432	30475	30041	30407	29495	29303	29296	29576	29102	28987	29135	28893	29009	28727	28451	28396	28247	27723	27670	27557	26633	26163	25995	25781	25388	25339
1.56054	3.7196	12.4907	2022.1.5	02:55:00	30	20	32	300	20
34168	34087	34229	34763	35028	34874	34984	33967	33722	33800	33824	33995	33915	34103	33419	33137	33083	32833	32912	32083	31437	31281	31174	30433	30352	30405	29919	30246	29327	29073	28978	29242	28752	28615	28819	28624	28718	28417	27999	27903	27844	27305	27232	27232	26429	26067	25842	25650	25307	25248
1.14194	3.72325	12.4988	2022.1.5	03:09:00	30	20	32	300	20
34156	34071	34203	34725	34985	34849	34969	33891	33589	33639	33664	33882	33791	33983	33325	33005	32975	32715	32823	32013	31404	31252	31100	30389	30279	30325	29813	30106	29201	28943	28833	29076	28616	28471	28695	28519	28641	28348	27974	27909	27831	27368	27351	27365	26572	26237	25991	25800	25453	25383
1.24109	3.7857	12.4779	2022.1.5	03:24:00	30	20	32	300	20
34169	34082	34211	34752	35015	34865	34959	33863	33564	33621	33624	33831	33758	33934	33258	32950	32923	32693	32771	31977	31334	31184	31063	30317	30196	30264	29731	29999	29093	28720	28575	28829	28351	28244	28480	28350	28473	28183	27827	27735	27724	27299	27315	27375	26708	26530	26360	26255	25943	25887
1.32185	3.71585	12.4634	2022.1.5	03:38:00	30	20	32	300	20
34168	34083	34212	34739	35019	34875	34997	33907	33611	33655	33651	33914	33871	34064	33395	33072	33031	32758	32831	32022	31358	31183	31083	30321	30201	30179	29779	29623	28471	27813	27528	27777	27313	27227	27447	27244	27288	26835	26135	26004	26145	25752	25851	26103	25902	26116	26100	26231	26075	26134
1.12355	3.69377	12.4618	2022.1.5	03:53:00	30	20	32	300	20
34160	34087	34217	34749	35020	34869	35027	33939	33651	33699	33707	33961	33895	34100	33427	33102	33051	32801	32863	32055	31366	31183	31080	30319	30205	30172	29904	29823	28695	28067	27790	28047	27571	27499	27700	27537	27715	27416	27223	27563	27905	27503	27546	27753	27509	27600	27517	27436	27096	27045
1.46869	3.69743	12.4489	2022.1.5	04:08:00	30	20	32	300	20
34147	34071	34216	34755	35019	34867	35029	34084	33884	33978	33999	34215	34130	34339	33623	33271	33207	32961	33008	32176	31453	31247	31136	30352	30255	30203	29907	29860	28737	28221	27976	28243	27759	27658	27838	27651	27748	27371	26888	26763	26848	26376	26417	26605	26344	26464	26399	26367	26099	26123
1.38055	3.76348	12.4457	2022.1.5	04:22:00	30	20	32	300	20
34171	34105	34235	34773	35048	34903	35080	34123	33905	33999	34024	34336	34279	34483	33767	33416	33379	33146	33183	32361	31646	31424	31295	30539	30435	30390	30048	29989	28835	28343	28075	28320	27855	27759	27991	27803	27985	27640	27179	27081	27119	26651	26704	26868	26614	26707	26691	26615	26288	26247
1.04275	3.68269	12.4602	2022.1.5	04:37:00	30	20	32	300	20
34152	34080	34213	34747	35029	34892	35074	34137	33943	34016	34065	34380	34315	34511	33795	33415	33361	33163	33209	32407	31727	31511	31364	30624	30519	30435	29825	29519	28267	27731	27479	27697	27278	27212	27491	27349	27575	27267	26829	26762	26802	26372	26441	26536	26152	26216	26151	26115	25844	25803
1.07214	3.69743	12.4409	2022.1.5	04:51:00	30	20	32	300	20
34152	34087	34211	34756	35026	34881	35075	34229	34078	34176	34222	34491	34423	34608	33910	33496	33336	33099	33159	32328	31656	31448	31280	30551	30427	30400	29902	30115	29119	28711	28459	28616	28153	28040	28319	28129	28360	28024	27933	28347	28561	28151	28171	28191	27609	27383	27181	26956	26512	26350
1.10884	3.71204	12.4248	2022.1.5	05:06:00	30	20	32	300	20
34142	34068	34209	34752	35024	34879	35091	34206	34018	34115	34141	34468	34410	34625	33889	33525	33413	33185	33168	32331	31637	31439	31328	30537	30441	30411	30055	30006	28893	28365	28099	28337	27822	27768	28017	27903	28095	27829	27791	28271	28552	28119	28074	28103	27522	27311	27151	26951	26473	26292
1.14554	3.723	12.4312	2022.1.5	05:21:00	30	20	32	300	20
34151	34103	34248	34783	35039	34891	35108	34114	33888	33953	33979	34350	34332	34538	33847	33468	33363	33143	33168	32335	31649	31435	31282	30537	30455	30383	29885	29817	28674	28117	27869	28096	27635	27566	27855	27719	27979	27763	27759	28264	28462	28008	27921	27909	27203	26731	26472	26171	25720	25621
1.4356	3.69732	12.4376	2022.1.5	05:35:00	30	20	32	300	20
34176	34103	34226	34769	35048	34879	35073	34071	33830	33894	33909	34267	34223	34452	33777	33336	33079	32757	32770	31936	31259	31059	30905	30163	30103	30089	29675	29775	28736	28182	27936	28193	27707	27621	27854	27761	27904	27625	27579	28063	28287	27843	27715	27735	27195	26650	26423	26152	25645	25502
1.41358	3.7157	12.428	2022.1.5	05:50:00	30	20	32	300	20
34163	34101	34238	34790	35040	34861	35047	33951	33648	33697	33689	34038	34031	34288	33604	33161	32831	32523	32541	31709	31069	30872	30711	29999	29973	29976	29640	29899	28951	28639	28480	28719	28281	28095	28232	27927	28088	27839	27823	28315	28509	27999	27865	27839	27215	26706	26441	26128	25665	25546
1.4356	3.71566	12.4103	2022.1.5	06:04:00	30	20	32	300	20
34153	34086	34228	34760	35029	34875	35115	34189	33968	34063	34089	34375	34313	34510	33802	33354	33065	32771	32767	31912	31231	31016	30877	30121	30095	30060	29713	29935	28975	28542	28328	28579	28083	27911	28095	28072	28248	27971	27951	28406	28631	28040	27838	27883	27728	27713	27718	27593	27165	26789
1.63016	3.72294	12.4087	2022.1.5	06:19:00	30	20	32	300	20
34160	34091	34225	34760	35022	34867	35095	34280	34095	34207	34267	34544	34481	34667	33963	33525	33271	32971	32972	32115	31416	31219	31040	30312	30264	30207	29927	30348	29467	29096	28943	29211	28684	28520	28716	28765	28671	28317	28183	28626	28665	28119	27917	27750	27130	26665	26387	26031	25525	25384
1.65953	3.70458	12.4039	2022.1.5	06:34:00	30	20	32	300	20
34136	34079	34225	34772	35030	34866	35091	34143	33935	34024	34039	34237	34151	34353	33664	33106	32572	32247	32263	31430	30762	30595	30475	29764	29760	29824	29520	29912	29057	28998	28967	29325	28883	28699	28712	28360	28466	28309	28111	28343	28390	27821	27625	27543	27027	26700	26475	26176	25691	25554
1.64851	3.74127	12.3878	2022.1.5	06:48:00	30	20	32	300	20
34136	34075	34219	34766	35029	34856	35069	34295	34146	34280	34327	34465	34367	34539	33832	33251	32705	32381	32389	31544	30864	30683	30570	29839	29857	29911	29623	30015	29182	28758	28623	28898	28423	28201	28289	27976	28131	27979	27511	27375	27223	26617	26456	26343	25714	25418	25266	25037	24657	24639
1.23728	3.7302	12.3798	2022.1.5	07:03:00	30	20	32	300	20
34154	34089	34236	34775	35037	34867	35104	34344	34200	34345	34393	34544	34455	34620	33907	33372	32914	32605	32595	31735	31065	30883	30755	30025	30033	30047	29789	30245	29378	28964	28791	29071	28547	28370	28419	28098	28295	28163	27810	27772	27625	27053	26918	26819	26030	25583	25453	25201	24799	24778
1.38046	3.70814	12.3573	2022.1.5	07:17:00	30	20	32	300	20
34144	34075	34207	34747	35008	34851	35081	34543	34531	34702	34788	34872	34739	34875	34159	33559	33015	32667	32663	31781	31108	30916	30738	30027	30015	30023	29782	30206	29337	29044	28936	29220	28700	28513	28711	28486	28690	28597	28287	28263	28048	27474	27412	27304	26623	26287	26251	25892	25535	25480
1.575	3.71172	12.3749	2022.1.5	07:32:00	30	20	32	300	20
34156	34087	34227	34766	35023	34856	35084	34282	34107	34220	34281	34427	34335	34519	33830	33276	32784	32456	32456	31611	30943	30807	30603	29961	29979	29996	29781	30346	29725	29437	29375	29695	29136	28947	29188	29019	29220	29138	28753	28680	28379	27771	27670	27556	26915	26453	26383	26032	25677	25625
1.53832	3.71179	12.3589	2022.1.5	07:47:00	30	20	32	300	20
34171	34103	34231	34772	35030	34863	35083	34212	34019	34125	34144	34360	34247	34454	33736	33325	33092	32807	32840	32010	31321	31144	30979	30263	30195	30196	29839	30346	29695	29409	29329	29643	29080	28907	29095	28907	29132	29035	28635	28557	28292	27688	27552	27385	26831	26417	26263	25876	25451	25374
1.15647	3.71907	12.354	2022.1.5	08:01:00	30	20	32	300	20
34148	34079	34215	34749	35019	34844	35048	34072	33823	33899	33931	34122	34013	34201	33503	33151	33008	32791	32857	32055	31360	31159	31072	30333	30250	30119	30341	30871	30349	30487	30535	30903	30407	30265	30367	30107	30243	29887	29685	30017	30006	29511	29367	29234	28635	27857	27427	26835	26227	25992
1.4722	3.69336	12.3589	2022.1.5	08:16:00	30	20	32	300	20
34136	34076	34216	34752	35021	34861	35047	34312	34177	34336	34392	34657	34562	34741	34007	33659	33549	33317	33361	32529	31779	31547	31413	30642	30529	30385	30567	31113	30709	30832	30871	31181	30639	30451	30832	30687	30849	30567	30336	30591	30494	29939	29743	29607	29071	28308	27887	27336	26791	26571
1.59704	3.71907	12.3492	2022.1.5	08:30:00	30	20	32	300	20
34135	34072	34212	34747	35014	34855	35057	34468	34425	34607	34672	34882	34772	34909	34159	33799	33699	33448	33471	32619	31879	31633	31468	30724	30615	30515	30692	31262	31040	31035	31047	31298	30749	30542	30740	30476	30459	30079	29684	29547	29158	28575	28407	28286	27808	27057	26746	26325	25904	25772
[truncated: 2,950 more columns]

## Sheet: Sheet3
17852	16564	17215	17643	18700	16636	17499	18634	18588	17897	17472	17992	18024	19339	17144	18092	17988	17888	18892	17321	18461	16288	18144	17745	17551	17962	16108	17399	15695	17013	15887	16140	16694	16190	16909	15409	17617	15809	17222	18338	17456	18031	17410	18618	16673	17950	17059	17256	17285	16682
1.41681	3.58239	12.1086	2022.1.4	08:12:00	30	20	32	300	20
17856	16553	17202	17621	18681	16663	17491	18649	18576	17904	17448	17957	18000	19308	17135	18035	18118	18024	19011	17388	18504	16304	18180	17844	17647	18038	16160	17437	15721	17058	15972	16197	16784	16239	16958	15465	17777	15945	17299	18416	17474	18060	17437	18715	16781	18203	17196	17333	17379	16679
1.41681	3.58239	12.1246	2022.1.4	08:27:00	30	20	32	300	20
17859	16567	17212	17622	18697	16721	17552	18669	18600	17900	17475	18011	18026	19347	17141	18059	18199	18145	19027	17389	18503	16328	18227	17820	17625	18032	16190	17425	15739	17081	15934	16240	16824	16302	17001	15481	17589	15823	17273	18352	17553	18004	17494	18712	16729	18252	17142	17341	17266	16763
1.2186	3.59339	12.1278	2022.1.4	08:41:00	30	20	32	300	20
17846	16543	17188	17608	18679	16671	17519	18647	18568	17892	17485	18003	18026	19342	17139	17902	17995	17931	18912	17330	18466	16279	18159	17761	17591	18041	16158	17407	15722	17107	15992	16188	16721	16251	16986	15500	17837	15997	17345	18391	17466	18010	17452	18720	16786	18269	17267	17368	17360	16668
1.0314	3.5934	12.1262	2022.1.4	08:56:00	30	20	32	300	20
17858	16566	17219	17631	18700	16696	17529	18665	18582	17904	17496	18012	18007	19327	17119	17862	17964	17903	18843	17256	18381	16228	18204	17796	17578	18003	16150	17384	15707	17141	16061	16148	16572	16164	16912	15495	17961	16090	17410	18331	17473	18011	17451	18716	16766	18279	17233	17353	17265	16657
1.02406	3.58605	12.1438	2022.1.4	09:10:00	30	20	32	300	20
17875	16561	17199	17608	18673	16712	17556	18689	18609	17927	17461	17993	17983	19336	17128	17929	18101	18058	19000	17327	18426	16263	18303	17955	17787	18208	16277	17469	15797	17272	16229	16270	16707	16245	16956	15581	18000	16153	17426	18324	17508	18000	17503	18818	16863	18422	17272	17320	17198	16722
1.02406	3.58605	12.1294	2022.1.4	09:25:00	30	20	32	300	20
17872	16561	17192	17604	18672	16692	17546	18687	18603	17938	17480	17971	18003	19320	17157	17932	18073	17968	19019	17404	18483	16307	18217	17836	17664	18190	16228	17491	15772	17172	16209	16247	16739	16257	17008	15552	18064	16220	17417	18448	17484	18073	17464	18807	16913	18380	17312	17317	17294	16639
1.22594	3.57505	12.1775	2022.1.4	09:39:00	30	20	32	300	20
17882	16566	17201	17626	18687	16693	17521	18659	18580	17918	17504	18019	18014	19322	17131	18110	18177	18023	18965	17326	18433	16269	18148	17633	17507	18093	16215	17457	15779	17177	16077	16101	16470	16103	16920	15471	17832	15987	17355	18321	17486	17979	17386	18532	16569	18076	17033	17185	17153	16600
1.49763	3.58624	12.1727	2022.1.4	09:54:00	30	20	32	300	20
17873	16571	17206	17632	18702	16673	17519	18658	18602	17923	17452	17963	17992	19326	17129	17986	17793	17634	18679	17151	18312	16154	18047	17539	17380	17932	16084	17350	15707	17103	15944	15900	16093	15943	16866	15372	17584	15804	17257	18221	17446	17899	17297	18379	16435	17675	16671	16980	16944	16428
1.49763	3.58624	12.2176	2022.1.4	10:09:00	30	20	32	300	20
17866	16555	17207	17639	18706	16649	17496	18653	18605	17917	17454	18008	18013	19339	17133	18048	17816	17600	18656	17058	18167	16069	18056	17822	17721	18189	16236	17425	15760	17199	16085	15983	16280	15929	16732	15367	17823	15991	17368	18248	17469	17907	17407	18667	16691	18287	17107	17199	17081	16668
1.61149	3.61942	12.2128	2022.1.4	10:23:00	30	20	32	300	20
17860	16554	17199	17623	18683	16615	17465	18629	18595	17899	17411	18041	18032	19363	17134	17955	17719	17497	18568	16931	18074	16016	18048	17771	17636	18086	16186	17394	15736	17232	16187	16004	16270	15894	16669	15343	17799	15985	17300	18092	17328	17825	17303	18599	16672	18313	17138	17067	16975	16480
1.46832	3.65244	12.232	2022.1.4	10:38:00	30	20	32	300	20
17868	16557	17182	17600	18662	16643	17497	18656	18597	17928	17428	18056	18060	19357	17168	18311	17953	17560	18528	16848	17982	15959	18076	17778	17547	17947	16035	17360	15639	16992	15972	15954	16405	15911	16699	15295	17763	15973	17212	18028	17318	18040	17321	18563	16663	18072	17045	17050	17094	16482
1.46832	3.65244	12.2657	2022.1.4	10:52:00	30	20	32	300	20
17881	16544	17185	17614	18661	16633	17469	18650	18580	17943	17450	18084	18093	19377	17179	18251	17979	17637	18640	16908	18033	15998	18110	17783	17603	18001	16167	17385	15729	17128	15980	16046	16429	15995	16724	15392	17874	16039	17395	18106	17505	18020	17437	18599	16615	18181	17025	17144	17088	16565
0.943446	3.57188	12.2561	2022.1.4	11:07:00	30	20	32	300	20
17882	16568	17203	17616	18684	16696	17532	18690	18616	17972	17471	18061	18056	19351	17168	18154	17972	17719	18835	17015	18095	16043	18205	17945	17715	18062	16150	17420	15723	17132	16062	16063	16499	16011	16776	15389	17607	15914	17204	17993	17367	18055	17391	18617	16681	18136	17106	17140	17116	16536
0.943446	3.57188	12.3026	2022.1.4	11:22:00	30	20	32	300	20
17884	16578	17214	17647	18700	16765	17576	18719	18630	17948	17460	18071	18051	19359	17166	18208	17794	17268	18145	16615	17842	15876	17984	17791	17591	17993	16035	17344	15607	16950	15911	16031	16606	16078	16874	15407	17749	15963	17212	18144	17360	18155	17370	18550	16621	17808	16969	17022	17045	16496
1.30692	3.5353	12.2754	2022.1.4	11:36:00	30	20	32	300	20
17875	16572	17216	17637	18696	16729	17544	18706	18642	17954	17459	18064	18059	19367	17169	18306	17907	17352	18068	16448	17715	15783	17987	17655	17470	17934	16021	17315	15639	16935	15761	16033	16715	16183	16955	15508	17867	16016	17324	18154	17463	18194	17401	18386	16429	17107	16288	16648	16740	16372
1.30692	3.5353	12.3798	2022.1.4	11:51:00	30	20	32	300	20
17886	16575	17207	17635	18828	17053	17811	18899	18743	18025	17508	18154	18092	19404	17199	18325	17913	17381	18105	16524	17808	15860	18020	17685	17515	17950	16020	17308	15671	16976	15793	16085	16808	16268	17059	15555	17984	16143	17361	18272	17464	18279	17417	18375	16428	16984	16325	16657	16794	16358
1.47958	3.56862	12.3203	2022.1.4	12:05:00	30	20	32	300	20
17882	16564	17207	17609	18788	17008	17781	18880	18743	18025	17488	18137	18136	19395	17244	18441	18025	17257	17798	16355	19865	20171	21351	21357	20355	20400	20799	19828	21025	20662	20983	19879	20735	21171	20495	21411	21424	21647	20224	21397	21802	21262	20407	21067	21580	21451	20648	21568	22327	22218
1.47958	3.56862	12.3862	2022.1.4	12:20:00	30	20	32	300	20
17893	16571	17205	17648	18874	17121	17876	18945	18764	18072	17528	18181	18155	19411	17260	18453	18080	17481	18212	16715	17977	15996	18091	17673	17491	18036	16100	17416	15733	17050	15887	16196	16911	16339	17152	15673	18072	16206	17444	18343	17543	18295	17470	18424	16477	17699	16955	17068	17043	16545
1.47958	3.56862	12.3653	2022.1.4	12:35:00	30	20	32	300	20
17905	16582	17224	17631	18792	16976	17768	18871	18749	18052	17527	18168	18112	19425	17233	18418	18014	17476	18223	16714	17959	15974	18138	17635	17444	17969	16085	17364	15717	17046	15866	16165	16757	16261	16981	15529	17975	16100	17447	18240	17575	18177	17461	18420	16442	17917	16937	17134	17010	16584
1.47958	3.56862	12.3846	2022.1.4	12:49:00	30	20	32	300	20
17891	16563	17207	17611	18855	17117	17884	18952	18770	18070	17557	18152	18097	19403	17240	18484	17900	17012	17406	16196	17642	15765	17859	17496	17367	17907	15991	17276	15604	16952	15842	16107	16824	16272	17068	15522	17995	16141	17343	18334	17414	18240	17380	18390	16471	17743	16995	16950	16955	16462
1.47958	3.56862	12.4087	2022.1.4	13:04:00	30	20	32	300	20
17875	16565	17201	17612	18736	16857	17649	18771	18674	17983	17473	18057	18045	19346	17163	18342	17864	17190	17799	16508	17842	15883	17843	17577	17496	18038	16065	17362	15659	16989	15893	16188	16948	16344	17175	15638	18088	16226	17416	18427	17437	18168	17377	18414	16492	17799	17023	16966	16950	16476
1.54204	3.63115	12.3894	2022.1.4	13:18:00	30	20	32	300	20
17874	16560	17200	17615	18707	16798	17616	18755	18682	17968	17462	18069	18064	19364	17177	18280	17801	17232	17952	16573	17846	15877	17875	17513	17411	17936	16029	17297	15648	17030	15874	16103	16746	16238	16974	15492	17964	16091	17418	18288	17518	18098	17418	18409	16450	17877	16931	17042	16903	16569
1.54204	3.63115	12.4328	2022.1.4	13:33:00	30	20	32	300	20
17867	16552	17202	17632	18756	16922	17712	18801	18689	18002	17512	18099	18070	19385	17177	18411	17831	17049	17523	16364	17798	15859	17756	17428	17346	17872	15975	17241	15589	16991	15830	16177	16888	16416	17124	15612	18022	16157	17455	18419	17529	18056	17424	18485	16534	18027	17063	17150	17117	16544
1.07946	3.56515	12.4007	2022.1.4	13:48:00	30	20	32	300	20
17900	16583	17236	17656	18746	16869	17672	18779	18675	17991	17488	18100	18096	19407	17223	18279	17955	17496	18401	16889	18081	16070	18034	17748	17599	18089	16126	17424	15690	17073	16069	16282	16956	16406	17154	15607	18064	16183	17400	18498	17444	18203	17442	18642	16737	17995	17202	17224	17267	16539
1.52367	3.60174	12.4618	2022.1.4	14:02:00	30	20	32	300	20
17875	16601	17233	17665	18736	16817	17632	18756	18659	18023	17527	18027	18056	19368	17207	18260	18087	17824	18871	17290	18405	16270	18168	17899	17762	18209	16230	17479	15756	17167	16195	16347	16977	16459	17196	15703	18181	16294	17523	18608	17564	18258	17559	18852	16939	18384	17428	17427	17447	16725
1.52367	3.60174	12.4328	2022.1.4	14:17:00	30	20	32	300	20
17898	16589	17232	17643	18706	16780	17616	18739	18638	17957	17476	18021	18040	19368	17163	18258	18220	18060	19079	17413	18507	16332	18225	17916	17817	18310	16324	17518	15856	17299	16232	16386	16971	16490	17203	15736	18201	16310	17574	18569	17655	18272	17605	18775	16825	18233	17316	17377	17349	16729
1.73668	3.61655	12.4585	2022.1.4	14:31:00	30	20	32	300	20
17902	16592	17229	17645	18708	16777	17609	18743	18657	17978	17485	17984	17999	19335	17156	18110	18103	17992	19051	17383	18472	16296	18232	17907	17775	18252	16288	17520	15837	17267	16229	16404	17015	16496	17236	15759	18183	16301	17540	18516	17619	18320	17615	18800	16852	18224	17329	17393	17332	16709
1.73668	3.61655	12.4425	2022.1.4	14:46:00	30	20	32	300	20
17908	16596	17245	17664	18720	16778	17606	18742	18649	17963	17468	17992	18000	19336	17147	17982	18068	18036	19052	17371	18472	16285	18216	17910	17761	18263	16271	17517	15807	17264	16302	16396	17010	16464	17218	15700	17931	16178	17351	18367	17451	18288	17488	18772	16886	18233	17390	17336	17349	16623
1.38789	3.5762	12.4425	2022.1.4	15:01:00	30	20	32	300	20
17912	16599	17244	17661	18720	16762	17593	18743	18646	17993	17491	17981	17977	19319	17152	17953	18107	18051	19048	17284	18398	16239	18208	17936	17812	18294	16284	17522	15814	17317	16352	16395	16936	16416	17143	15660	17314	15765	17142	18023	17359	18199	17472	18661	16732	18162	17218	17268	17210	16559
1.60819	3.61291	12.473	2022.1.4	15:15:00	30	20	32	300	20
17923	16617	17255	17663	18722	16784	17598	18753	18651	18012	17526	17988	17993	19335	17154	17923	18045	17907	18874	17256	18411	16260	18147	17836	17674	18177	16201	17490	15747	17242	16384	16303	16775	16293	17064	15547	17379	15823	17079	18003	17257	18174	17389	18647	16775	18147	17273	17195	17226	16417
1.60819	3.61291	12.4392	2022.1.4	15:30:00	30	20	32	300	20
17888	16577	17228	17650	18713	16785	17582	18749	18640	18001	17570	18031	18009	19360	17165	17903	17944	17766	18790	17173	18329	16183	18226	17904	17597	17942	16063	17341	15634	17192	16351	16233	16612	16172	16932	15495	17525	15879	17153	17987	17328	18019	17418	18791	16897	18541	17352	17340	17259	16585
1.82848	3.56884	12.4569	2022.1.4	15:44:00	30	20	32	300	20
17913	16617	17256	17668	18720	16774	17547	18722	18613	18021	17571	18001	18033	19344	17209	17835	17807	17519	18597	17154	18365	16219	18136	17748	17451	17844	15988	17302	15565	17082	16280	16151	16561	16133	16930	15434	17540	15912	17091	17960	17228	18080	17348	18680	16799	18307	17284	17220	17202	16465
1.67797	3.60929	12.4602	2022.1.4	15:59:00	30	20	32	300	20
17897	16588	17237	17648	18712	16794	17604	18763	18662	17982	17571	18059	18024	19384	17164	17895	17790	17583	18542	17151	18423	16264	18049	17640	17416	17828	16011	17303	15627	17147	16221	16172	16559	16217	17020	15547	17706	15983	17242	18035	17396	18208	17420	18608	16691	18048	17138	17199	17235	16426
1.31815	3.56157	12.4553	2022.1.4	16:14:00	30	20	32	300	20
17888	16591	17228	17644	18715	16792	17579	18723	18630	17988	17587	18043	18051	19396	17170	17938	17760	17523	18542	17147	18400	16242	18008	17617	17324	17741	15899	17264	15524	16968	16105	16138	16658	16256	17099	15555	17597	15947	17135	17965	17264	18278	17380	18567	16694	17597	16968	17067	17199	16304
1.31815	3.56157	12.473	2022.1.4	16:28:00	30	20	32	300	20
17888	16588	17250	17674	18730	16745	17559	18728	18644	18003	17606	18039	18072	19398	17203	18015	17721	17441	18550	17236	18505	16321	18043	17611	17293	17682	15857	17257	15518	16881	15958	16040	16582	16195	17066	15521	17958	16156	17282	18180	17375	18334	17408	18637	16776	17911	17133	17250	17448	16478
1.85425	3.58732	12.4634	2022.1.4	16:43:00	30	20	32	300	20
17904	16619	17267	17693	18749	16768	17584	18736	18656	18004	17556	18023	18082	19407	17215	18089	18023	17830	18822	17330	18504	16305	18105	17703	17446	17847	16023	17347	15639	17068	16037	16159	16638	16264	17052	15573	17993	16168	17397	18188	17527	18316	17509	18589	16633	17756	16844	17205	17272	16494
1.13824	3.57994	12.4827	2022.1.4	16:57:00	30	20	32	300	20
17902	16613	17244	17660	18696	16781	17600	18763	18669	17995	17523	18107	18168	19456	17240	18308	18035	17685	18761	17311	18515	16357	18170	17790	17568	18023	16094	17451	15688	16968	15998	16287	17030	16527	17308	15732	18219	16335	17471	18436	17578	18527	17555	18599	16657	17132	16496	16894	17127	16346
1.71474	3.61306	12.4634	2022.1.4	17:12:00	30	20	32	300	20
17908	16602	17246	17676	18728	16766	17562	18722	18637	17983	17511	18088	18151	19425	17251	18098	17991	17734	18830	17392	18580	16387	18191	17782	17542	18001	16084	17426	15660	17007	16136	16211	16784	16363	17207	15653	18152	16296	17431	18383	17530	18486	17547	18685	16770	17893	17154	17360	17548	16548
1.71474	3.61306	12.4827	2022.1.4	17:27:00	30	20	32	300	20
17911	16612	17263	17679	18723	16785	17589	18761	18657	18004	17520	18052	18095	19415	17219	18263	18236	18009	19012	17429	18582	16393	18263	17875	17611	17995	16142	17432	15693	17051	16048	16240	16823	16382	17142	15637	18077	16252	17456	18305	17584	18419	17552	18614	16684	17231	16521	16944	17143	16445
1.53482	3.60205	12.473	2022.1.4	17:41:00	30	20	32	300	20
17872	16572	17221	17631	18687	16785	17572	18745	18625	17959	17493	17961	18016	19358	17174	18091	18141	17980	18925	17449	18655	16438	18216	17776	17590	18043	16169	17427	15709	17053	15985	16241	16795	16364	17132	15613	18012	16154	17452	18380	17662	18423	17573	18550	16586	17040	16287	16847	17016	16453
1.53482	3.60205	12.4972	2022.1.4	17:56:00	30	20	32	300	20
17907	16624	17262	17668	18723	16803	17603	18781	18657	18028	17568	17993	18057	19375	17248	18153	18165	17865	18919	17440	18640	16448	18226	17743	17475	17983	16075	17424	15653	16983	16048	16192	16736	16319	17159	15627	18145	16276	17456	18360	17580	18508	17572	18588	16621	17121	16387	16826	17073	16364
1.53482	3.60205	12.4891	2022.1.4	18:10:00	30	20	32	300	20
17889	16605	17263	17672	18720	16768	17561	18738	18636	17986	17554	18007	18049	19385	17216	18071	17981	17764	18765	17230	18433	16263	18167	17664	17346	17764	15963	17300	15595	16980	15958	15982	16378	16038	16896	15452	17960	16085	17372	18185	17532	18260	17491	18661	16695	17884	16943	17192	17225	16588
1.53482	3.60205	12.51	2022.1.4	18:25:00	30	20	32	300	20
17903	16603	17250	17638	18680	16747	17544	18722	18630	17978	17572	18040	18067	19401	17197	18136	18080	17896	18907	17166	18304	16172	18226	17743	17376	17739	15904	17297	15577	16894	15854	16058	16628	16092	16864	15440	17909	16052	17319	18022	17491	18269	17472	18597	16633	17275	16460	16805	16914	16426
1.80291	3.60949	12.4988	2022.1.4	18:40:00	30	20	32	300	20
17905	16594	17238	17621	18724	16871	17630	18783	18670	18028	17605	18026	18027	19360	17184	18084	18011	17804	18811	17203	18401	16259	18248	17730	17368	17747	15944	17298	15598	16927	15874	16139	16769	16252	16993	15504	17801	16040	17243	18021	17433	18307	17445	18586	16664	17797	16938	17101	17196	16549
1.50914	3.59476	12.473	2022.1.4	18:54:00	30	20	32	300	20
17901	16585	17224	17617	18844	17111	17845	18943	18753	18103	17651	18062	18065	19396	17212	18260	18099	17866	18885	17221	18395	16261	18289	17741	17344	17693	15903	17299	15614	16915	15821	16168	16815	16304	17032	15568	17800	16043	17274	18023	17442	18394	17432	18452	16542	16970	16243	16625	16899	16307
1.40262	3.57264	12.5004	2022.1.4	19:09:00	30	20	32	300	20
17885	16563	17218	17610	18686	16803	17585	18757	18616	18000	17554	17995	18017	19358	17176	18039	17979	17781	18787	17056	18201	16095	18195	17640	17239	17640	15837	17273	15567	16886	15871	16043	16653	16105	16888	15412	17630	15943	17112	17878	17272	18190	17327	18549	16655	17633	16893	17015	17120	16392
1.57156	3.5911	12.5149	2022.1.4	19:23:00	30	20	32	300	20
17906	16576	17227	17628	18879	17158	17916	19013	18760	18147	17686	18138	18156	19411	17267	18303	18175	17848	18956	17216	18362	16226	18263	17609	17194	17657	15867	17326	15629	16924	15852	16093	16727	16218	16968	15495	18008	16165	17345	18180	17480	18356	17451	18543	16632	17207	16496	16840	17069	16382
1.54221	3.63154	12.5229	2022.1.4	19:38:00	30	20	32	300	20
17927	16575	17224	17625	18694	16742	17530	18737	18579	18085	17605	18029	18085	19342	17227	17951	18083	17907	18957	17171	18294	16176	18276	17719	17217	17582	15795	17240	15538	16897	15903	15976	16457	15958	16737	15308	17744	15977	17149	17991	17291	18145	17336	18646	16775	17875	17083	17118	17244	16472
1.54221	3.63154	12.5117	2022.1.4	19:52:00	30	20	32	300	20
17891	16579	17228	17632	18708	16765	17548	18709	18608	17984	17503	17959	18023	19333	17184	18028	18011	17804	18815	17124	18245	16133	18091	17557	17164	17564	15812	17216	15531	16925	15862	15927	16347	15923	16732	15328	17858	16002	17267	18013	17423	18113	17387	18511	16560	17214	16370	16722	16833	16328
1.54221	3.63154	12.5213	2022.1.4	20:07:00	30	20	32	300	20
17920	16588	17233	17641	18729	16816	17609	18749	18635	17984	17503	18017	18039	19350	17184	18104	18184	18012	19036	17234	18335	16194	18223	17712	17410	17793	15971	17317	15648	17048	15971	16096	16583	16087	16836	15451	17792	15992	17278	18068	17444	18083	17430	18684	16749	18173	17135	17194	17171	16624
1.57527	3.56547	12.5133	2022.1.4	20:22:00	30	20	32	300	20
17914	16577	17231	17630	18716	16788	17589	18740	18661	17990	17476	18065	18072	19376	17192	18005	18160	18046	19058	17382	18469	16289	18277	17857	17621	18037	16150	17429	15743	17157	16170	16252	16760	16226	16977	15551	17844	16069	17322	18247	17435	18094	17479	18846	16937	18364	17393	17356	17308	16662
1.57527	3.56547	12.5294	2022.1.4	20:36:00	30	20	32	300	20
17897	16580	17234	17628	18758	16908	17675	18818	18682	18018	17500	18079	18108	19403	17229	18217	18317	18223	19216	17596	18665	16463	18358	17990	17810	18255	16289	17543	15820	17142	16057	16366	17074	16490	17240	15749	18192	16266	17525	18574	17638	18292	17598	18855	16939	18205	17348	17384	17364	16791
1.57527	3.56547	12.5181	2022.1.4	20:51:00	30	20	32	300	20
17918	16581	17237	17653	18720	16785	17584	18749	18644	18019	17508	18081	18138	19355	17234	18065	18184	18010	19156	17399	18459	16310	18296	17910	17695	18151	16192	17463	15738	17130	16128	16261	16842	16307	17070	15576	18090	16235	17432	18422	17485	18211	17533	18935	17040	18318	17459	17402	17429	16663
1.56058	3.61686	12.5117	2022.1.4	21:05:00	30	20	32	300	20
17927	16601	17233	17648	18708	16764	17568	18719	18640	17956	17483	18066	18073	19394	17189	18088	17928	17736	18822	17192	18352	16202	18145	17711	17507	17972	16072	17384	15702	17132	16070	16252	16856	16330	17069	15604	17900	16077	17336	18257	17442	18160	17483	18779	16862	18089	17275	17248	17220	16578
1.56058	3.61686	12.502	2022.1.4	21:20:00	30	20	32	300	20
17884	16565	17206	17637	18816	17009	17773	18868	18744	18040	17557	18018	18048	19380	17187	18311	18108	17841	18922	17299	18472	16317	18150	17746	17495	17932	16023	17412	15683	17040	16055	16311	17053	16439	17232	15703	17407	15826	17068	18016	17224	18077	17316	18637	16776	17783	17190	17109	17136	16442
1.56058	3.61686	12.5165	2022.1.4	21:35:00	30	20	32	300	20
17937	16622	17256	17656	18792	16933	17728	18832	18728	18005	17523	18008	18053	19384	17220	18251	18205	18002	19107	17428	18525	16371	18248	17832	17586	18044	16108	17482	15761	17095	16047	16371	17155	16514	17340	15802	17948	16200	17345	18355	17355	18196	17397	18692	16848	17741	17283	17266	17288	16635
1.56058	3.61686	12.531	2022.1.4	21:49:00	30	20	32	300	20
17913	16599	17237	17640	18704	16730	17544	18727	18654	17969	17480	17971	18021	19349	17173	18177	17956	17715	18797	17115	18238	16130	18094	17699	17475	17923	16040	17394	15695	17035	15945	16240	16960	16344	17173	15687	17890	16084	17304	18229	17326	18018	17379	18656	16744	17931	17197	17202	17137	16642
1.54958	3.63894	12.5117	2022.1.4	22:04:00	30	20	32	300	20
17919	16599	17235	17655	18719	16746	17536	18712	18626	17957	17511	17986	18025	19364	17155	18095	17849	17560	18658	17000	18144	16041	17995	17659	17480	17949	16054	17353	15664	17072	16009	16243	16938	16332	17140	15625	17960	16154	17309	18339	17303	18001	17369	18712	16824	18056	17328	17225	17192	16631
1.55689	3.64622	12.5165	2022.1.4	22:18:00	30	20	32	300	20
17906	16595	17244	17653	18715	16751	17552	18719	18670	17984	17492	18103	18161	19424	17232	18393	17954	17449	18254	16808	18018	15996	17852	17543	17472	18017	16075	17403	15704	16987	15850	16264	17082	16455	17249	15735	18140	16201	17425	18428	17456	18092	17460	18707	16773	18090	17294	17322	17224	16709
1.02447	3.56178	12.5262	2022.1.4	22:33:00	30	20	32	300	20
17875	16559	17201	17603	18670	16740	17536	18709	18657	17951	17459	18083	18093	19408	17185	18056	17872	17648	18759	17223	18370	16225	18049	17873	17748	18182	16180	17478	15737	17093	16045	16332	17101	16443	17290	15757	18036	16194	17382	18449	17376	18109	17446	18857	17006	18050	17425	17351	17343	16584
1.02447	3.56178	12.5213	2022.1.4	22:48:00	30	20	32	300	20
17904	16586	17226	17644	18703	16696	17516	18681	18632	17945	17461	18091	18138	19387	17233	18067	17833	17487	18634	17154	18314	16213	17975	17844	17767	18259	16251	17514	15752	17143	16192	16336	17003	16369	17159	15651	18163	16264	17448	18552	17450	18103	17488	18879	16974	18107	17339	17262	17224	16608
1.54222	3.55445	12.5149	2022.1.4	23:02:00	30	20	32	300	20
17910	16598	17248	17662	18706	16711	17525	18679	18632	17960	17459	18056	18084	19374	17217	18117	18007	17794	18903	17323	18464	16309	18053	17919	17864	18355	16336	17586	15847	17283	16288	16408	17053	16421	17203	15728	18148	16265	17467	18533	17462	18088	17520	18924	17031	18099	17356	17354	17256	16681
1.57159	3.58013	12.5149	2022.1.4	23:17:00	30	20	32	300	20
17910	16595	17219	17647	18696	16674	17512	18668	18632	17941	17448	18059	18071	19376	17187	18184	17995	17764	18832	17306	18462	16299	18031	17911	17874	18374	16368	17584	15890	17378	16349	16431	16991	16407	17143	15690	18178	16256	17509	18540	17550	18071	17576	18940	16999	18157	17231	17326	17200	16765
1.57159	3.58013	12.494	2022.1.4	23:31:00	30	20	32	300	20
17862	16562	17215	17635	18687	16676	17500	18656	18625	17939	17445	18022	18044	19363	17164	18338	17874	17368	18202	16929	18231	16103	17850	17800	17800	18259	16261	17468	15786	17252	16214	16339	16935	16380	17112	15627	18083	16202	17461	18518	17511	18027	17543	18929	16981	18246	17280	17338	17212	16704
1.53851	3.60209	12.4923	2022.1.4	23:46:00	30	20	32	300	20
17896	16581	17206	17638	18710	16707	17518	18670	18615	17924	17451	18032	18069	19373	17182	18496	18167	17739	18642	17172	18416	16281	17978	17875	17856	18317	16312	17531	15845	17263	16199	16473	17199	16616	17330	15817	18240	16305	17551	18564	17595	18117	17587	18936	16980	18307	17344	17415	17292	16785
1.53851	3.60209	12.5052	2022.1.5	00:01:00	30	20	32	300	20
17898	16601	17252	17659	18707	16726	17541	18692	18636	17971	17483	18071	18153	19395	17233	18527	18165	17514	18212	16934	18243	16186	17873	17756	17744	18272	16243	17502	15765	17064	15956	16349	17160	16575	17314	15740	18064	16187	17427	18579	17487	18212	17458	18684	16772	18110	17238	17344	17417	16688
1.53851	3.60209	12.5036	2022.1.5	00:15:00	30	20	32	300	20
17873	16581	17228	17649	18711	16744	17559	18708	18650	17956	17474	18068	18112	19389	17200	18610	18234	17512	18009	16751	18065	16043	17845	17708	17704	18211	16215	17465	15770	17055	15875	16306	17069	16488	17202	15668	17858	16007	17393	18468	17542	18075	17448	18568	16624	18062	17097	17283	17331	16591
1.07219	3.59111	12.5068	2022.1.5	00:30:00	30	20	32	300	20
17915	16613	17264	17696	18993	17069	17790	18898	18760	18158	17601	18163	18255	19457	17324	18705	18524	17924	18528	17113	18335	16274	18063	17955	17969	18504	16427	17670	15934	17184	16044	16495	17359	16735	17480	15834	17920	16065	17407	18648	17554	18264	17522	18708	16801	17945	17256	17366	17433	16734
1.07219	3.59111	12.5165	2022.1.5	00:44:00	30	20	32	300	20
17884	16585	17211	17645	19125	17296	18033	19056	18881	18156	17623	18206	18259	19503	17311	18783	18480	17828	18368	16953	18201	16166	17990	17860	17844	18376	16364	17616	15895	17153	16002	16491	17403	16749	17584	15922	18143	16205	17492	18636	17588	18269	17547	18632	16703	17939	17172	17289	17284	16720
1.07219	3.59111	12.5004	2022.1.5	00:59:00	30	20	32	300	20
17904	16576	17214	17636	19098	17399	18106	19098	18925	18157	17608	18189	18224	19497	17311	18789	18295	17398	17649	16377	17765	15857	17818	17676	17680	18219	16249	17478	15793	17057	15823	16317	17139	16531	17304	15732	17881	16043	17419	18508	17541	18113	17461	18546	16597	17865	17065	17240	17256	16627
1.07219	3.59111	12.5004	2022.1.5	01:14:00	30	20	32	300	20
17904	16612	17254	17687	18762	16855	17648	18773	18693	17979	17496	18112	18172	19446	17229	18651	18311	17695	18300	16965	18246	16199	17956	17806	17798	18363	16317	17580	15824	17064	15936	16418	17291	16659	17399	15755	17827	15997	17369	18556	17530	18208	17479	18550	16605	17743	16992	17257	17336	16647
1.06484	3.60211	12.5004	2022.1.5	01:28:00	30	20	32	300	20
17898	16610	17253	17671	18727	16784	17587	18747	18667	17972	17480	18089	18148	19411	17229	18570	18072	17320	17849	16700	18070	16055	17843	17626	17625	18200	16209	17460	15744	16979	15783	16243	17077	16502	17224	15646	17833	15997	17362	18464	17553	18214	17464	18494	16543	17521	16743	17137	17187	16560
1.07953	3.59844	12.4972	2022.1.5	01:43:00	30	20	32	300	20
17888	16604	17254	17675	18725	16746	17553	18720	18662	17990	17496	18079	18112	19379	17184	18531	18058	17399	18005	16834	18195	16152	17813	17595	17636	18232	16211	17469	15740	16972	15791	16297	17163	16618	17348	15742	18017	16138	17414	18542	17554	18276	17457	18478	16549	17079	16375	16860	17065	16376
1.07953	3.59844	12.5133	2022.1.5	01:57:00	30	20	32	300	20
17869	16592	17234	17653	18716	16703	17502	18690	18647	17967	17464	18075	18151	19356	17210	18496	18077	17418	18158	16934	18273	16217	17800	17526	17539	18247	16224	17536	15751	16961	15878	16293	17145	16584	17348	15714	18040	16164	17371	18592	17475	18379	17416	18467	16596	16972	16399	16809	17146	16341
1.07953	3.59844	12.502	2022.1.5	02:12:00	30	20	32	300	20
17921	16631	17271	17695	18755	16768	17565	18721	18678	18004	17534	18113	18161	19399	17215	18427	17800	16947	17532	16538	18019	16045	17716	17409	17345	17929	15975	17311	15572	16840	15765	16087	16836	16358	17156	15594	18038	16159	17356	18424	17449	18221	17367	18459	16549	17301	16587	16913	17119	16345
1.07953	3.59844	12.4827	2022.1.5	02:27:00	30	20	32	300	20
17908	16618	17256	17691	18743	16750	17552	18713	18643	17992	17518	18110	18148	19420	17218	18359	17690	16951	17571	16593	18087	16066	17728	17356	17282	17904	15975	17320	15563	16856	15843	16054	16725	16280	17154	15575	18042	16192	17336	18400	17385	18280	17322	18417	16532	17407	16767	16984	17176	16360
0.958342	3.59837	12.4891	2022.1.5	02:41:00	30	20	32	300	20
17890	16608	17253	17671	18713	16723	17520	18687	18642	17949	17471	18071	18098	19400	17197	18317	17691	17040	17745	16700	18161	16087	17787	17438	17361	17947	16023	17331	15589	16932	15893	16036	16623	16232	17110	15530	18024	16188	17337	18341	17416	18372	17389	18464	16552	17011	16402	16765	17027	16231
1.03913	3.57269	12.502	2022.1.5	02:56:00	30	20	32	300	20
17885	16605	17251	17676	18730	16744	17538	18695	18645	17974	17512	18084	18112	19419	17224	18140	17492	16869	17627	16647	18149	16051	17768	17394	17298	17846	15961	17264	15549	16928	15879	16045	16650	16268	17120	15539	18015	16172	17320	18336	17387	18330	17385	18500	16620	17596	16998	17134	17238	16416
1.03913	3.57269	12.4859	2022.1.5	03:10:00	30	20	32	300	20
17879	16588	17230	17666	18712	16713	17513	18667	18620	17933	17488	18073	18102	19409	17168	18259	17500	16665	17230	16353	17910	15928	17642	17305	17235	17804	15895	17233	15507	16867	15815	15987	16574	16213	17103	15543	18007	16151	17355	18309	17443	18282	17431	18519	16589	17736	17009	17160	17252	16396
1.03913	3.57269	12.4795	2022.1.5	03:25:00	30	20	32	300	20
17894	16604	17252	17680	18717	16686	17500	18670	18624	17999	17516	18101	18182	19409	17228	18153	17519	16735	17443	16507	17987	15984	17697	17335	17218	17826	15921	17249	15491	16852	15883	15940	16448	16105	17106	15499	17976	16136	17256	18337	17334	18326	17360	18586	16698	17842	17160	17235	17392	16360
1.03913	3.57269	12.465	2022.1.5	03:40:00	30	20	32	300	20
17887	16610	17247	17655	18715	16714	17516	18692	18640	17982	17494	18041	18103	19415	17219	18098	17713	17368	18376	17092	18376	16226	17931	17466	17359	17979	16073	17367	15637	17092	16080	16035	16401	16152	17143	15598	18029	16178	17407	18367	17478	18298	17461	18607	16681	17943	17160	17300	17396	16441
1.03913	3.57269	12.4473	2022.1.5	03:54:00	30	20	32	300	20
17886	16615	17256	17659	18719	16754	17551	18701	18641	17964	17501	18055	18136	19410	17233	18025	17657	17275	18344	17040	18304	16189	17947	17479	17328	17896	16013	17339	15614	17032	16036	16052	16508	16215	17144	15621	18084	16247	17405	18321	17468	18436	17518	18647	16737	17723	17138	17306	17424	16467
0.998696	3.59457	12.436	2022.1.5	04:09:00	30	20	32	300	20
17909	16608	17257	17659	18705	16755	17532	18714	18661	17988	17578	18029	18052	19399	17187	17985	17892	17800	18800	17353	18570	16358	18160	17648	17436	17911	16059	17360	15668	17108	16081	16219	16740	16429	17301	15741	18097	16280	17453	18357	17535	18472	17623	18850	16926	18163	17341	17512	17588	16573
18224	19160	18176	18448	19127	20614	20220	19392	20568	20171	21108	20584	20896	21606	22040	22038	20552	20723	20638	21544	17600	18503	17683	18915	16972	18257	17396	17659	17735	16571	17756	17616	19074	17026	16987	17240	18064	18433	17080	18480	20481	20663	21799	21544	21168	20863	20975	20252	21318	20632
1.07215	3.62768	12.4569	2022.1.5	04:38:00	30	20	32	300	20
17903	16595	17247	17655	18701	16707	17496	18693	18626	17968	17568	18012	18057	19375	17219	17910	17824	17624	18734	17315	18527	16352	18153	17625	17386	17967	16053	17408	15639	17115	16287	16171	16567	16257	17214	15675	17971	16192	17318	18232	17429	18435	17544	18803	16884	18235	17361	17419	17512	16382
1.07215	3.62768	12.4409	2022.1.5	04:52:00	30	20	32	300	20
17916	16600	17242	17649	18694	16748	17532	18709	18639	17959	17554	18028	18047	19385	17178	17922	17786	17690	18699	17259	18491	16298	18142	17605	17457	18018	16160	17394	15711	17207	16232	16200	16552	16338	17283	15762	18158	16278	17506	18347	17609	18369	17623	18784	16834	18288	17215	17430	17447	16468
1.54209	3.61291	12.4425	2022.1.5	05:07:00	30	20	32	300	20
17915	16614	17247	17662	18717	16766	17559	18733	18664	17992	17560	18019	18043	19396	17197	17923	17799	17688	18687	17301	18563	16362	18179	17655	17437	17956	16071	17363	15635	17134	16264	16152	16526	16298	17336	15771	18172	16316	17448	18377	17525	18421	17565	18800	16870	18432	17352	17511	17592	16469
1.11986	3.6019	12.4312	2022.1.5	05:22:00	30	20	32	300	20
17910	16604	17243	17661	18697	16750	17551	18729	18665	17999	17560	18013	18044	19376	17199	17889	17871	17752	18807	17449	18707	16496	18195	17718	17554	18175	16208	17492	15732	17186	16359	16273	16695	16388	17340	15757	18232	16372	17500	18500	17505	18376	17543	18781	16875	18277	17338	17473	17600	16471
1.32178	3.56881	12.4296	2022.1.5	05:36:00	30	20	32	300	20
17879	16573	17219	17645	18703	16748	17536	18707	18648	17970	17497	18054	18076	19413	17204	17967	17951	17894	18912	17473	18679	16452	18180	17722	17713	18365	16353	17552	15849	17295	16292	16362	16869	16523	17366	15814	18241	16336	17567	18617	17608	18330	17575	18720	16778	18064	17224	17411	17427	16583
1.01336	3.59818	12.4199	2022.1.5	05:51:00	30	20	32	300	20
17891	16577	17222	17640	18700	16752	17547	18728	18649	17975	17466	18088	18148	19420	17224	18014	17944	17827	18889	17418	18598	16404	18184	17803	17749	18327	16327	17533	15809	17241	16274	16345	16872	16488	17334	15791	18255	16363	17532	18601	17523	18293	17534	18786	16888	18072	17285	17382	17458	16531
1.01336	3.59818	12.4039	2022.1.5	06:05:00	30	20	32	300	20
17900	16593	17236	17650	18696	16691	17490	18675	18613	17965	17467	18104	18142	19410	17226	17943	17833	17667	18727	17312	18536	16348	18084	17725	17693	18328	16330	17517	15773	17249	16303	16207	16560	16242	17131	15607	18105	16270	17466	18436	17519	18295	17532	18752	16834	18204	17307	17387	17381	16576
1.01336	3.59818	12.4071	2022.1.5	06:20:00	30	20	32	300	20
17892	16602	17245	17671	18710	16689	17492	18674	18627	17931	17444	18100	18155	19431	17214	17925	17615	17416	18488	17154	18403	16228	17960	17598	17622	18275	16296	17455	15763	17281	16283	16072	16320	16104	17088	15604	18070	16220	17450	18361	17496	18155	17485	18758	16818	18145	17197	17383	17342	16565
1.01336	3.59818	12.4071	2022.1.5	06:35:00	30	20	32	300	20
17887	16588	17227	17649	18699	16672	17478	18674	18608	17931	17443	18095	18113	19424	17217	17891	17496	17213	18263	17015	18319	16173	17931	17572	17586	18216	16245	17414	15715	17220	16256	16067	16287	16162	17164	15660	18033	16163	17429	18350	17527	18236	17511	18664	16715	18088	17174	17339	17307	16586
1.12349	3.5981	12.4039	2022.1.5	06:49:00	30	20	32	300	20
17874	16605	17245	17655	18688	16726	17515	18700	18626	17959	17474	18115	18184	19456	17267	18088	17474	16562	17083	16195	17779	15846	17663	17418	17397	17964	16029	17276	15526	16907	15845	15767	15999	15870	16899	15368	17634	15805	17151	18186	17345	18187	17323	18379	16442	17032	16320	16689	16852	16184
1.60445	3.62379	12.3653	2022.1.5	07:04:00	30	20	32	300	20
17877	16591	17225	17640	18687	16713	17513	18696	18627	17941	17452	18103	18151	19447	17227	18242	17435	16424	16790	15938	17596	15704	17614	17383	17365	17881	15959	17180	15469	16840	15733	15699	15916	15758	16683	15215	17512	15711	17122	18050	17352	18009	17259	18291	16326	16890	16085	16492	16608	16204
0.958228	3.59794	12.3765	2022.1.5	07:18:00	30	20	32	300	20
17890	16583	17223	17623	18676	16692	17486	18687	18632	17964	17486	18120	18151	19432	17226	18044	17458	16652	17285	16330	17823	15893	17727	17453	17376	17932	15998	17264	15517	16902	15894	16007	16564	16088	16884	15408	17906	16059	17302	18268	17394	18142	17351	18446	16496	17743	16968	16948	16920	16428
1.60441	3.58697	12.3862	2022.1.5	07:33:00	30	20	32	300	20
17886	16588	17228	17630	18686	16725	17539	18717	18672	17901	17444	18112	18069	19459	17165	18179	17447	16648	17143	16124	17669	15738	17696	17312	17229	17775	15951	17151	15489	16928	15820	15878	16222	15907	16720	15320	17766	15915	17287	18049	17448	17964	17305	18331	16359	17920	16821	16960	16859	16384
1.38414	3.60169	12.3396	2022.1.5	07:48:00	30	20	32	300	20
17875	16581	17224	17633	18680	16691	17495	18693	18614	17947	17451	18073	18095	19415	17216	18024	17424	16650	17286	16244	17704	15767	17745	17381	17200	17676	15860	17122	15375	16792	15784	15789	16171	15848	16725	15287	17781	15933	17226	18099	17371	18068	17323	18431	16493	17750	16885	17034	17047	16404
1.00226	3.59051	12.3364	2022.1.5	08:02:00	30	20	32	300	20
17897	16604	17237	17638	18679	16731	17519	18715	18643	17969	17491	18034	18033	19410	17174	18010	17339	16491	16999	15951	17502	15622	17744	17454	17259	17645	15840	17066	15352	16737	15661	16933	16740	16439	17228	15642	17865	15968	17316	18241	17539	18231	17424	18402	16428	16900	16127	16584	16758	16298
1.00226	3.59051	12.3556	2022.1.5	08:17:00	30	20	32	300	20
17901	16593	17232	17636	18689	16712	17503	18700	18625	17960	17464	18036	18040	19417	17204	17891	17327	16711	17527	16457	17844	15858	17919	17585	17312	17730	15861	17159	15397	16816	15924	16951	17016	16637	17474	15857	18232	16270	17448	18312	17577	18394	17555	18668	16714	17345	16623	16912	17049	16503
0.980246	3.59056	12.3605	2022.1.5	08:31:00	30	20	32	300	20
17880	16576	17231	17644	18694	16737	17523	18706	18642	17978	17494	18113	18138	19453	17236	17933	17504	17083	18014	16859	18179	16084	18072	17832	17693	18141	16199	17353	15627	17098	16102	16158	16371	16159	17040	15533	17867	16014	17386	18325	17557	18167	17517	18680	16719	18148	17114	17238	17212	16692
[truncated: 2,950 more columns]
