# Supplementary material for: Measurement of sludge-water interface based on adjustable peak point of ultrasonic echo energy
Source: PLoS One. 2026 Jul 23;21(7):e0332781. doi: 10.1371/journal.pone.0332781 (PMC13395345; doi:10.1371/journal.pone.0332781)
Supplement: S3 File — (XLSX) [file pone.0332781.s003.xlsx]

## Sheet: 1号
48592	48899	49375	50072	50664	50732	50826	50006	49904	50267	50727	51050	51304	51644	51148	51188	51300	51329	51511	51014	50912	50820	50824	50612	50636	50625	50342	50037	49208	48752	48401	48619	47864	47671	47364	47116	46745	46304	46232	46313	46112	45807	45911	45838	46019	46008	45716	45648	45736	45495
1.57137	3.89905	12.3685	2021.12.31	17:08:00	30	25	32	300	20
48560	48889	49368	50071	50664	50711	50988	50234	50184	50592	51016	51356	51607	51935	51426	51464	51578	51598	51776	51282	51176	51071	51088	50856	50876	51016	51080	50896	49989	49510	49105	49296	48544	48305	47976	47692	47297	46839	46714	46745	46576	46272	46400	46284	46479	46439	46106	46064	46152	45892
1.70719	3.92471	12.4199	2021.12.31	17:23:00	30	25	32	300	20
48564	48880	49375	50079	50661	50675	50795	50024	49960	50360	50807	51099	51321	51681	51137	51180	51284	51281	51443	50984	50849	50785	50808	50588	50580	50537	50235	49944	49051	48560	48168	48399	47668	47473	47163	46904	46528	46064	46016	46089	45960	45684	45795	45712	45909	45867	45603	45584	45713	45472
1.3438	3.91023	12.3637	2021.12.31	17:37:00	30	25	32	300	20
48584	48899	49387	50078	50664	50683	51218	50552	50468	50862	51263	51562	51763	52099	51508	51560	51639	51638	51756	51285	51099	51063	51120	50826	50884	50788	50535	50214	49279	48984	48656	48858	48039	47807	47479	47226	46839	46345	46288	46431	46253	45954	46047	45952	46135	46075	45780	45777	45890	45647
1.29599	3.91	12.428	2021.12.31	17:52:00	30	25	32	300	20
48579	48900	49384	50072	50659	50681	51199	50536	50483	50882	51287	51584	51815	52127	51571	51595	51679	51700	51857	51359	51211	51161	51181	50937	50995	50865	50624	50339	49395	49179	48817	48984	48137	47903	47573	47289	46887	46329	46281	46369	46187	45900	46007	45933	46095	46027	45745	45755	45899	45666
1.69995	3.89557	12.3171	2021.12.31	18:07:00	30	25	32	300	20
48537	48864	49357	50051	50644	50665	51189	50523	50473	50856	51257	51550	51822	52136	51577	51590	51667	51681	51850	51345	51223	51158	51176	50949	50993	50833	50600	50369	49435	49236	48845	49019	48201	47944	47561	47261	46852	46305	46289	46423	46303	45998	46103	45999	46156	46096	45834	45823	45959	45742
1.42809	3.89513	12.3733	2021.12.31	18:21:00	30	25	32	300	20
48551	48900	49398	50104	50664	50640	51172	50525	50503	50896	51304	51584	51792	52136	51536	51559	51607	51609	51736	51268	51102	51016	51048	50745	50807	50644	50451	50240	49328	49152	48788	48985	48167	47932	47515	47204	46780	46228	46214	46257	46091	45798	45896	45812	45957	45892	45620	45641	45799	45588
1.38412	3.89903	12.3235	2021.12.31	18:36:00	30	25	32	300	20
48566	48887	49384	50079	50664	50664	51185	50539	50508	50920	51308	51587	51803	52149	51584	51617	51686	51696	51803	51371	51219	51151	51176	50856	50903	50756	50552	50307	49368	49149	48776	48936	48051	47808	47445	47179	46779	46273	46232	46417	46298	46024	46119	46027	46175	46119	45864	45863	46016	45809
1.45013	3.90617	12.3685	2021.12.31	18:50:00	30	25	32	300	20
48531	48872	49353	50066	50646	50659	51194	50537	50489	50886	51305	51617	51855	52153	51593	51591	51667	51686	51863	51368	51275	51199	51224	50984	50952	50814	50560	50321	49427	49023	48602	48763	47938	47703	47383	47107	46727	46279	46151	46267	46147	45904	46034	45968	46162	46127	45815	45827	45951	45697
1.60439	3.89534	12.3556	2021.12.31	19:05:00	30	25	32	300	20
48564	48887	49380	50072	50623	50632	51176	50519	50472	50839	51248	51530	51753	52080	51488	51465	51496	51479	51639	51132	51011	50920	50964	50696	50676	50539	50279	50008	49087	48564	48097	48288	47508	47283	46935	46672	46301	45888	45815	45896	45760	45517	45655	45596	45824	45800	45480	45488	45589	45335
1.36941	3.88427	12.3091	2021.12.31	19:20:00	30	25	32	300	20
48556	48887	49392	50094	50676	50688	51223	50567	50512	50921	51328	51598	51801	52136	51553	51575	51624	51615	51728	51265	51128	51088	51135	50807	50820	50633	50484	50361	49624	49204	48815	48991	48120	47868	47524	47240	46840	46391	46175	46246	46052	45761	45880	45789	45968	45912	45676	45652	45784	45569
1.33263	3.89143	12.3765	2021.12.31	19:34:00	30	25	32	300	20
48558	48879	49375	50070	50656	50680	51209	50528	50486	50859	51255	51540	51796	52124	51528	51522	51575	51561	51687	51224	51107	51072	51139	50824	50808	50323	50156	50061	49251	48816	48448	48664	47848	47607	47300	47032	46643	46152	46112	46253	46080	45797	45924	45832	46027	45960	45707	45714	45864	45631
1.46489	3.8917	12.346	2021.12.31	19:49:00	30	25	32	300	20
48556	48875	49376	50060	50640	50662	51199	50519	50473	50857	51270	51580	51816	52130	51553	51527	51574	51585	51740	51260	51196	51120	51149	50839	50836	50529	50496	50553	49865	49485	49129	49296	48418	48113	47744	47418	47004	46455	46365	46406	46172	45888	46000	45888	46052	45968	45721	45743	45900	45704
1.35471	3.90993	12.3637	2021.12.31	20:03:00	30	25	32	300	20
48542	48872	49364	50056	50631	50648	51185	50542	50482	50864	51270	51565	51815	52127	51536	51547	51616	51601	51767	51284	51251	51159	51180	50936	50888	50631	50495	50491	49787	49447	49079	49269	48476	48207	47847	47524	47119	46543	46519	46497	46264	45999	46099	46009	46147	46051	45773	45803	45961	45783
1.25928	3.87696	12.3364	2021.12.31	20:18:00	30	25	32	300	20
48568	48884	49368	50064	50647	50672	51192	50521	50472	50874	51284	51568	51794	52112	51507	51535	51593	51579	51688	51256	51170	51128	51152	50837	50827	50267	50425	50473	49783	49399	49048	49241	48409	48136	47784	47475	47061	46512	46440	46441	46169	45896	45992	45888	46059	45975	45721	45739	45912	45740
1.34001	3.88787	12.2898	2021.12.31	20:33:00	30	25	32	300	20
48552	48887	49392	50103	50679	50704	51231	50553	50496	50889	51275	51542	51737	52047	51463	51471	51541	51531	51640	51198	51048	50998	51055	50729	50768	50536	50441	50431	49621	49391	49071	49275	48428	48149	47803	47506	47104	46540	46423	46520	46283	46016	46120	46019	46224	46160	45867	45896	46042	45840
1.53819	3.90604	12.3075	2021.12.31	20:47:00	30	25	32	300	20
48566	48887	49375	50073	50656	50696	51223	50555	50516	50880	51259	51560	51767	52083	51472	51447	51511	51498	51657	51144	51030	50948	51016	50729	50711	50417	50339	50376	49516	49271	48888	49039	48151	47875	47528	47184	46746	46199	45960	45969	45894	45704	45832	45768	45980	45940	45632	45679	45860	45680
1.25921	3.89876	12.3123	2021.12.31	21:02:00	30	25	32	300	20
48548	48876	49376	50073	50669	50679	51196	50536	50488	50880	51248	51528	51731	52055	51460	51453	51544	51536	51668	51184	51073	50967	51016	50752	50720	50472	50352	50348	49569	49495	49156	49273	48304	47992	47600	47250	46765	46103	45872	45875	45624	45368	45492	45424	45635	45590	45330	45375	45576	45484
1.42441	3.89511	12.3107	2021.12.31	21:16:00	30	25	32	300	20
48560	48895	49400	50124	50697	50697	51230	50592	50526	50934	51320	51555	51745	52035	51460	51512	51594	51563	51675	51215	51048	50959	50999	50704	50585	50459	50171	49915	49137	49013	48716	48944	48088	47863	47529	47241	46816	46288	46150	46188	45875	45571	45672	45584	45784	45745	45469	45488	45643	45487
1.30693	3.9465	12.2834	2021.12.31	21:31:00	30	25	32	300	20
48544	48874	49374	50089	50667	50678	51199	50543	50499	50910	51288	51544	51730	52040	51458	51491	51583	51557	51648	51204	51022	50960	51012	50696	50607	50468	50192	49944	49132	48980	48674	48872	47991	47748	47416	47118	46668	46122	45956	46004	45711	45399	45494	45404	45634	45612	45348	45360	45511	45350
1.395	3.90601	12.285	2021.12.31	21:45:00	30	25	32	300	20
48543	48879	49363	50066	50644	50668	51192	50544	50487	50876	51255	51534	51721	52046	51454	51446	51556	51519	51651	51146	51016	50900	50920	50672	50535	50415	50103	49833	48904	48728	48350	48581	47759	47531	47215	46903	46496	45912	45805	45840	45558	45285	45371	45303	45528	45524	45264	45296	45460	45308
1.25551	3.895	12.3203	2021.12.31	22:00:00	30	25	32	300	20
48553	48880	49384	50088	50654	50670	50994	50267	50231	50640	51016	51304	51491	51808	51223	51220	51295	51265	51408	50940	50885	50792	50852	50555	50443	50322	50048	49771	48838	48658	48295	48544	47755	47530	47212	46915	46525	45975	45975	46046	45825	45597	45718	45623	45841	45803	45503	45542	45705	45551
1.29226	3.87312	12.301	2021.12.31	22:15:00	30	25	32	300	20
48556	48895	49384	50092	50672	50688	51208	50545	50483	50902	51272	51501	51704	51999	51415	51444	51537	51510	51607	51167	51040	50963	51009	50688	50575	50470	50167	49853	48968	48754	48428	48640	47763	47542	47208	46923	46544	46064	45984	46069	45832	45556	45654	45577	45800	45763	45522	45544	45696	45527
1.54922	3.90608	12.2914	2021.12.31	22:29:00	30	25	32	300	20
48556	48886	49374	50063	50652	50672	51220	50536	50454	50832	51205	51503	51700	52016	51414	51401	51478	51470	51633	51151	51077	50960	50980	50705	50576	50454	50149	49903	49076	48960	48628	48829	48000	47751	47416	47135	46734	46184	46146	46172	45932	45668	45768	45687	45860	45808	45532	45556	45728	45572
1.36198	3.90237	12.2513	2021.12.31	22:44:00	30	25	32	300	20
48592	48920	49399	50087	50667	50688	51217	50545	50482	50865	51272	51559	51816	52137	51551	51561	51652	51671	51817	51315	51193	51057	51064	50808	50676	50608	50275	50003	49225	49056	48737	48915	48070	47828	47473	47203	46808	46289	46180	46243	46054	45780	45885	45795	45963	45878	45651	45665	45852	45704
1.4023	3.8912	12.2577	2021.12.31	22:58:00	30	25	32	300	20
48546	48885	49370	50080	50656	50683	51208	50528	50473	50868	51279	51590	51848	52155	51604	51632	51728	51752	51914	51430	51285	51176	51176	50912	50784	50720	50423	50126	49360	49160	48840	48951	48012	47735	47377	47086	46678	46185	46112	46186	45984	45712	45847	45767	45936	45864	45664	45676	45850	45712
1.32522	3.89857	12.24	2021.12.31	23:13:00	30	25	32	300	20
48584	48915	49393	50082	50669	50688	51209	50539	50479	50848	51256	51535	51791	52112	51568	51599	51673	51699	51872	51347	51207	51095	51081	50841	50728	50669	50345	50080	49269	49040	48672	48779	47848	47568	47217	46928	46519	46052	45840	45912	45736	45488	45618	45552	45751	45687	45460	45512	45704	45529
1.46836	3.88014	12.2417	2021.12.31	23:28:00	30	25	32	300	20
48571	48905	49395	50089	50679	50700	51240	50539	50471	50857	51265	51595	51867	52183	51664	51691	51783	51833	51985	51473	51321	51262	51280	51009	50919	50873	50568	50240	49432	49018	48584	48488	47371	46969	46544	46232	45833	45440	45224	45313	45165	44921	45068	45031	45252	45232	45111	45160	45367	45279
1.35456	3.89116	12.2673	2021.12.31	23:42:00	30	25	32	300	20
48564	48889	49383	50091	50665	50669	51143	50484	50425	50824	51231	51547	51784	52115	51567	51630	51721	51727	51871	51384	51202	51155	51167	50903	50736	50671	50351	50031	49273	49123	48811	48877	47872	47554	47183	46879	46456	45952	45811	45918	45744	45464	45591	45515	45694	45643	45491	45520	45710	45642
1.32523	3.90962	12.2577	2021.12.31	23:57:00	30	25	32	300	20
48564	48883	49367	50078	50663	50677	51191	50516	50472	50876	51280	51585	51846	52183	51639	51700	51796	51828	51944	51484	51287	51297	51311	51020	50872	50812	50505	50140	49404	49051	48759	48823	47818	47508	47124	46854	46455	46067	45971	46044	45868	45586	45728	45660	45878	45837	45655	45669	45856	45682
1.37294	3.90958	12.2946	2022.1.1	00:11:00	30	25	32	300	20
48560	48889	49380	50076	50672	50688	51187	50519	50464	50857	51272	51576	51856	52200	51626	51696	51761	51763	51865	51400	51185	51192	51214	50896	50808	50767	50479	50120	49368	48984	48686	48759	47756	47471	47099	46821	46432	46024	45899	45968	45777	45499	45640	45569	45778	45729	45590	45616	45792	45635
1.48313	3.88036	12.2497	2022.1.1	00:26:00	30	25	32	300	20
48551	48874	49367	50084	50665	50684	51168	50504	50452	50825	51255	51584	51880	52196	51672	51720	51782	51807	51951	51441	51245	51292	51323	51048	51017	50887	50380	49919	48999	48497	48032	47987	47041	46772	46420	46175	45855	45513	45480	45616	45435	45166	45303	45257	45485	45499	45354	45336	45475	45303
1.33622	3.89119	12.2272	2022.1.1	00:41:00	30	25	32	300	20
48557	48887	49384	50083	50664	50688	51014	50278	50203	50619	51056	51415	51698	52030	51535	51584	51667	51682	51856	51368	51181	51214	51255	51024	50951	50686	49952	49467	48440	47879	47391	47367	46507	46243	45920	45721	45414	45039	45055	45184	44943	44711	44881	44847	45112	45137	44911	44928	45095	44883
1.28113	3.92047	12.2256	2022.1.1	00:55:00	30	25	32	300	20
48544	48883	49362	50048	50640	50672	51161	50482	50409	50803	51236	51537	51835	52185	51656	51741	51843	51859	51968	51449	51199	51263	51322	51052	51016	50756	50024	49474	48459	47912	47455	47435	46549	46295	45988	45803	45505	45161	45153	45292	45067	44795	44980	44960	45213	45256	45059	45072	45225	45031
1.47935	3.89477	12.24	2022.1.1	01:10:00	30	25	32	300	20
48556	48879	49352	50043	50640	50681	51093	50404	50312	50723	51152	51496	51780	52116	51603	51664	51760	51777	51936	51413	51217	51264	51299	51084	51035	50776	50025	49524	48544	48023	47570	47529	46547	46255	45919	45736	45429	45075	45074	45209	44981	44715	44875	44858	45107	45154	44963	44944	45088	44903
1.38393	3.86546	12.2368	2022.1.1	01:24:00	30	25	32	300	20
48544	48875	49374	50071	50656	50679	51002	50263	50189	50593	51036	51368	51670	52033	51531	51631	51752	51775	51904	51414	51146	51249	51307	51031	51016	50903	50240	49768	48720	48176	47733	47671	47144	46952	46688	46514	46196	45872	45837	45967	45760	45488	45640	45594	45832	45812	45653	45647	45796	45585
1.58949	3.89481	12.2256	2022.1.1	01:39:00	30	25	32	300	20
48592	48923	49399	50103	50696	50707	51227	50537	50465	50840	51256	51599	51888	52195	51683	51723	51825	51835	51981	51466	51284	51295	51307	51075	51033	51019	50693	50343	49504	49085	48855	48857	48363	48184	47887	47670	47318	46891	46799	46841	46665	46387	46491	46414	46592	46498	46231	46217	46361	46088
1.25176	3.8911	12.1743	2022.1.1	01:54:00	30	25	32	300	20
48572	48891	49379	50076	50647	50664	51147	50473	50421	50816	51233	51584	51860	52177	51647	51705	51805	51820	51960	51458	51280	51281	51299	51057	51031	51025	50707	50374	49552	49130	48883	48904	48148	47881	47540	47295	46916	46476	46371	46417	46280	46024	46153	46071	46263	46192	45961	45976	46120	45896
1.49029	3.86887	12.2176	2022.1.1	02:08:00	30	25	32	300	20
48548	48895	49393	50103	50674	50664	51192	50518	50455	50823	51261	51575	51874	52193	51663	51694	51744	51743	51880	51383	51195	51176	51224	50935	50912	50895	50609	50215	49324	48824	48568	48646	47656	47360	46965	46726	46327	45945	45864	45937	45832	45559	45704	45623	45832	45800	45632	45610	45760	45552
1.39858	3.89474	12.1823	2022.1.1	02:23:00	30	25	32	300	20
48580	48912	49399	50101	50691	50701	51227	50519	50450	50816	51233	51567	51849	52169	51659	51697	51782	51799	51939	51423	51225	51241	51296	51051	51031	51030	50720	50335	49369	48862	48577	48648	47622	47280	46883	46595	46185	45768	45689	45773	45647	45416	45577	45535	45753	45724	45488	45528	45700	45492
1.27006	3.90928	12.2272	2022.1.1	02:37:00	30	25	32	300	20
48556	48881	49384	50088	50668	50671	51199	50522	50479	50868	51304	51587	51860	52206	51639	51697	51779	51783	51888	51435	51220	51287	51352	51050	51069	51047	50772	50360	49378	48855	48571	48686	47737	47445	47094	46824	46438	45983	45903	45979	45807	45571	45718	45664	45879	45847	45592	45610	45747	45507
1.38758	3.91313	12.1711	2022.1.1	02:52:00	30	25	32	300	20
48552	48886	49387	50098	50664	50655	51184	50503	50448	50824	51268	51552	51824	52188	51606	51655	51754	51772	51864	51408	51174	51239	51315	50983	51020	51000	50734	50280	49238	48663	48237	48311	47365	47080	46722	46456	46055	45655	45525	45543	45440	45208	45344	45296	45504	45495	45331	45350	45512	45329
1.49762	3.89455	12.2272	2022.1.1	03:07:00	30	25	32	300	20
48536	48872	49361	50048	50640	50655	51180	50508	50461	50864	51274	51628	51888	52195	51670	51689	51793	51816	51976	51472	51328	51339	51383	51146	51129	51124	50787	50432	49424	48887	48452	48569	47663	47385	47042	46761	46363	45918	45712	45748	45711	45469	45620	45561	45768	45715	45528	45555	45755	45617
1.64087	3.8911	12.1374	2022.1.1	03:21:00	30	25	32	300	20
48560	48879	49368	50067	50640	50696	50827	50007	49920	50313	50769	51088	51371	51753	51232	51287	51403	51427	51555	51133	50943	51000	51108	50795	50845	50823	50563	50165	49181	48617	48148	48273	47354	47075	46715	46445	46032	45597	45484	45424	45353	45115	45241	45173	45384	45362	45130	45192	45379	45243
1.42049	3.90543	12.1967	2022.1.1	03:36:00	30	25	32	300	20
48555	48879	49374	50077	50647	50696	50808	50010	49911	50303	50741	51085	51393	51740	51217	51261	51383	51407	51553	51111	50942	51008	51096	50820	50832	50838	50571	50207	49352	48875	48548	48672	47708	47430	47058	46807	46440	46001	45900	45952	45832	45559	45697	45639	45860	45832	45584	45596	45751	45559
1.35817	3.89098	12.147	2022.1.1	03:50:00	30	25	32	300	20
48568	48896	49376	50080	50652	50695	50807	49996	49904	50284	50728	51048	51372	51721	51223	51256	51325	51376	51512	51072	50920	50923	51024	50698	50777	50769	50514	50080	49051	48488	48084	48211	47355	47088	46729	46504	46122	45719	45652	45704	45619	45392	45529	45480	45728	45727	45454	45468	45623	45408
1.35817	3.89098	12.1342	2022.1.1	04:05:00	30	25	32	300	20
48591	48917	49407	50118	50696	50726	50812	50020	49943	50313	50743	51063	51351	51715	51202	51231	51326	51330	51491	51014	50868	50895	50961	50727	50791	50762	50475	50107	49088	48537	48101	48212	47355	47068	46739	46477	46090	45665	45549	45605	45463	45237	45379	45340	45552	45550	45330	45334	45484	45320
1.49389	3.90175	12.0782	2022.1.1	04:20:00	30	25	32	300	20
48562	48887	49377	50075	50657	50705	50791	50008	49928	50331	50763	51095	51391	51773	51263	51334	51444	51496	51612	51173	50967	51024	51103	50826	50896	50895	50633	50241	49255	48695	48275	48437	47538	47289	46939	46666	46267	45835	45723	45795	45636	45385	45528	45471	45711	45705	45467	45483	45632	45448
1.54519	3.93088	12.1038	2022.1.1	04:34:00	30	25	32	300	20
48556	48885	49363	50072	50666	50701	50795	50012	49937	50328	50771	51097	51395	51752	51243	51279	51392	51413	51587	51113	50971	50985	51049	50849	50900	50846	50555	50217	49225	48696	48248	48390	47544	47275	46934	46659	46244	45805	45678	45736	45577	45326	45456	45415	45667	45663	45418	45440	45601	45390
1.30299	3.91264	12.123	2022.1.1	04:49:00	30	25	32	300	20
48544	48865	49363	50052	50643	50675	50839	50047	49965	50347	50774	51104	51400	51742	51231	51257	51345	51375	51535	51058	50928	50882	50927	50744	50737	50715	50403	50071	49072	48533	48059	48207	47433	47176	46843	46555	46160	45656	45523	45544	45403	45233	45367	45303	45557	45561	45267	45305	45448	45259
1.45717	3.92739	12.0862	2022.1.1	05:03:00	30	25	32	300	20
48551	48872	49371	50064	50656	50672	50836	50039	49959	50352	50792	51120	51415	51777	51248	51267	51367	51392	51552	51096	50960	50967	51044	50825	50855	50806	50504	50188	49213	48664	48180	48333	47527	47266	46920	46620	46197	45700	45532	45528	45398	45193	45333	45280	45512	45530	45267	45307	45476	45312
1.22956	3.86852	12.1278	2022.1.1	05:18:00	30	25	32	300	20
48578	48918	49399	50104	50688	50696	50998	50276	50231	50647	51040	51360	51632	51991	51448	51464	51539	51559	51716	51228	51076	51080	51156	50934	50945	50895	50600	50280	49296	48752	48268	48438	47601	47351	47008	46696	46272	45760	45600	45580	45434	45255	45399	45346	45582	45581	45268	45318	45479	45327
1.46085	3.92374	12.0686	2022.1.1	05:33:00	30	25	32	300	20
48577	48920	49401	50113	50672	50663	51188	50516	50473	50864	51262	51540	51760	52079	51492	51480	51560	51528	51657	51192	51016	51011	51094	50824	50760	50696	50365	50056	49088	48904	48519	48728	47931	47696	47360	47016	46576	46003	45767	45704	45529	45328	45431	45367	45601	45604	45294	45314	45465	45344
1.51582	3.89781	12.0654	2022.1.1	05:47:00	30	25	32	300	20
48571	48906	49387	50093	50672	50682	51196	50534	50495	50885	51275	51586	51840	52170	51629	51623	51711	51712	51847	51350	51184	51183	51235	50992	50989	50894	50603	50278	49248	48949	48552	48719	47911	47665	47343	47020	46583	46043	45856	45775	45639	45422	45547	45492	45732	45720	45403	45458	45651	45539
1.70666	3.91248	12.0462	2022.1.1	06:02:00	30	25	32	300	20
48560	48896	49399	50126	50685	50681	51193	50537	50496	50899	51280	51564	51779	52095	51529	51545	51603	51595	51670	51221	51001	51023	51105	50785	50800	50717	50454	50064	49040	48755	48361	48601	47757	47521	47214	46932	46483	45975	45657	45716	45584	45346	45482	45424	45633	45619	45368	45416	45611	45512
1.68828	3.90506	12.115	2022.1.1	06:16:00	30	25	32	300	20
48550	48871	49357	50059	50643	50664	51196	50507	50447	50827	51216	51528	51779	52117	51541	51529	51599	51611	51760	51265	51103	51084	51144	50860	50871	50759	50504	50151	49153	48784	48366	48554	47692	47475	47153	46859	46418	45872	45705	45792	45623	45403	45536	45469	45699	45679	45385	45435	45620	45529
1.65903	3.89066	12.0494	2022.1.1	06:31:00	30	25	32	300	20
48545	48886	49383	50102	50674	50667	51187	50508	50480	50856	51240	51511	51749	52071	51496	51496	51564	51564	51656	51236	51040	51007	51063	50729	50788	50640	50420	50096	49097	48695	48264	48464	47636	47410	47090	46807	46384	45791	45536	45608	45424	45174	45300	45239	45469	45459	45202	45256	45438	45301
1.26254	3.90141	12.0398	2022.1.1	06:45:00	30	25	32	300	20
48528	48863	49353	50057	50640	50635	51159	50504	50472	50851	51243	51517	51743	52044	51472	51481	51557	51543	51615	51165	50969	50950	51044	50712	50785	50599	50447	50248	49271	49059	48652	48777	47836	47558	47207	46871	46369	45671	45344	45320	45098	44817	44955	44892	45111	45070	44852	44952	45159	45157
1.40567	3.91972	12.0158	2022.1.1	07:00:00	30	25	32	300	20
48568	48881	49383	50084	50664	50664	51186	50527	50480	50879	51288	51568	51820	52119	51527	51542	51615	51607	51698	51272	51086	51076	51146	50830	50894	50623	50568	50504	49582	49377	48973	48948	47888	47547	47154	46800	46258	45598	45368	45319	45071	44811	44958	44920	45140	45100	44919	45015	45192	45259
1.25883	3.8976	11.9966	2022.1.1	07:15:00	30	25	32	300	20
48551	48892	49395	50096	50664	50647	51180	50519	50503	50903	51297	51584	51832	52160	51564	51541	51607	51592	51704	51256	51106	51040	51095	50816	50855	50596	50492	50412	49445	49104	48676	48800	47895	47617	47280	46950	46497	45862	45719	45701	45503	45278	45396	45366	45543	45504	45253	45313	45495	45483
1.57442	3.90854	12.019	2022.1.1	07:29:00	30	25	32	300	20
48576	48875	49376	50088	50662	50700	50809	50031	49960	50317	50704	51016	51296	51670	51128	51135	51217	51256	51392	50952	50795	50806	50912	50603	50704	50636	50355	49928	48803	48342	47904	48047	47176	46908	46576	46305	45871	45425	45097	45187	45119	44851	44979	44929	45148	45128	44942	44999	45211	45105
1.39096	3.949	12.0462	2022.1.1	07:44:00	30	25	32	300	20
48576	48905	49408	50136	50694	50695	51163	50488	50437	50819	51216	51496	51752	52095	51499	51482	51559	51567	51676	51216	51055	51031	51115	50821	50877	50763	50500	50080	48938	48603	48153	48300	47473	47225	46893	46600	46128	45531	45224	45283	45216	44952	45081	45028	45201	45155	44888	44968	45168	45033
1.70296	3.90873	12.0222	2022.1.1	07:58:00	30	25	32	300	20
48556	48867	49360	50057	50640	50660	51149	50487	50441	50840	51232	51552	51794	52136	51543	51543	51627	51623	51713	51281	51097	51123	51216	50897	50968	50867	50603	50140	49000	48611	48174	48328	47448	47199	46859	46584	46112	45531	45249	45360	45233	44985	45131	45081	45305	45305	45052	45111	45320	45171
1.84238	3.94901	11.963	2022.1.1	08:13:00	30	25	32	300	20
48556	48886	49367	50067	50655	50664	51192	50532	50473	50870	51252	51557	51799	52128	51528	51516	51594	51584	51726	51240	51111	51092	51152	50902	50916	50775	50512	50141	48999	48695	48232	48398	47540	47296	46951	46611	46167	45527	45264	45314	45229	45022	45167	45121	45335	45340	45040	45120	45320	45194
1.82392	3.91207	12.0142	2022.1.1	08:28:00	30	25	32	300	20
48560	48884	49399	50089	50656	50671	50985	50267	50212	50656	51065	51371	51591	51951	51392	51401	51490	51492	51641	51196	51031	51039	51120	50841	50891	50736	50504	50219	49219	49019	48571	48681	47753	47460	47112	46755	46227	45547	45148	45145	44957	44711	44848	44801	45023	45017	44728	44809	45016	44919
1.79099	3.88292	12.0062	2022.1.1	08:42:00	30	25	32	300	20
48560	48891	49375	50088	50667	50690	51112	50423	50369	50815	51212	51504	51768	52072	51508	51560	51665	51655	51752	51313	51124	51154	51240	50932	50954	50855	50582	50216	49216	48888	48480	48626	47724	47471	47132	46832	46338	45810	45558	45684	45503	45255	45372	45320	45532	45537	45280	45303	45479	45360
1.40195	3.90857	12.0446	2022.1.1	08:57:00	30	25	32	300	20
48587	48896	49384	50088	50672	50696	51184	50501	50447	50848	51248	51578	51813	52162	51575	51575	51687	51703	51856	51387	51236	51190	51270	51031	51055	50885	50608	50331	49312	49089	48647	48768	47863	47584	47232	46892	46423	45844	45488	45513	45383	45128	45259	45200	45424	45416	45140	45198	45383	45282
1.59652	3.87937	12.0126	2022.1.1	09:11:00	30	25	32	300	20
48555	48889	49354	50056	50632	50663	50892	50107	50027	50457	50880	51216	51512	51872	51344	51368	51471	51480	51640	51176	51065	51059	51127	50889	50899	50784	50497	50172	49128	48503	47959	48057	47203	46952	46604	46307	45912	45451	45268	45257	45257	45043	45208	45160	45384	45387	45104	45149	45337	45168
1.80199	3.89392	12.0414	2022.1.1	09:26:00	30	25	32	300	20
48576	48909	49404	50132	50688	50709	50800	50003	49928	50323	50749	51095	51348	51699	51144	51177	51272	51276	51437	50998	50856	50835	50920	50638	50668	50544	50261	49943	48908	48541	48104	48279	47472	47252	46917	46631	46209	45720	45524	45537	45495	45288	45411	45367	45576	45576	45264	45300	45464	45273
1.81306	3.91239	11.9982	2022.1.1	09:41:00	30	25	32	300	20
48585	48916	49390	50087	50665	50680	51201	50541	50490	50896	51291	51615	51857	52180	51593	51584	51666	51652	51799	51304	51185	51130	51196	50952	50927	50788	50496	50184	49160	48716	48232	48408	47631	47398	47088	46776	46400	45892	45785	45736	45683	45492	45632	45575	45803	45800	45483	45535	45700	45482
1.29184	3.88285	12.0782	2022.1.1	09:55:00	30	25	32	300	20
48580	48895	49384	50079	50664	50664	51148	50504	50463	50871	51252	51543	51792	52104	51500	51504	51551	51527	51640	51173	51020	50964	51017	50728	50739	50566	50344	50105	49096	48726	48264	48452	47613	47383	47053	46745	46308	45801	45572	45628	45585	45383	45532	45484	45724	45704	45392	45444	45605	45399
1.70669	3.91253	12.0206	2022.1.1	10:10:00	30	25	32	300	20
48604	48920	49385	50088	50659	50662	51192	50513	50472	50852	51256	51560	51811	52135	51540	51513	51584	51568	51720	51212	51089	50999	51048	50792	50740	50646	50354	50039	49064	48535	48020	48192	47448	47224	46924	46628	46241	45775	45626	45632	45598	45420	45576	45527	45750	45743	45444	45520	45704	45492
1.25517	3.89395	12.0766	2022.1.1	10:24:00	30	25	32	300	20
48550	48884	49371	50074	50654	50679	51207	50527	50471	50864	51256	51558	51814	52135	51516	51491	51559	51540	51689	51187	51093	51015	51079	50841	50758	50865	50879	50648	49668	49118	48619	48775	47938	47672	47328	47020	46608	46128	45977	45927	45824	45600	45736	45656	45878	45868	45524	45559	45718	45485
1.64429	3.91253	12.1102	2022.1.1	10:39:00	30	25	32	300	20
48576	48902	49404	50112	50696	50683	51207	50540	50491	50904	51305	51576	51808	52111	51543	51539	51595	51568	51648	51216	51080	51063	51127	50775	50793	50664	50369	49984	48948	48295	47799	47959	47123	46888	46543	46258	45881	45403	45303	45409	45272	45016	45160	45110	45353	45327	45095	45133	45304	45104
1.71041	3.89431	12.1198	2022.1.1	10:54:00	30	25	32	300	20
48583	48906	49393	50084	50664	50668	51176	50501	50455	50838	51249	51576	51826	52140	51526	51493	51535	51509	51676	51180	51108	50996	51046	50756	50743	50588	50313	50036	49038	48441	47924	48071	47250	46976	46659	46384	45972	45456	45352	45415	45271	45035	45176	45112	45329	45312	45056	45107	45286	45067
1.60032	3.90903	12.1358	2022.1.1	11:08:00	30	25	32	300	20
48556	48883	49376	50072	50660	50688	51019	50290	50216	50648	51064	51384	51624	51955	51396	51424	51528	51499	51609	51179	51091	51065	51114	50839	50736	50833	50953	50795	49953	49472	49043	49248	48424	48139	47793	47484	47088	46520	46447	46487	46229	45939	46032	45935	46112	46045	45809	45814	45961	45751
1.49757	3.9201	12.1326	2022.1.1	11:23:00	30	25	32	300	20
48564	48896	49398	50089	50652	50664	51151	50500	50464	50875	51279	51579	51819	52123	51531	51542	51595	51553	51655	51199	51064	51063	51129	50816	50792	50685	50397	50008	48975	48363	47909	48092	47308	47063	46747	46475	46096	45611	45609	45747	45616	45367	45495	45439	45664	45640	45403	45436	45590	45387
1.61869	3.90908	12.2256	2022.1.1	11:37:00	30	25	32	300	20
48540	48872	49376	50072	50646	50688	50931	50159	50088	50507	50932	51276	51540	51892	51347	51351	51415	51415	51604	51112	51048	50998	51051	50839	50746	50672	50360	50035	49015	48471	47994	48183	47456	47224	46910	46612	46228	45728	45773	45847	45708	45512	45658	45588	45814	45774	45463	45507	45655	45392
1.64087	3.92046	12.2208	2022.1.1	11:52:00	30	25	32	300	20
48558	48890	49391	50096	50673	50672	51176	50536	50516	50935	51351	51625	51853	52168	51578	51577	51632	51603	51703	51233	51075	51060	51123	50816	50760	50671	50384	50008	49033	48472	48051	48276	47504	47295	46967	46709	46305	45848	45848	45972	45792	45503	45623	45556	45769	45744	45515	45528	45672	45456
1.35454	3.90576	12.2641	2022.1.1	12:07:00	30	25	32	300	20
48544	48865	49366	50080	50653	50671	51087	50414	50355	50802	51223	51543	51795	52111	51547	51587	51667	51662	51767	51287	51131	51091	51135	50856	50744	50696	50412	50068	49211	48783	48411	48649	47895	47683	47383	47108	46705	46203	46217	46305	46088	45835	45955	45876	46064	46003	45736	45732	45858	45601
1.51245	3.9096	12.2096	2022.1.1	12:21:00	30	25	32	300	20
48574	48897	49391	50092	50664	50694	51196	50528	50482	50888	51315	51664	51924	52230	51664	51670	51750	51737	51895	51359	51248	51150	51156	50941	50766	50692	50291	49979	49140	48763	48394	48614	47911	47687	47391	47120	46743	46233	46295	46379	46183	45965	46075	45983	46188	46135	45830	45855	45979	45700
1.51971	3.87268	12.2593	2022.1.1	12:36:00	30	25	32	300	20
48567	48896	49369	50072	50656	50680	51220	50495	50375	50752	51153	51464	51708	52044	51496	51523	51591	51584	51736	51232	51080	50976	50960	50720	50575	50544	50184	49892	49116	48752	48416	48659	47991	47800	47500	47232	46852	46384	46308	46379	46135	45884	45984	45900	46102	46044	45734	45768	45879	45616
1.58586	3.90959	12.2513	2022.1.1	12:50:00	30	25	32	300	20
48548	48876	49357	50081	50666	50696	51203	50509	50425	50804	51243	51545	51780	52129	51553	51635	51719	51708	51801	51321	51122	51097	51099	50799	50681	50579	50157	49803	49015	48629	48298	48567	47855	47671	47377	47137	46794	46376	46283	46384	46131	45864	45963	45879	46096	46071	45817	45807	45929	45689
1.30686	3.89854	12.3059	2022.1.1	13:05:00	30	25	32	300	20
48560	48879	49384	50090	50672	50681	51210	50517	50441	50829	51231	51471	51680	52009	51436	51479	51540	51527	51627	51159	50953	50879	50903	50608	50510	50487	50187	49882	49128	48751	48438	48716	47992	47799	47483	47236	46864	46440	46318	46420	46171	45899	46001	45920	46116	46045	45799	45800	45912	45671
1.37668	3.9061	12.2786	2022.1.1	13:20:00	30	25	32	300	20
48566	48904	49378	50071	50655	50675	51207	50504	50416	50793	51204	51502	51737	52060	51497	51519	51596	51607	51755	51239	51083	50962	50969	50719	50660	50608	50291	50011	49240	48848	48491	48735	48050	47872	47553	47267	46891	46436	46329	46395	46192	45943	46057	45967	46155	46091	45793	45819	45943	45685
1.53817	3.89865	12.3283	2022.1.1	13:34:00	30	25	32	300	20
48571	48891	49375	50090	50672	50702	51219	50519	50431	50792	51203	51504	51764	52095	51539	51551	51623	51633	51783	51279	51132	51000	50995	50750	50687	50624	50299	50027	49264	48880	48522	48749	48047	47848	47537	47267	46884	46425	46318	46383	46179	45940	46055	45978	46155	46088	45768	45799	45915	45661
1.40241	3.90619	12.3187	2022.1.1	13:49:00	30	25	32	300	20
48564	48904	49399	50100	50679	50674	51195	50511	50440	50795	51212	51500	51703	52040	51459	51467	51512	51528	51660	51167	51003	50876	50903	50607	50576	50536	50232	49951	49177	48926	48641	48925	48252	48085	47781	47525	47161	46716	46633	46693	46450	46152	46235	46127	46307	46240	45948	45934	46046	45800
1.25922	3.89514	12.2866	2022.1.1	14:03:00	30	25	32	300	20
48564	48891	49388	50073	50665	50688	51228	50528	50433	50775	51176	51460	51683	52016	51427	51424	51496	51483	51639	51136	50976	50832	50856	50608	50536	50473	50164	49888	49105	48960	48704	49032	48436	48255	47959	47690	47313	46848	46726	46776	46536	46239	46327	46224	46416	46308	45984	45996	46112	45835
1.44273	3.90969	12.3781	2022.1.1	14:18:00	30	25	32	300	20
48552	48887	49368	50065	50664	50685	51219	50519	50434	50803	51211	51515	51728	52073	51523	51540	51616	51611	51752	51240	51104	50993	50983	50736	50537	50487	50152	49846	49112	48872	48614	48912	48278	48105	47817	47579	47224	46769	46707	46768	46456	46115	46200	46091	46280	46232	45925	45911	46000	45753
1.57871	3.88069	12.2417	2022.1.1	14:33:00	30	25	32	300	20
48564	48887	49376	50071	50663	50700	51224	50524	50436	50800	51212	51503	51735	52064	51500	51524	51611	51624	51783	51277	51111	50976	50964	50728	50572	50528	50192	49891	49175	49014	48759	49080	48460	48256	47959	47701	47319	46848	46776	46814	46524	46199	46288	46165	46351	46288	45948	45944	46032	45764
1.27748	3.91686	12.3733	2022.1.1	14:47:00	30	25	32	300	20
48544	48883	49368	50056	50643	50673	51210	50519	50456	50823	51240	51534	51772	52088	51516	51536	51624	51627	51792	51274	51129	50989	50987	50752	50560	50497	50176	49889	49201	48921	48631	48884	48193	47995	47696	47456	47084	46615	46559	46628	46313	45995	46097	45985	46176	46129	45815	45814	45904	45640
1.72189	3.9027	12.3123	2022.1.1	15:02:00	30	25	32	300	20
48585	48912	49399	50105	50674	50720	51247	50559	50491	50864	51273	51583	51824	52144	51553	51567	51663	51649	51817	51304	51159	51029	51005	50779	50601	50513	50184	49911	49224	49136	48868	49159	48499	48268	47963	47695	47336	46888	46768	46815	46537	46208	46289	46183	46389	46297	45971	45975	46089	45817
1.47581	3.88043	12.3187	2022.1.1	15:16:00	30	25	32	300	20
48592	48904	49392	50087	50664	50680	51208	50516	50440	50798	51212	51501	51723	52049	51457	51481	51572	51583	51760	51246	51097	50960	50961	50720	50626	50589	50288	50016	49288	49216	48949	49240	48584	48363	48054	47760	47383	46912	46800	46832	46516	46187	46263	46152	46367	46296	45924	45896	45968	45687
1.30327	3.90248	12.277	2022.1.1	15:31:00	30	25	32	300	20
48596	48904	49368	50064	50651	50679	51189	50537	50480	50856	51252	51528	51709	52039	51472	51483	51576	51580	51740	51223	51069	50964	50954	50728	50624	50593	50264	49992	49277	49220	48949	49240	48552	48324	47996	47720	47323	46868	46743	46792	46488	46137	46228	46128	46323	46279	45920	45896	45988	45712
1.42436	3.90231	12.2882	2022.1.1	15:46:00	30	25	32	300	20
48559	48872	49337	50056	50645	50677	51190	50519	50455	50818	51227	51528	51760	52055	51479	51511	51622	51625	51761	51272	51064	51000	51027	50739	50640	50579	50291	49979	49292	48985	48681	48925	48136	47895	47575	47336	46941	46504	46416	46478	46152	45825	45915	45832	46036	46017	45680	45643	45728	45457
1.45375	3.9097	12.2978	2022.1.1	16:00:00	30	25	32	300	20
48608	48923	49396	50091	50674	50703	51228	50544	50455	50829	51215	51515	51721	52039	51507	51560	51729	51726	51883	51369	51212	51139	51119	50948	50792	50501	49775	49337	48467	48177	47917	48204	47573	47395	47127	46889	46556	46129	46098	46180	45872	45609	45711	45631	45866	45875	45515	45491	45576	45309
1.59694	3.9024	12.3042	2022.1.1	16:15:00	30	25	32	300	20
48568	48895	49371	50067	50639	50647	51196	50536	50473	50855	51241	51474	51649	51985	51399	51452	51578	51575	51721	51219	51058	50973	50959	50756	50584	50271	49600	49171	48320	47964	47671	47944	47272	47091	46824	46592	46252	45856	45829	45924	45625	45355	45456	45388	45623	45640	45321	45296	45368	45137
1.44276	3.90977	12.2657	2022.1.1	16:29:00	30	25	32	300	20
48571	48905	49392	50098	50660	50672	51188	50536	50487	50866	51256	51530	51692	52023	51447	51474	51607	51590	51744	51230	51084	51031	51047	50844	50711	50427	49712	49279	48427	48031	47751	48089	47495	47343	47188	47320	47336	46990	46967	47031	46689	46379	46412	46267	46476	46449	46039	45962	46005	45739
1.68132	3.90227	12.3026	2022.1.1	16:44:00	30	25	32	300	20
48560	48884	49380	50080	50656	50667	51206	50544	50499	50904	51305	51580	51788	52111	51558	51607	51752	51720	51848	51350	51191	51149	51151	50935	50773	50488	49800	49335	48548	48197	47911	48232	47639	47488	47345	47492	47543	47191	47175	47216	46856	46534	46517	46327	46519	46466	45999	45884	45904	45630
1.57125	3.90609	12.3203	2022.1.1	16:58:00	30	25	32	300	20
48576	48889	49367	50084	50667	50681	51193	50547	50504	50880	51296	51601	51833	52179	51623	51688	51803	51775	51876	51400	51189	51223	51279	51015	50891	50593	49896	49417	48475	47959	47623	47888	47235	47061	46916	47088	47058	46735	46731	46781	46459	46079	46114	46000	46139	46127	45743	45560	45589	45367
1.59697	3.87679	12.301	2022.1.1	17:13:00	30	25	32	300	20
48560	48896	49392	50077	50647	50680	51203	50544	50493	50880	51287	51579	51840	52183	51643	51704	51811	51817	51896	51414	51200	51229	51277	51001	50893	50600	49889	49414	48488	47999	47651	47887	47188	46997	46689	46436	46080	45660	45602	45657	45349	45032	45077	44983	45184	45201	44835	44747	44821	44599
1.29958	3.90975	12.3042	2022.1.1	17:28:00	30	25	32	300	20
48575	48892	49376	50072	50652	50672	51191	50525	50443	50831	51252	51563	51825	52148	51639	51729	51895	51907	52064	51563	51414	51415	51423	51266	51143	51103	50740	50427	49598	49207	48838	49040	48295	48052	47848	47956	47882	47456	47318	47291	46919	46496	46448	46252	46370	46288	45815	45655	45686	45428
1.24085	3.8804	12.2786	2022.1.1	17:42:00	30	25	32	300	20
48556	48879	49367	50080	50664	50684	51207	50543	50487	50883	51294	51600	51873	52195	51679	51747	51896	51907	52056	51572	51415	51423	51418	51231	51100	51047	50719	50432	49675	49346	48999	49191	48444	48183	47982	48068	47950	47529	47456	47468	47100	46695	46624	46420	46528	46460	45976	45776	45775	45526
1.27385	3.91333	12.2978	2022.1.1	17:57:00	30	25	32	300	20
48556	48884	49371	50083	50657	50665	51197	50536	50474	50868	51275	51583	51849	52177	51645	51709	51858	51863	52016	51527	51368	51369	51352	51155	51103	51076	50752	50475	49721	49398	49041	49229	48455	48180	47831	47525	47129	46648	46496	46509	46131	45815	45859	45753	45968	45950	45584	45521	45591	45356
1.74378	3.99785	12.2946	2022.1.1	18:11:00	30	25	32	300	20
48561	48884	49372	50061	50649	50665	51209	50529	50477	50872	51307	51598	51831	52175	51624	51727	51862	51873	51962	51504	51302	51302	51297	51007	50942	50888	50630	50313	49620	49302	48967	49191	48399	48168	47970	47926	47700	47319	47163	47199	46868	46496	46538	46419	46596	46551	46220	46115	46178	45940
1.53819	3.90238	12.277	2022.1.1	18:26:00	30	25	32	300	20
48552	48875	49349	50048	50647	50673	51197	50507	50455	50835	51241	51568	51840	52149	51595	51615	51727	51736	51896	51382	51240	51190	51199	51017	50936	50872	50563	50292	49576	49257	48883	49083	48323	48073	47721	47319	46900	46337	46173	46201	45877	45640	45704	45590	45828	45793	45443	45456	45537	45273
1.40234	3.89497	12.2593	2022.1.1	18:41:00	30	25	32	300	20
48600	48916	49392	50095	50685	50695	51221	50552	50490	50851	51268	51591	51846	52167	51635	51656	51768	51779	51933	51415	51259	51175	51175	50976	50923	50879	50579	50287	49544	49209	48831	49024	48273	48023	47698	47384	47005	46535	46422	46464	46135	45870	45951	45855	46072	46033	45695	45676	45761	45486
1.38396	3.93528	12.3251	2022.1.1	18:55:00	30	25	32	300	20
48560	48872	49366	50063	50647	50664	51187	50520	50460	50856	51264	51611	51847	52164	51608	51624	51720	51735	51893	51393	51239	51184	51208	50992	50962	50880	50596	50323	49543	49146	48696	48860	48052	47793	47447	47121	46711	46184	46048	46084	45898	45687	45812	45731	45959	45932	45609	45640	45748	45482
1.41709	3.90985	12.2834	2022.1.1	19:10:00	30	25	32	300	20
48560	48883	49382	50088	50653	50679	51099	50417	50368	50761	51177	51542	51803	52139	51611	51656	51760	51791	51940	51448	51293	51271	51323	51100	51116	51064	50766	50508	49636	49219	48800	48948	48097	47835	47479	47184	46761	46255	46137	46181	45996	45751	45877	45812	46017	45991	45675	45704	45824	45557
1.25183	3.86563	12.2754	2022.1.1	19:24:00	30	25	32	300	20
48576	48903	49386	50088	50660	50676	51136	50455	50423	50807	51232	51568	51838	52156	51604	51639	51759	51799	51926	51417	51268	51242	51308	51062	51105	51015	50736	50448	49496	48996	48503	48638	47786	47511	47178	46864	46466	45957	45808	45796	45674	45475	45616	45552	45802	45772	45460	45524	45672	45431
1.46107	3.90965	12.2962	2022.1.1	19:39:00	30	25	32	300	20
48588	48895	49371	50072	50651	50665	51204	50536	50474	50855	51273	51603	51873	52203	51668	51720	51837	51847	51977	51480	51309	51307	51364	51144	51128	51063	50761	50441	49507	49043	48607	48756	47905	47637	47295	46997	46601	46139	46018	46069	45909	45683	45816	45741	45973	45955	45655	45685	45813	45575
1.4354	3.89138	12.2673	2022.1.1	19:54:00	30	25	32	300	20
48536	48876	49368	50064	50650	50651	51178	50513	50457	50844	51272	51592	51855	52175	51632	51677	51799	51822	51968	51454	51319	51304	51353	51115	51112	51031	50752	50454	49583	49144	48720	48872	48031	47767	47428	47112	46711	46216	46065	46060	45912	45694	45836	45751	45971	45936	45616	45648	45768	45535
1.28118	3.89493	12.2417	2022.1.1	20:08:00	30	25	32	300	20
48566	48887	49363	50072	50665	50696	51217	50557	50512	50890	51319	51624	51880	52183	51624	51651	51796	51794	51935	51416	51259	51192	51216	50983	50928	50848	50539	50217	49312	49001	48628	48853	48087	47853	47545	47248	46841	46320	46160	46135	46007	45792	45912	45840	46057	46033	45745	45783	45932	45673
1.63355	3.8985	12.2625	2022.1.1	20:23:00	30	25	32	300	20
48566	48904	49374	50071	50643	50689	51215	50559	50490	50880	51278	51583	51817	52128	51583	51609	51742	51760	51904	51385	51215	51156	51152	50942	50881	50839	50510	50202	49288	48968	48600	48856	48135	47920	47592	47291	46889	46392	46195	46183	46024	45811	45931	45868	46095	46088	45783	45783	45900	45667
1.34725	3.94631	12.2625	2022.1.1	20:37:00	30	25	32	300	20
48544	48868	49360	50060	50644	50729	50855	50071	49985	50412	50844	51159	51396	51745	51215	51297	51504	51544	51696	51216	51019	51015	51060	50778	50683	50729	50595	50368	49593	49207	48884	49160	48449	48208	47889	47604	47228	46778	46660	46696	46425	46120	46195	46114	46326	46323	45990	45896	45961	45720
1.34725	3.94631	12.2625	2022.1.1	20:52:00	30	25	32	300	20
48566	48887	49357	50063	50651	50753	50869	50095	50016	50427	50870	51180	51419	51779	51227	51308	51472	51492	51603	51140	50935	50926	50967	50692	50632	50622	50522	50224	49356	48880	48519	48778	48040	47836	47510	47248	46868	46418	46311	46396	46081	45796	45884	45808	46006	46011	45639	45520	45581	45348
1.55283	3.90226	12.2978	2022.1.1	21:07:00	30	25	32	300	20
48551	48873	49355	50057	50643	50751	50864	50064	49987	50408	50817	51145	51368	51726	51190	51248	51433	51472	51668	51148	51008	51022	51056	50872	50767	50520	49801	49376	48513	48111	47828	48025	47295	47073	46765	46521	46170	45786	45739	45825	45525	45231	45348	45273	45491	45526	45217	45149	45233	44995
1.54921	3.90607	12.277	2022.1.1	21:21:00	30	25	32	300	20
48551	48880	49369	50064	50652	50685	51217	50531	50448	50811	51195	51496	51697	52016	51456	51487	51623	51612	51771	51240	51068	51080	51120	50915	50790	50756	50425	50112	49333	48968	48640	48859	48116	47873	47555	47280	46892	46441	46327	46403	46103	45804	45896	45824	46038	46024	45652	45615	45703	45448
1.36563	3.92067	12.2096	2022.1.1	21:36:00	30	25	32	300	20
48580	48904	49368	50051	50633	50665	51185	50506	50434	50824	51201	51487	51673	51994	51415	51415	51503	51524	51683	51163	51016	51000	51041	50849	50783	50756	50435	50137	49353	48976	48648	48840	48097	47884	47555	47279	46904	46448	46333	46411	46103	45792	45883	45807	46023	46023	45695	45608	45684	45464
1.33617	3.93141	12.2352	2022.1.1	21:50:00	30	25	32	300	20
48551	48871	49344	50048	50656	50741	50836	50017	49911	50295	50704	50999	51225	51561	51037	51112	51286	51287	51393	50933	50747	50824	50913	50643	50598	50583	50287	49951	49097	48618	48281	48511	47715	47508	47171	46893	46504	46037	45888	45879	45751	45488	45605	45555	45776	45771	45504	45459	45598	45380
1.68861	3.90215	12.2272	2022.1.1	22:05:00	30	25	32	300	20
48552	48871	49360	50049	50642	50711	50879	50043	49915	50303	50736	51064	51304	51655	51119	51168	51313	51335	51508	51031	50871	50882	50959	50701	50663	50656	50344	49984	49048	48522	48150	48381	47575	47352	47024	46772	46364	45922	45774	45759	45615	45378	45512	45466	45704	45714	45444	45433	45571	45350
1.67391	3.90579	12.2256	2022.1.1	22:20:00	30	25	32	300	20
48560	48884	49369	50061	50635	50683	51137	50440	50344	50768	51176	51480	51719	52027	51471	51513	51683	51688	51848	51320	51167	51113	51112	50897	50744	50709	50336	49979	49023	48553	48175	48360	47621	47408	47112	46829	46455	46015	45915	45991	45780	45528	45670	45622	45860	45887	45603	45575	45701	45480
1.43163	3.90578	12.2144	2022.1.1	22:34:00	30	25	32	300	20
48568	48872	49352	50051	50639	50696	51167	50482	50425	50826	51231	51543	51764	52104	51535	51600	51750	51743	51855	51383	51192	51159	51191	50910	50823	50797	50483	50123	49236	48754	48384	48589	47791	47557	47235	46961	46592	46129	45998	46047	45863	45622	45767	45707	45948	45962	45676	45662	45796	45593
1.60781	3.8727	12.1903	2022.1.1	22:49:00	30	25	32	300	20
48585	48918	49376	50063	50656	50704	50826	50016	49911	50295	50720	51019	51240	51597	51040	51060	51187	51191	51380	50872	50760	50700	50760	50560	50423	50399	50064	49768	48872	48628	48300	48580	47869	47655	47360	47064	46688	46200	46092	46152	45951	45719	45837	45760	45996	45980	45623	45628	45736	45479
1.38753	3.90197	12.2208	2022.1.1	23:03:00	30	25	32	300	20
48569	48896	49384	50083	50674	50696	51217	50551	50479	50872	51265	51555	51818	52137	51539	51551	51651	51653	51803	51295	51140	51081	51117	50871	50767	50709	50403	50065	49136	48856	48496	48715	47935	47712	47383	47103	46732	46289	46163	46203	46019	45787	45913	45843	46068	46067	45739	45743	45871	45640
1.24074	3.88007	12.2513	2022.1.1	23:18:00	30	25	32	300	20
48564	48903	49395	50095	50663	50664	51194	50512	50438	50815	51218	51491	51703	52044	51467	51468	51535	51511	51648	51135	50971	50900	50968	50692	50610	50543	50219	49889	48901	48684	48331	48561	47791	47577	47260	46963	46567	46091	45952	45982	45811	45583	45720	45659	45879	45893	45544	45543	45669	45435
1.44268	3.90221	12.208	2022.1.1	23:33:00	30	25	32	300	20
48572	48899	49387	50072	50664	50667	51187	50511	50448	50843	51251	51537	51797	52131	51543	51551	51667	51643	51791	51285	51144	51109	51161	50937	50826	50744	50435	50135	49228	49011	48627	48815	48003	47753	47433	47122	46696	46155	45987	45977	45793	45562	45681	45600	45840	45820	45459	45487	45611	45367
1.68489	3.90571	12.208	2022.1.1	23:47:00	30	25	32	300	20
48596	48899	49392	50077	50664	50696	51221	50536	50464	50851	51270	51560	51816	52136	51560	51560	51636	51623	51783	51264	51144	51104	51145	50928	50816	50703	50415	50112	49160	48968	48567	48752	47940	47677	47364	47008	46563	46016	45745	45803	45623	45392	45520	45450	45687	45675	45346	45365	45495	45278
1.3949	3.89837	12.2112	2022.1.2	00:02:00	30	25	32	300	20
48548	48883	49383	50076	50655	50680	51198	50537	50480	50870	51287	51587	51831	52135	51553	51601	51667	51664	51759	51305	51143	51151	51215	50919	50879	50772	50504	50164	49263	48923	48542	48743	47891	47648	47319	47002	46562	45947	45744	45801	45576	45316	45431	45384	45613	45595	45329	45353	45507	45308
1.69591	3.88003	12.2064	2022.1.2	00:16:00	30	25	32	300	20
48608	48919	49383	50087	50656	50680	51208	50520	50455	50839	51263	51563	51820	52120	51538	51526	51588	51575	51737	51235	51114	51060	51128	50892	50825	50659	50396	50179	49297	48984	48584	48758	47942	47687	47370	47023	46583	45916	45739	45724	45479	45263	45384	45323	45539	45512	45209	45262	45414	45191
1.66653	3.90203	12.1935	2022.1.2	00:31:00	30	25	32	300	20
48564	48887	49369	50063	50651	50683	51225	50549	50488	50875	51283	51574	51796	52112	51511	51539	51608	51616	51708	51222	51026	51027	51087	50775	50768	50664	50403	50121	49287	48777	48319	48512	47648	47418	47085	46807	46382	45873	45707	45799	45576	45294	45408	45342	45535	45504	45279	45290	45442	45248
0.778194	3.96438	12.1583	2022.1.2	00:46:00	30	25	32	300	20
48596	48897	49379	50072	50647	50667	51212	50537	50471	50816	51229	51540	51801	52104	51508	51471	51495	51464	51627	51096	50961	50892	50960	50721	50695	50508	50256	50060	49111	48598	48087	48241	47447	47204	46868	46550	46124	45520	45287	45259	45063	44838	44976	44902	45100	45068	44807	44875	45071	44868
1.59671	3.89083	12.2096	2022.1.2	01:00:00	30	25	32	300	20
48556	48886	49381	50072	50655	50670	51208	50539	50481	50858	51263	51566	51835	52168	51560	51551	51592	51559	51711	51201	51067	50991	51040	50785	50728	50602	50298	50026	49149	48691	48244	48449	47641	47415	47103	46795	46395	45907	45696	45723	45466	45179	45279	45192	45385	45349	45111	45130	45276	45047
1.64451	3.91306	12.2016	2022.1.2	01:15:00	30	25	32	300	20
48552	48876	49365	50065	50655	50665	51201	50536	50472	50836	51252	51555	51825	52152	51533	51540	51593	51580	51732	51218	51075	51000	51029	50760	50693	50580	50295	50041	49235	48831	48416	48616	47811	47592	47273	46963	46551	45987	45792	45800	45573	45296	45404	45331	45499	45449	45242	45243	45387	45204
1.7069	3.90935	12.1887	2022.1.2	01:29:00	30	25	32	300	20
48560	48881	49364	50056	50647	50664	51184	50512	50464	50863	51287	51584	51849	52184	51570	51569	51656	51619	51782	51264	51137	51048	51064	50808	50647	50559	50262	49974	49128	48712	48281	48514	47736	47529	47222	46912	46509	45976	45857	45879	45656	45385	45508	45420	45619	45568	45336	45340	45457	45239
1.50132	3.90563	12.1246	2022.1.2	01:44:00	30	25	32	300	20
48556	48879	49371	50067	50651	50672	51192	50517	50487	50871	51280	51623	51891	52212	51636	51640	51712	51694	51809	51335	51164	51096	51152	50832	50744	50646	50343	50020	49120	48656	48240	48476	47688	47492	47176	46895	46476	45896	45780	45840	45652	45384	45501	45431	45632	45569	45364	45353	45484	45284
1.69943	3.87968	12.1871	2022.1.2	01:59:00	30	25	32	300	20
48584	48899	49395	50091	50668	50664	51203	50528	50472	50829	51247	51592	51849	52161	51569	51565	51636	51616	51767	51259	51136	51066	51113	50863	50856	50669	50443	50209	49256	48792	48335	48523	47732	47491	47171	46856	46435	45826	45697	45719	45556	45305	45427	45353	45538	45485	45259	45287	45431	45209
1.89775	3.91297	12.1262	2022.1.2	02:13:00	30	25	32	300	20
48560	48887	49377	50076	50660	50758	50839	50064	50017	50448	50881	51216	51477	51831	51287	51350	51451	51456	51585	51152	50957	50978	51031	50749	50697	50592	50313	50024	49160	48681	48240	48369	47493	47240	46866	46589	46161	45674	45526	45581	45333	45024	45145	45064	45267	45233	45046	45044	45208	45024
1.76917	3.91639	12.1535	2022.1.2	02:28:00	30	25	32	300	20
48556	48887	49384	50091	50672	50784	50915	50160	50094	50509	50929	51287	51572	51896	51357	51368	51460	51456	51633	51131	50999	50996	51033	50840	50742	50576	50280	50080	49231	48777	48304	48404	47456	47180	46804	46471	46015	45512	45248	45264	44980	44712	44832	44747	44983	44962	44737	44761	44941	44752
1.45355	3.9422	12.1278	2022.1.2	02:42:00	30	25	32	300	20
48580	48912	49393	50087	50664	50801	50949	50200	50144	50576	51000	51343	51627	51971	51411	51455	51584	51584	51718	51252	51047	51095	51151	50868	50760	50638	50345	50066	49239	48805	48407	48542	47612	47354	47196	47296	47143	46812	46695	46770	46516	46156	46238	46132	46319	46248	45991	45904	45984	45758
1.37276	3.89438	12.1422	2022.1.2	02:57:00	30	25	32	300	20
48572	48904	49379	50069	50639	50781	50925	50163	50116	50545	50969	51335	51609	51967	51424	51451	51562	51560	51711	51215	51097	51068	51081	50903	50756	50608	50280	50067	49288	48894	48496	48631	47762	47492	47308	47347	47144	46748	46645	46720	46501	46187	46259	46149	46319	46251	45991	45959	46076	45832
1.32506	3.90545	12.1983	2022.1.2	03:11:00	30	25	32	300	20
48551	48879	49359	50068	50656	50686	51217	50532	50447	50815	51203	51510	51752	52072	51462	51463	51551	51521	51667	51148	51016	50955	50979	50771	50579	50447	50119	49878	49072	48664	48242	48456	47632	47387	47079	46796	46387	45960	45828	45888	45708	45443	45575	45494	45688	45644	45408	45404	45556	45347
1.47564	3.89466	12.1583	2022.1.2	03:26:00	30	25	32	300	20
48555	48884	49376	50082	50665	50687	51217	50523	50430	50796	51208	51499	51739	52063	51456	51455	51535	51492	51641	51127	50995	50939	50958	50721	50575	50432	50145	49897	49061	48603	48155	48343	47566	47348	47017	46715	46295	45803	45666	45753	45535	45296	45408	45332	45503	45439	45186	45203	45367	45152
1.71784	3.90918	12.115	2022.1.2	03:41:00	30	25	32	300	20
48555	48880	49371	50063	50640	50647	51180	50501	50432	50827	51235	51484	51680	51996	51406	51415	51506	51461	51551	51102	50921	50940	51016	50722	50644	50489	50215	49952	49098	48626	48176	48396	47559	47336	46999	46705	46252	45764	45618	45719	45510	45248	45367	45284	45464	45432	45204	45220	45380	45175
1.67739	3.89433	12.0766	2022.1.2	03:55:00	30	25	32	300	20
48564	48887	49384	50074	50663	50679	51215	50516	50440	50814	51204	51496	51703	52023	51431	51440	51528	51496	51597	51144	50960	50931	50999	50688	50632	50484	50229	49960	49060	48507	48039	48201	47361	47120	46772	46480	46048	45494	45367	45429	45240	44976	45109	45056	45264	45229	45031	45073	45264	45064
1.46077	3.86848	12.1743	2022.1.2	04:10:00	30	25	32	300	20
48550	48886	49368	50073	50664	50668	51185	50529	50478	50868	51242	51509	51704	52020	51437	51448	51523	51504	51612	51163	50985	50944	51008	50707	50695	50550	50268	50023	49177	48976	48656	48864	47998	47767	47432	47133	46673	46048	45909	45941	45715	45431	45557	45475	45656	45589	45352	45394	45581	45399
1.48661	3.90925	12.1198	2022.1.2	04:24:00	30	25	32	300	20
48576	48885	49380	50064	50646	50672	51207	50519	50428	50792	51204	51507	51768	52104	51523	51527	51624	51640	51796	51304	51144	51152	51181	50943	50960	50856	50580	50295	49408	49111	48715	48871	48004	47736	47404	47088	46647	46103	45859	45879	45719	45483	45624	45558	45751	45719	45431	45495	45654	45424
1.41679	3.90169	12.1406	2022.1.2	04:39:00	30	25	32	300	20
48596	48905	49384	50083	50672	50696	51231	50535	50443	50792	51200	51496	51760	52092	51505	51543	51644	51664	51824	51348	51184	51157	51167	50935	50864	50773	50484	50196	49448	49236	48904	49103	48252	48000	47648	47344	46912	46404	46209	46231	46028	45784	45904	45824	46032	45986	45657	45699	45847	45613
1.44986	3.90544	12.1102	2022.1.2	04:54:00	30	25	32	300	20
48564	48883	49375	50066	50645	50672	51200	50514	50444	50814	51239	51532	51801	52148	51568	51606	51702	51735	51887	51396	51241	51228	51243	51000	50967	50869	50583	50316	49480	49172	48789	48935	48076	47811	47478	47160	46731	46232	46060	46049	45879	45623	45751	45673	45891	45864	45612	45648	45809	45600
1.35438	3.90165	12.0318	2022.1.2	05:08:00	30	25	32	300	20
48580	48904	49392	50100	50673	50695	51221	50536	50472	50836	51252	51564	51822	52151	51585	51627	51728	51752	51904	51420	51275	51191	51184	50952	50892	50785	50496	50224	49489	49335	49015	49216	48400	48128	47784	47476	47047	46512	46320	46419	46185	45885	45992	45897	46067	46000	45739	45779	45953	45762
1.84607	3.90134	12.1134	2022.1.2	05:23:00	30	25	32	300	20
48562	48871	49347	50064	50664	50681	51211	50523	50446	50817	51224	51514	51768	52099	51503	51523	51605	51629	51787	51313	51176	51073	51063	50819	50768	50637	50363	50128	49440	49334	49019	49224	48408	48139	47793	47477	47060	46523	46287	46313	46041	45757	45849	45767	45936	45849	45547	45593	45757	45544
1.84622	3.93837	12.0894	2022.1.2	05:37:00	30	25	32	300	20
48588	48904	49396	50103	50679	50672	51193	50520	50455	50848	51260	51525	51703	52032	51435	51464	51568	51576	51708	51259	51079	51030	51049	50776	50664	50519	50240	49985	49254	49145	48827	49064	48224	47988	47632	47315	46887	46408	46209	46176	46016	45751	45876	45790	45974	45904	45656	45684	45864	45708
1.38005	3.89056	12.1102	2022.1.2	05:52:00	30	25	32	300	20
48544	48887	49379	50071	50649	50665	51187	50511	50454	50832	51192	51415	51579	51906	51313	51320	51423	51440	51586	51113	50952	50896	50920	50672	50551	50452	50136	49880	49104	48980	48672	48912	48115	47895	47571	47272	46856	46369	46144	46197	45963	45686	45792	45683	45856	45762	45520	45552	45730	45558
1.81318	3.90165	12.0622	2022.1.2	06:07:00	30	25	32	300	20
48564	48882	49359	50059	50643	50671	51207	50516	50433	50801	51191	51439	51613	51931	51335	51348	51442	51445	51556	51110	50907	50863	50901	50600	50524	50422	50135	49871	49101	48919	48608	48881	48088	47876	47558	47298	46904	46459	46250	46324	46152	45873	45986	45882	46059	45987	45742	45768	45926	45713
1.58187	3.94183	12.0398	2022.1.2	06:21:00	30	25	32	300	20
48600	48906	49371	50081	50651	50691	51232	50536	50424	50767	51135	51371	51513	51849	51240	51220	51336	51327	51487	51018	50883	50797	50820	50624	50457	50333	50035	49797	48969	48499	48044	48264	47521	47311	46987	46715	46329	45839	45776	45877	45692	45445	45575	45501	45699	45660	45448	45483	45653	45431
1.77268	3.88669	12.0558	2022.1.2	06:36:00	30	25	32	300	20
48586	48915	49400	50093	50659	50680	51208	50515	50431	50787	51115	51297	51401	51721	51104	51092	51185	51179	51336	50843	50720	50657	50699	50484	50359	50263	49993	49721	48823	48593	48214	48496	47752	47551	47249	46937	46536	45953	45865	45936	45737	45499	45617	45548	45755	45696	45414	45478	45623	45401
1.37266	3.89776	12.027	2022.1.2	06:50:00	30	25	32	300	20
48548	48880	49367	50071	50656	50688	51224	50524	50436	50806	51191	51455	51620	51952	51368	51376	51510	51524	51685	51199	51056	50992	51000	50798	50612	50527	50181	49887	49002	48680	48278	48539	47788	47556	47249	46919	46535	46016	45862	45869	45744	45540	45681	45607	45820	45792	45524	45565	45720	45504
1.82037	3.97472	12.0526	2022.1.2	07:05:00	30	25	32	300	20
48552	48878	49367	50071	50656	50687	51231	50536	50445	50811	51182	51463	51633	51967	51350	51344	51465	51449	51619	51135	51000	50905	50901	50692	50519	50369	50079	49791	48896	48359	47911	48130	47383	47159	46846	46543	46146	45583	45535	45584	45407	45177	45320	45259	45441	45407	45200	45256	45448	45310
1.67361	3.90876	12.027	2022.1.2	07:20:00	30	25	32	300	20
48545	48872	49348	50036	50632	50665	51207	50500	50408	50764	51130	51360	51508	51841	51255	51240	51368	51356	51504	51028	50904	50845	50871	50666	50519	50420	50112	49844	48992	48591	48196	48457	47683	47480	47180	46905	46520	45995	45974	46117	45987	45744	45879	45801	46004	45947	45712	45737	45903	45720
1.47538	3.90866	12.0654	2022.1.2	07:34:00	30	25	32	300	20
48564	48881	49366	50070	50656	50691	51240	50546	50464	50832	51207	51447	51616	51939	51336	51316	51457	51464	51637	51127	51000	50929	50928	50736	50528	50436	50091	49831	49028	48617	48200	48440	47692	47478	47168	46863	46468	45944	45860	45896	45666	45408	45519	45447	45629	45568	45344	45366	45524	45332
1.49746	3.8978	12.0334	2022.1.2	07:49:00	30	25	32	300	20
48564	48887	49360	50051	50646	50680	51217	50544	50454	50824	51216	51495	51687	52018	51401	51384	51504	51480	51624	51127	50944	50952	51015	50760	50575	50493	50185	49887	49044	48520	48047	48296	47528	47320	46999	46689	46252	45720	45464	45504	45272	45000	45108	45033	45239	45192	44991	45056	45249	45078
1.25885	3.89767	11.9566	2022.1.2	08:03:00	30	25	32	300	20
48595	48913	49391	50096	50664	50684	51213	50540	50466	50856	51231	51467	51656	51982	51381	51398	51511	51505	51663	51154	50952	50954	50985	50756	50495	50440	50075	49746	48976	48616	48241	48466	47655	47420	47095	46826	46432	45986	45846	45921	45663	45376	45495	45422	45640	45606	45436	45455	45639	45465
1.25885	3.89767	11.987	2022.1.2	08:18:00	30	25	32	300	20
48560	48886	49358	50051	50643	50690	51232	50538	50464	50832	51223	51521	51727	52047	51435	51452	51568	51543	51702	51176	51011	51015	51064	50846	50610	50537	50172	49844	49023	48614	48212	48440	47656	47424	47111	46805	46391	45896	45732	45784	45580	45335	45460	45396	45607	45570	45384	45422	45615	45448
1.54505	3.93419	12.0062	2022.1.2	08:33:00	30	25	32	300	20
48532	48855	49327	50029	50616	50647	51184	50517	50445	50822	51211	51507	51749	52073	51460	51473	51606	51589	51735	51229	51031	51060	51128	50884	50722	50406	49748	49281	48407	47984	47688	47932	47159	46960	46646	46411	46055	45676	45600	45710	45480	45216	45335	45273	45503	45479	45328	45346	45520	45356
1.3469	3.89756	12.051	2022.1.2	08:47:00	30	25	32	300	20
48568	48908	49385	50092	50662	50659	51183	50512	50449	50840	51258	51560	51767	52083	51479	51504	51604	51576	51712	51190	51015	50995	51031	50796	50608	50444	49977	49600	48791	48425	48111	48326	47552	47342	47029	46772	46422	45991	45895	45980	45720	45440	45559	45494	45718	45673	45471	45488	45656	45450
1.34696	3.91242	11.9822	2022.1.2	09:02:00	30	25	32	300	20
48556	48883	49368	50060	50649	50669	51207	50519	50449	50814	51217	51523	51798	52131	51532	51528	51603	51595	51752	51232	51076	51048	51089	50880	50664	50607	50265	49959	49179	48815	48511	48688	47830	47587	47263	46988	46595	46180	46069	46154	45920	45623	45743	45675	45879	45825	45628	45633	45784	45559
1.79827	3.89747	11.931	2022.1.2	09:16:00	30	25	32	300	20
48580	48919	49401	50115	50689	50681	51212	50545	50496	50839	51267	51563	51840	52168	51563	51565	51622	51608	51769	51259	51115	51030	51048	50798	50607	50555	50217	49899	49169	48860	48608	48794	47982	47755	47438	47183	46801	46368	46260	46323	46063	45791	45888	45785	45983	45938	45679	45672	45792	45558
1.56331	3.87158	12.0222	2022.1.2	09:31:00	30	25	32	300	20
48580	48901	49379	50069	50649	50663	51212	50536	50463	50807	51227	51571	51831	52147	51558	51561	51635	51623	51787	51283	51152	51089	51118	50896	50697	50627	50283	49993	49208	48875	48558	48759	47977	47751	47432	47122	46732	46240	46131	46160	45985	45771	45881	45801	46012	45960	45655	45687	45832	45555
1.73595	3.90497	11.9646	2022.1.2	09:46:00	30	25	32	300	20
48600	48930	49397	50091	50678	50708	51225	50543	50477	50824	51241	51553	51820	52148	51539	51517	51584	51573	51744	51229	51105	51024	51040	50809	50696	50563	50264	50000	49179	48759	48330	48513	47680	47435	47090	46769	46337	45808	45656	45707	45483	45231	45349	45273	45468	45427	45227	45251	45415	45234
1.23675	3.87538	12.1038	2022.1.2	10:00:00	30	25	32	300	20
48592	48913	49414	50113	50689	50680	51202	50552	50504	50839	51284	51572	51811	52136	51518	51512	51573	51571	51700	51221	51065	50992	51000	50716	50664	50553	50262	49992	49217	48808	48440	48602	47729	47485	47159	46860	46456	45912	45840	45912	45713	45443	45575	45495	45695	45632	45418	45450	45652	45491
1.56359	3.90162	12.0638	2022.1.2	10:15:00	30	25	32	300	20
48560	48877	49360	50057	50639	50679	51215	50540	50445	50799	51216	51521	51755	52076	51455	51469	51551	51540	51696	51214	51040	51030	51076	50797	50607	50544	50217	49900	49104	48688	48311	48521	47671	47424	47100	46838	46432	45942	45750	45828	45623	45320	45421	45364	45532	45484	45332	45355	45543	45416
1.29559	3.90146	12.1454	2022.1.2	10:29:00	30	25	32	300	20
48560	48882	49348	50048	50631	50669	51215	50514	50432	50790	51192	51479	51710	52028	51415	51406	51496	51483	51660	51136	51014	50942	50967	50758	50552	50488	50136	49847	49030	48597	48163	48334	47524	47291	46945	46679	46275	45740	45551	45567	45320	45019	45132	45064	45268	45226	45071	45104	45296	45152
1.259	3.89812	12.075	2022.1.2	10:44:00	30	25	32	300	20
48564	48889	49376	50066	50664	50688	51219	50536	50445	50803	51209	51502	51704	52003	51408	51415	51505	51470	51587	51136	50943	50883	50918	50632	50440	50347	50059	49740	48909	48421	48001	48215	47383	47155	46824	46573	46176	45729	45596	45664	45395	45101	45233	45151	45365	45341	45175	45216	45392	45247
1.3213	3.90518	12.1358	2022.1.2	10:59:00	30	25	32	300	20
48560	48887	49377	50090	50679	50709	51239	50544	50456	50828	51216	51456	51652	51955	51335	51336	51424	51376	51484	51031	50894	50807	50839	50551	50312	50230	49939	49616	48758	48261	47871	48124	47376	47172	46853	46600	46228	45745	45671	45740	45488	45198	45321	45248	45460	45431	45255	45286	45456	45294
1.25898	3.89808	12.1599	2022.1.2	11:13:00	30	25	32	300	20
48547	48886	49368	50065	50664	50702	51232	50536	50447	50807	51184	51475	51672	51968	51344	51304	51359	51319	51474	50977	50888	50784	50820	50600	50339	50231	49909	49624	48724	48343	47984	48232	47519	47335	47028	46753	46388	45850	45808	45852	45647	45415	45544	45465	45684	45642	45392	45437	45635	45448
1.36913	3.87982	12.1567	2022.1.2	11:28:00	30	25	32	300	20
48560	48879	49362	50059	50639	50677	51211	50528	50475	50851	51239	51527	51722	52015	51388	51350	51414	51364	51456	50994	50849	50823	50908	50608	50426	50325	50028	49719	48859	48679	48360	48664	47884	47676	47360	47063	46641	46071	45972	45960	45710	45444	45556	45487	45674	45615	45422	45464	45654	45520
1.51962	3.98626	12.24	2022.1.2	11:42:00	30	25	32	300	20
48577	48892	49360	50051	50641	50679	51217	50536	50456	50815	51191	51479	51656	51939	51329	51280	51384	51344	51472	50996	50843	50823	50900	50592	50416	50328	50028	49716	48894	48423	48017	48264	47472	47264	46932	46704	46321	45863	45808	45904	45712	45424	45540	45462	45655	45591	45408	45416	45590	45398
1.69963	3.92052	12.1791	2022.1.2	11:57:00	30	25	32	300	20
48536	48873	49352	50044	50637	50693	51223	50514	50447	50825	51224	51506	51699	51991	51392	51366	51431	51419	51545	51083	50911	50868	50913	50600	50438	50393	50088	49785	49057	48692	48360	48587	47743	47527	47193	46963	46611	46180	46024	46065	45827	45491	45591	45491	45643	45572	45401	45392	45565	45379
1.54168	3.95698	12.2978	2022.1.2	12:11:00	30	25	32	300	20
48552	48872	49339	50039	50628	50829	51056	50356	50312	50760	51141	51479	51696	52000	51444	51483	51656	51636	51811	51279	50897	50861	50800	50636	50358	49972	49787	49991	49108	48736	48312	48316	47424	47156	46707	46519	46346	45672	45440	45431	45110	44759	44829	44743	44974	44960	44762	44762	44936	44759
1.41705	3.9024	12.2064	2022.1.2	12:26:00	30	25	32	300	20
48572	48887	49365	50064	50665	50892	51159	50543	50518	50923	51339	51639	51865	52139	51606	51659	51841	51819	51983	51434	51159	51203	51241	51067	50848	50491	50328	50506	49560	49141	48675	48615	47595	47255	46845	46784	46587	46096	45983	46063	45856	45539	45651	45568	45784	45723	45573	45547	45730	45595
1.74729	3.93874	12.3428	2022.1.2	12:41:00	30	25	32	300	20
48585	48896	49360	50064	50652	50748	50863	50039	49935	50322	50761	51040	51274	51616	51095	51215	51447	51451	51591	51120	50929	51144	51287	51079	50871	50536	50283	50288	49352	48928	48593	48731	47812	47532	47192	47072	46752	46384	46312	46421	46214	45884	45992	45928	46124	46096	45912	45871	46022	45836
1.94945	3.90258	12.2368	2022.1.2	12:55:00	30	25	32	300	20
48552	48876	49360	50064	50673	50711	50868	50088	49992	50425	50800	51062	51267	51607	51104	51233	51460	51452	51624	51180	50881	51119	51350	51144	50912	50548	50368	50436	49421	48999	48676	48820	47932	47658	47276	47268	46981	46583	46502	46600	46400	46044	46135	46046	46209	46167	45993	45948	46100	45922
1.94945	3.90258	12.2802	2022.1.2	13:10:00	30	25	32	300	20
48596	48899	49360	50049	50656	50809	50955	50156	50024	50441	50832	51112	51336	51664	51119	51206	51432	51403	51584	51072	50756	50956	51217	51062	50764	50787	50888	50856	49896	49504	49136	49286	48460	48149	47640	47328	46912	46336	46229	46263	45988	45656	45740	45636	45840	45808	45576	45559	45713	45520
1.43538	3.89131	12.2978	2022.1.2	13:24:00	30	25	32	300	20
48552	48861	49321	50032	50640	50833	51043	50331	50250	50675	51051	51318	51480	51805	51252	51353	51577	51547	51691	51344	51150	51368	51542	51343	51049	50707	50537	50552	49574	49076	48629	48659	47793	47507	47083	46840	46664	45968	45678	45627	45288	44863	44926	44848	45035	45039	44832	44767	44904	44737
1.60428	3.87303	12.2368	2022.1.2	13:39:00	30	25	32	300	20
48591	48903	49376	50071	50652	50880	51130	50483	50439	50871	51216	51455	51622	51925	51375	51438	51652	51615	51779	51183	50819	50860	50913	50751	50431	49995	49727	49823	48926	48503	48120	48186	47382	47142	46730	46607	46440	45836	45628	45641	45344	44964	45044	44983	45196	45192	44988	44914	45064	44887
1.68861	3.91684	12.2818	2022.1.2	13:54:00	30	25	32	300	20
48544	48867	49331	50031	50646	50760	50856	50046	49935	50314	50759	51046	51296	51640	51113	51236	51479	51462	51607	51167	50996	51105	51158	50931	50734	50412	50271	50333	49432	48987	48559	48599	47711	47450	47097	47099	46902	46513	46432	46525	46291	45944	46053	45978	46164	46121	45966	45907	46073	45896
1.80983	3.90233	12.3251	2022.1.2	14:08:00	30	25	32	300	20
48593	48900	49361	50056	50663	50697	51223	50514	50395	50774	51156	51433	51651	51967	51423	51496	51671	51667	51844	51304	51179	51240	51256	51064	50872	50559	49878	49424	48521	48088	47762	47964	47191	46981	46676	46467	46129	45784	45736	45856	45720	45469	45616	45548	45769	45760	45552	45556	45724	45539
1.81358	3.90251	12.3685	2022.1.2	14:23:00	30	25	32	300	20
48562	48896	49358	50055	50647	50697	51216	50529	50444	50832	51227	51542	51768	52075	51520	51560	51712	51680	51835	51334	51184	51225	51264	51036	50824	50512	49825	49367	48416	47968	47652	47860	47089	46880	46575	46386	46034	45696	45672	45792	45623	45376	45515	45463	45689	45675	45504	45520	45692	45520
1.72188	3.89901	12.3299	2022.1.2	14:37:00	30	25	32	300	20
48570	48896	49384	50080	50672	50690	51215	50559	50490	50893	51272	51527	51732	52041	51475	51560	51688	51656	51795	51315	51159	51168	51151	50928	50666	50288	49655	49223	48342	47893	47465	47528	46672	46444	46135	46107	45988	45584	45503	45624	45425	45121	45264	45215	45430	45441	45331	45297	45449	45293
1.29595	3.90253	12.338	2022.1.2	14:52:00	30	25	32	300	20
48560	48891	49376	50072	50652	50684	51195	50551	50489	50886	51272	51513	51716	52045	51457	51524	51632	51595	51752	51256	51148	51113	51117	50871	50620	50301	49728	49288	48396	47991	47713	47927	47127	46913	46608	46460	46132	45801	45781	45912	45747	45453	45599	45539	45743	45720	45584	45556	45715	45547
1.79892	3.89154	12.3075	2022.1.2	15:07:00	30	25	32	300	20
48596	48899	49367	50059	50645	50680	51197	50540	50484	50873	51257	51544	51745	52049	51504	51543	51666	51635	51791	51280	51208	51136	51120	50919	50647	50288	49633	49224	48348	47980	47639	47848	47095	46889	46600	46420	46096	45768	45737	45863	45751	45483	45627	45561	45769	45749	45608	45590	45751	45579
1.79519	3.88775	12.3765	2022.1.2	15:21:00	30	25	32	300	20
48567	48901	49367	50057	50645	50680	51209	50544	50472	50859	51270	51548	51768	52072	51532	51560	51632	51617	51783	51252	51100	51008	50988	50752	50560	50215	49559	49104	48160	47596	47112	47154	46278	46045	45751	45591	45312	44984	44977	45140	45046	44823	44999	44964	45192	45184	45028	45056	45248	45057
1.42084	3.89537	12.2786	2022.1.2	15:36:00	30	25	32	300	20
48584	48904	49380	50068	50647	50679	51212	50529	50452	50842	51216	51504	51696	51991	51444	51496	51620	51596	51765	51255	51082	51063	51084	50880	50670	50333	49638	49149	48053	47551	47223	47368	46575	46366	46055	45991	45742	45443	45462	45632	45482	45224	45376	45348	45552	45559	45424	45384	45552	45376
1.30689	3.92068	12.301	2022.1.2	15:50:00	30	25	32	300	20
48564	48904	49360	50055	50651	50689	51209	50518	50432	50850	51260	51526	51746	52096	51527	51606	51752	51758	51861	51392	51172	51208	51239	50942	50728	50372	49728	49204	48210	47675	47231	47262	46392	46168	45866	45878	45670	45389	45407	45584	45440	45176	45321	45290	45479	45500	45375	45350	45494	45350
1.81354	3.90241	12.3267	2022.1.2	16:05:00	30	25	32	300	20
48562	48883	49343	50042	50643	50681	51232	50544	50427	50811	51201	51507	51745	52051	51511	51560	51705	51691	51848	51309	51152	51133	51109	50944	50669	50319	49641	49187	48161	47547	47042	47081	46222	45991	45687	45756	45631	45285	45248	45389	45184	44877	45019	44987	45219	45250	45064	45040	45196	45013
1.38038	3.90251	12.3107	2022.1.2	16:20:00	30	25	32	300	20
48578	48908	49372	50060	50644	50683	51215	50536	50440	50836	51228	51536	51750	52055	51503	51516	51632	51612	51781	51238	51111	51048	51007	50838	50552	50206	49516	49076	48087	47667	47318	47505	46801	46624	46368	46040	45792	45321	45255	45344	45096	44792	44928	44912	45156	45197	44983	44964	45102	44912
1.54189	3.90245	12.3107	2022.1.2	16:34:00	30	25	32	300	20
48591	48909	49359	50044	50640	50706	51240	50545	50446	50805	51199	51520	51744	52046	51496	51524	51676	51651	51807	51296	51128	51160	51180	50970	50728	50411	49735	49270	48313	47744	47283	47368	46536	46303	46054	45778	45545	45112	45052	45184	44976	44699	44864	44845	45104	45136	44984	45000	45164	45001
1.72545	3.87308	12.3171	2022.1.2	16:49:00	30	25	32	300	20
48556	48906	49382	50087	50659	50695	51208	50552	50481	50876	51268	51535	51755	52106	51520	51576	51688	51652	51767	51287	51087	51102	51120	50875	50688	50359	49711	49258	48331	47606	46996	47017	46172	45942	45619	45640	45511	45077	45014	45136	44926	44647	44799	44754	45001	45023	44836	44841	44996	44808
1.36568	3.90615	12.3267	2022.1.2	17:03:00	30	25	32	300	20
48552	48880	49376	50068	50646	50688	51219	50543	50484	50872	51280	51578	51788	52128	51543	51622	51752	51745	51856	51388	51184	51232	51295	51031	50882	50696	50168	49728	48840	48384	48051	48255	47508	47312	47008	46832	46487	46088	46051	46180	46004	45711	45832	45760	45952	45943	45751	45714	45848	45655
1.36568	3.90615	12.2882	2022.1.2	17:18:00	30	25	32	300	20
48584	48905	49376	50072	50656	50677	51207	50548	50473	50867	51272	51568	51832	52144	51563	51590	51712	51713	51848	51360	51201	51208	51223	50999	50888	50808	50352	49984	49120	48680	48321	48564	47848	47632	47348	47126	46768	46360	46283	46391	46233	45963	46067	45987	46176	46135	45908	45879	46023	45813
1.72908	3.89869	12.301	2022.1.2	17:33:00	30	25	32	300	20
48596	48928	49398	50086	50675	50705	51233	50552	50480	50873	51276	51575	51811	52137	51535	51543	51670	51668	51817	51307	51169	51100	51144	50903	50769	50640	50269	49967	49097	48642	48249	48526	47850	47673	47383	47155	46815	46414	46339	46430	46308	46042	46153	46058	46247	46181	45939	45920	46052	45848
1.80987	3.89874	12.2513	2022.1.2	17:47:00	30	25	32	300	20
48562	48891	49367	50064	50641	50664	51196	50536	50504	50891	51287	51529	51705	52024	51432	51470	51624	51607	51732	51240	51051	51024	51064	50772	50580	50491	50135	49802	48984	48560	48210	48488	47756	47555	47255	47028	46673	46268	46204	46304	46071	45751	45863	45792	46000	45980	45729	45687	45812	45573
1.80987	3.89874	12.3316	2022.1.2	18:02:00	30	25	32	300	20
48556	48884	49360	50064	50658	50691	51223	50568	50512	50902	51306	51607	51830	52150	51575	51620	51754	51760	51884	51393	51217	51171	51191	50873	50691	50536	50121	49752	48985	48597	48279	48561	47795	47600	47296	47092	46762	46383	46308	46420	46219	45928	46040	45968	46172	46135	45904	45848	45987	45768
1.60066	3.89886	12.3155	2022.1.2	18:16:00	30	25	32	300	20
48564	48900	49378	50067	50647	50664	51177	50552	50516	50908	51287	51503	51655	51976	51392	51415	51560	51572	51710	51228	51035	51052	51092	50840	50676	50615	50310	50001	49267	48913	48630	48856	48049	47824	47503	47269	46903	46508	46387	46464	46250	45928	46038	45975	46150	46134	45944	45888	46024	45815
1.25187	3.89145	12.3075	2022.1.2	18:31:00	30	25	32	300	20
48592	48912	49383	50063	50656	50685	51220	50544	50476	50884	51277	51590	51769	52091	51496	51521	51681	51671	51781	51312	51088	51097	51160	50865	50769	50697	50411	50100	49296	48867	48512	48738	47924	47701	47371	47095	46676	46224	46072	46091	45920	45672	45801	45719	45952	45941	45707	45700	45840	45635
1.24452	3.88408	12.3091	2022.1.2	18:46:00	30	25	32	300	20
48592	48924	49416	50125	50695	50704	51217	50568	50512	50912	51304	51595	51796	52100	51528	51536	51652	51648	51798	51283	51127	51120	51168	50932	50784	50708	50416	50093	49247	48792	48344	48504	47624	47360	46999	46717	46263	45801	45608	45540	45425	45168	45303	45219	45424	45384	45219	45248	45433	45312
1.60063	3.90611	12.3332	2022.1.2	19:00:00	30	25	32	300	20
48572	48904	49384	50076	50660	50686	51210	50551	50500	50912	51332	51600	51796	52128	51539	51591	51722	51704	51808	51338	51120	51180	51266	50935	50856	50777	50520	50144	49288	48791	48364	48495	47520	47243	46884	46624	46160	45751	45571	45479	45361	45064	45200	45136	45332	45303	45182	45207	45392	45260
1.57864	3.90254	12.3589	2022.1.2	19:15:00	30	25	32	300	20
48548	48863	49334	50032	50636	50666	51204	50544	50487	50887	51280	51571	51776	52104	51512	51573	51711	51716	51808	51329	51112	51152	51216	50929	50793	50711	50420	50041	49128	48609	48151	48260	47337	47060	46688	46409	45960	45520	45336	45232	45109	44855	44992	44936	45140	45099	44937	44992	45205	45079
1.79896	3.89163	12.2705	2022.1.2	19:29:00	30	25	32	300	20
48560	48883	49367	50051	50642	50675	51203	50528	50458	50852	51241	51511	51703	52023	51442	51464	51596	51584	51668	51212	51007	51039	51120	50808	50736	50640	50359	50007	49083	48535	48060	48168	47230	46956	46600	46311	45847	45399	45200	45056	44942	44672	44828	44783	45000	44967	44782	44842	45054	44918
1.29954	3.91697	12.3203	2022.1.2	19:44:00	30	25	32	300	20
48550	48880	49345	50041	50619	50652	51193	50517	50453	50860	51257	51559	51755	52096	51499	51535	51648	51640	51744	51263	51039	51049	51091	50809	50640	50585	50270	49931	49131	48712	48331	48519	47612	47361	46983	46711	46287	45865	45709	45727	45588	45337	45456	45391	45607	45598	45411	45412	45584	45406
1.48684	3.92084	12.3299	2022.1.2	19:59:00	30	25	32	300	20
48608	48932	49403	50111	50677	50696	51236	50536	50448	50839	51247	51543	51761	52105	51512	51536	51635	51640	51743	51280	51058	51048	51080	50768	50585	50519	50207	49860	49026	48571	48176	48340	47488	47248	46903	46646	46233	45843	45720	45648	45556	45303	45431	45367	45520	45449	45296	45320	45512	45368
2.28351	3.92455	12.3139	2022.1.2	20:13:00	30	25	32	300	20
48552	48881	49368	50055	50662	50683	51213	50544	50488	50872	51272	51557	51796	52112	51512	51492	51592	51600	51735	51233	51079	51036	51065	50864	50768	50728	50408	50089	49287	48872	48472	48632	47773	47500	47168	46849	46439	45942	45792	45716	45617	45376	45504	45431	45623	45559	45363	45384	45558	45367
1.7071	3.86942	12.2914	2022.1.2	20:28:00	30	25	32	300	20
48561	48889	49381	50075	50665	50688	51217	50558	50487	50895	51291	51587	51791	52132	51539	51552	51671	51687	51792	51333	51117	51196	51240	50970	50887	50847	50509	50113	49211	48738	48361	48558	47683	47439	47104	46833	46457	46033	45908	45905	45783	45544	45668	45614	45832	45797	45608	45623	45787	45595
1.663	3.91706	12.2914	2022.1.2	20:42:00	30	25	32	300	20
48604	48920	49399	50108	50676	50694	51216	50547	50474	50864	51259	51554	51788	52111	51483	51455	51540	51548	51711	51192	51043	51039	51080	50867	50791	50764	50451	50105	49143	48623	48155	48355	47571	47319	46987	46693	46286	45831	45692	45647	45536	45328	45456	45386	45616	45591	45383	45431	45576	45360
4.02352	7.99197	12.3042	2022.1.2	20:57:00	30	25	32	300	20
48584	48904	49387	50086	50648	50673	51220	50528	50464	50856	51251	51559	51788	52106	51532	51522	51648	51660	51805	51279	51126	51120	51150	50962	50852	50850	50484	50119	49200	48956	48584	48822	48054	47831	47507	47191	46764	46232	46016	45888	45769	45528	45640	45574	45780	45745	45528	45576	45756	45568
1.2592	3.89508	12.3042	2022.1.2	21:12:00	30	25	32	300	20
48564	48892	49395	50095	50665	50648	51180	50536	50528	50924	51313	51591	51796	52120	51532	51532	51624	51607	51744	51271	51095	51088	51148	50905	50804	50759	50399	50055	49184	48976	48638	48904	48129	47906	47575	47275	46846	46312	46132	46017	45908	45655	45769	45687	45888	45840	45612	45644	45800	45608
1.2592	3.88407	12.3203	2022.1.2	21:26:00	30	25	32	300	20
48551	48887	49367	50088	50675	50696	51212	50552	50507	50923	51344	51629	51837	52185	51600	51648	51752	51743	51852	51360	51129	51176	51228	50960	50856	50771	50551	50216	49327	49016	48681	48952	48180	47963	47654	47377	46977	46532	46388	46344	46244	45971	46103	46020	46217	46192	45948	45924	46048	45811
0.851719	4.04199	12.277	2022.1.2	21:41:00	30	25	32	300	20
48570	48884	49359	50059	50655	50673	51192	50561	50514	50910	51311	51626	51875	52175	51606	51611	51695	51684	51811	51312	51123	51152	51208	50940	50832	50920	50967	50793	49967	49680	49328	49588	48832	48584	48204	47863	47447	46942	46768	46704	46548	46252	46383	46263	46483	46428	46112	46104	46216	45968
1.27752	3.90599	12.3091	2022.1.2	21:55:00	30	25	32	300	20
48552	48886	49363	50063	50647	50688	51221	50559	50507	50936	51331	51630	51832	52162	51564	51624	51767	51779	51871	51306	50828	50712	50692	50411	50215	50274	50319	50162	49384	49001	48704	48958	48247	48027	47711	47458	47100	46615	46546	46606	46319	46016	46105	46015	46224	46216	45929	45855	45935	45704
1.51986	3.88776	12.3348	2022.1.2	22:10:00	30	25	32	300	20
48559	48884	49355	50051	50632	50662	51030	50376	50352	50797	51207	51489	51704	52050	51479	51554	51718	51715	51839	51583	51472	51542	51552	51296	51103	50793	50055	49542	48640	48178	47822	48023	47327	47117	46823	46594	46228	45819	45783	45870	45627	45360	45473	45402	45642	45657	45390	45357	45465	45237
1.32899	3.88786	12.301	2022.1.2	22:24:00	30	25	32	300	20
48573	48887	49383	50088	50680	50754	50858	50127	50082	50507	50926	51252	51465	51830	51278	51359	51545	51577	51735	51222	50792	50784	50797	50585	50409	50105	49459	49032	48136	47738	47367	47561	46828	46633	46329	46122	45808	45421	45387	45487	45352	45107	45259	45221	45480	45471	45279	45288	45434	45237
1.77683	3.90608	12.2978	2022.1.2	22:39:00	30	25	32	300	20
48564	48884	49371	50071	50664	50875	51119	50523	50536	50961	51369	51671	51892	52203	51627	51704	51889	51923	52031	51551	51328	51395	51403	51176	51033	50737	50072	49615	48800	48333	47969	48096	47244	46997	46673	46423	46052	45675	45577	45640	45521	45288	45424	45385	45620	45592	45457	45480	45664	45488
1.25552	3.89505	12.2545	2022.1.2	22:54:00	30	25	32	300	20
48566	48887	49383	50104	50672	50777	50872	50138	50089	50537	50963	51275	51510	51865	51337	51435	51668	51699	51837	51384	51187	51264	51287	51095	50932	50625	49951	49496	48636	48216	47896	48137	47350	47126	46817	46560	46137	45696	45576	45589	45462	45236	45384	45344	45564	45556	45384	45399	45591	45398
1.29952	3.91691	12.3508	2022.1.2	23:08:00	30	25	32	300	20
48528	48835	49313	50028	50623	50727	50824	50059	49992	50424	50856	51208	51477	51831	51285	51360	51576	51616	51784	51304	51135	51159	51164	50984	50792	50848	50900	50752	49803	49391	49010	49216	48436	48148	47792	47464	47023	46487	46251	46117	45976	45715	45824	45739	45953	45908	45707	45707	45867	45653
1.65943	3.91729	12.3219	2022.1.2	23:23:00	30	25	32	300	20
48550	48878	49331	50043	50631	50784	50936	50196	50134	50567	50993	51331	51634	51968	51457	51547	51767	51799	51948	51407	50988	50928	50875	50706	50447	50495	50539	50367	49518	49110	48629	48683	47925	47655	47306	47039	46671	46206	46153	46177	46087	45855	45977	45887	46101	46048	45867	45880	46037	45843
1.25922	3.89882	12.2802	2022.1.2	23:37:00	30	25	32	300	20
48568	48880	49352	50039	50643	50816	50984	50259	50216	50650	51088	51433	51715	52046	51520	51579	51764	51779	51936	51412	51241	51236	51210	51040	50808	50856	50888	50721	49795	49351	48848	48872	48132	47853	47500	47244	46869	46399	46320	46368	46208	45974	46088	46007	46227	46175	45952	45936	46076	45826
1.26651	3.89866	12.3332	2022.1.2	23:52:00	30	25	32	300	20
48567	48887	49360	50051	50648	50748	50832	50036	49947	50358	50804	51176	51480	51832	51328	51408	51607	51623	51792	51304	51152	51124	51136	50948	50775	50822	50837	50624	49620	49156	48624	48656	47848	47591	47248	47001	46632	46201	46141	46232	46052	45792	45907	45851	46073	46049	45889	45848	45975	45780
1.42444	3.87684	12.2721	2022.1.3	00:07:00	30	25	32	300	20
48604	48920	49384	50071	50651	50845	51081	50442	50428	50872	51286	51591	51839	52132	51599	51671	51860	51849	51978	51455	51275	51273	51261	51051	50820	50872	50900	50725	49799	49313	48825	48887	48140	47880	47489	47399	47195	46622	46457	46472	46135	45819	45895	45815	45999	45986	45799	45689	45808	45623
1.28119	3.90229	12.2705	2022.1.3	00:21:00	30	25	32	300	20
48547	48876	49361	50075	50664	50871	51073	50423	50364	50834	51260	51568	51799	52146	51575	51703	51943	51944	52059	51582	51391	51307	51252	51001	50793	50455	49777	49297	48287	47751	47319	47383	46632	46423	46073	45871	45559	45199	45202	45345	45177	44951	45110	45084	45351	45371	45238	45208	45345	45156
1.27384	3.90596	12.2898	2022.1.3	00:36:00	30	25	32	300	20
48560	48877	49352	50048	50634	50841	51054	50358	50312	50767	51200	51528	51805	52121	51606	51728	51969	51983	52091	51607	51385	51403	51401	51137	50960	50639	49963	49475	48529	47985	47520	47616	46837	46623	46315	46112	45789	45455	45426	45569	45393	45163	45321	45285	45528	45531	45426	45424	45593	45422
1.58958	3.88401	12.2593	2022.1.3	00:50:00	30	25	32	300	20
48587	48905	49384	50091	50681	50864	51073	50431	50403	50843	51244	51557	51786	52119	51560	51632	51847	51855	51997	51509	51331	51319	51336	51050	50871	50616	49996	49531	48569	48036	47541	47592	46777	46527	46187	45961	45643	45310	45236	45330	45195	44969	45144	45115	45367	45378	45288	45288	45463	45320
1.55649	3.90959	12.2689	2022.1.3	01:05:00	30	25	32	300	20
48583	48907	49377	50073	50681	50912	51159	50517	50498	50919	51309	51617	51849	52156	51633	51708	51927	51915	52051	51875	51797	52052	52264	52004	51759	51395	50650	50120	49176	48662	48248	48282	47547	47288	46834	46677	46479	45812	45589	45548	45179	44777	44808	44701	44907	44898	44752	44680	44823	44667
1.44271	3.88393	12.3026	2022.1.3	01:20:00	30	25	32	300	20
48570	48892	49369	50056	50654	50714	50903	50119	50014	50416	50849	51199	51463	51803	51329	51431	51677	51720	51915	51768	51719	51931	52063	51865	51643	51304	50560	50037	49031	48473	48003	47993	47239	46960	46553	46496	46271	45727	45583	45601	45275	44932	45000	44911	45127	45115	44965	44917	45071	44899
1.38035	3.90242	12.2609	2022.1.3	01:34:00	30	25	32	300	20
48578	48920	49399	50098	50675	50777	50869	50123	50063	50506	50936	51277	51511	51865	51388	51497	51721	51735	51904	51663	51583	51723	51805	51567	51385	51047	50312	49768	48707	48099	47624	47617	46803	46542	46192	46218	46015	45624	45601	45704	45423	45078	45168	45116	45315	45317	45187	45123	45270	45110
1.39864	3.89124	12.2577	2022.1.3	01:49:00	30	25	32	300	20
48568	48892	49364	50063	50663	50728	50888	50104	50004	50424	50864	51211	51511	51841	51360	51480	51740	51768	51952	51579	51335	51415	51473	51304	51120	50808	50080	49559	48502	47889	47427	47451	46600	46344	46019	46087	45928	45608	45587	45721	45480	45160	45267	45218	45424	45416	45319	45257	45428	45288
1.35459	3.99401	12.2561	2022.1.3	02:03:00	30	25	32	300	20
48608	48927	49388	50073	50672	50753	50856	50020	49896	50279	50709	51064	51328	51656	51176	51276	51523	51543	51728	51520	51504	51833	52084	51888	51663	51287	51022	51041	49944	49392	48947	48979	48183	47920	47424	47200	47001	46283	45980	45879	45495	45047	45040	44927	45072	45067	44834	44745	44851	44688
1.27382	3.88755	12.2497	2022.1.3	02:18:00	30	25	32	300	20
48548	48897	49376	50064	50667	50760	50824	50068	49995	50411	50832	51133	51385	51752	51242	51376	51592	51603	51760	51272	50877	50768	50715	50502	50288	49977	49768	49800	48873	48407	47991	48052	47244	47009	46672	46696	46496	46097	46054	46160	45889	45555	45663	45611	45809	45791	45654	45616	45776	45595
1.32888	3.90955	12.2128	2022.1.3	02:33:00	30	25	32	300	20
48564	48881	49352	50049	50646	50680	51213	50560	50480	50879	51289	51598	51851	52211	51662	51769	51967	51959	52047	51602	51387	51447	51478	51217	51059	50797	50155	49624	48617	48003	47522	47581	46733	46497	46155	45975	45679	45391	45366	45481	45371	45143	45327	45288	45525	45531	45420	45456	45643	45471
1.26643	3.90573	12.2577	2022.1.3	02:47:00	30	25	32	300	20
48550	48886	49369	50063	50660	50691	51228	50533	50472	50860	51282	51601	51862	52206	51637	51719	51926	51920	52024	51568	51368	51287	51240	50959	50784	50625	50142	49680	48694	48178	47814	47991	47221	46998	46714	46506	46161	45836	45768	45875	45719	45468	45635	45604	45847	45839	45660	45663	45829	45632
1.54915	3.87287	12.2465	2022.1.3	03:02:00	30	25	32	300	20
48561	48892	49368	50074	50668	50684	51223	50551	50487	50880	51293	51608	51872	52218	51648	51727	51926	51920	52001	51552	51353	51384	51393	51113	50966	50873	50475	50032	49079	48584	48232	48465	47670	47456	47149	46912	46560	46168	46071	46153	45975	45718	45856	45808	46045	46048	45840	45827	45967	45740
4.58866	7.9916	12.2577	2022.1.3	03:16:00	30	25	32	300	20
48592	48920	49398	50103	50679	50679	51207	50552	50507	50896	51319	51615	51876	52207	51664	51760	51939	51933	52064	51599	51408	51487	51494	51296	51096	50768	50082	49638	48784	48331	47921	47968	47166	46922	46574	46581	46305	45907	45895	46005	45758	45441	45584	45524	45743	45750	45576	45529	45680	45499
1.56016	3.88755	12.208	2022.1.3	03:31:00	30	25	32	300	20
48576	48897	49374	50075	50658	50683	51220	50540	50480	50864	51296	51623	51899	52223	51682	51776	51982	51985	52117	51654	51466	51527	51532	51272	51048	50916	50516	50100	49368	48999	48566	48608	47704	47445	47108	46919	46570	46159	46112	46216	45998	45718	45856	45799	46002	45963	45776	45776	45924	45717
1.37654	3.92406	12.2336	2022.1.3	03:46:00	30	25	32	300	20
48604	48935	49398	50096	50696	50702	51220	50523	50439	50811	51242	51560	51835	52155	51634	51699	51885	51899	52063	51568	51415	51379	51351	51135	50928	50859	50531	50196	49457	48961	48471	48473	47565	47279	46901	46642	46260	45823	45707	45784	45585	45346	45457	45378	45584	45532	45347	45379	45588	45427
1.46101	3.87277	12.1791	2022.1.3	04:00:00	30	25	32	300	20
48556	48884	49365	50067	50647	50664	51193	50507	50456	50849	51283	51602	51861	52203	51635	51736	51907	51916	52017	51566	51396	51388	51411	51120	50964	50901	50632	50267	49527	49149	48873	49096	48245	48016	47680	47411	47031	46538	46505	46632	46457	46168	46284	46195	46375	46263	46056	46064	46221	46056
1.43156	3.86522	12.1743	2022.1.3	04:15:00	30	25	32	300	20
48585	48915	49385	50089	50656	50673	51207	50560	50488	50851	51272	51577	51848	52168	51617	51671	51824	51827	51984	51484	51330	51320	51322	51108	50960	50907	50608	50256	49481	49128	48785	48972	48163	47929	47592	47328	46952	46520	46409	46484	46199	45933	46048	45936	46144	46088	45855	45878	46028	45785
1.61142	3.89823	12.1727	2022.1.3	04:29:00	30	25	32	300	20
48565	48908	49384	50079	50664	50692	51224	50553	50502	50871	51273	51587	51856	52179	51616	51671	51799	51824	51962	51459	51328	51320	51324	51080	50957	50900	50592	50257	49408	48987	48636	48864	48091	47863	47537	47249	46864	46335	46320	46461	46295	46052	46153	46059	46243	46169	45989	45969	46103	45877
1.34346	3.89456	12.1551	2022.1.3	04:44:00	30	25	32	300	20
48556	48887	49367	50072	50649	50672	51212	50536	50472	50819	51255	51573	51841	52160	51590	51612	51721	51735	51911	51404	51304	51212	51205	50972	50852	50757	50455	50150	49312	48882	48492	48720	48007	47795	47487	47196	46816	46300	46368	46472	46320	46087	46194	46089	46280	46193	45965	45968	46097	45847
1.34343	3.94955	12.1214	2022.1.3	04:59:00	30	25	32	300	20
48571	48908	49392	50104	50675	50664	51188	50511	50471	50841	51272	51572	51816	52164	51575	51629	51719	51712	51825	51368	51184	51132	51180	50880	50823	50756	50480	50142	49304	48852	48496	48759	48031	47856	47552	47270	46904	46418	46388	46473	46223	45968	46056	45958	46157	46080	45872	45833	45959	45736
1.37642	3.89068	12.1775	2022.1.3	05:13:00	30	25	32	300	20
48560	48887	49372	50064	50647	50662	51216	50523	50440	50774	51208	51520	51799	52118	51540	51576	51656	51680	51832	51337	51181	51127	51176	50897	50896	50836	50556	50231	49355	48887	48480	48713	48012	47799	47496	47226	46848	46399	46296	46376	46188	45942	46056	45980	46177	46131	45872	45865	45976	45716
1.27739	3.89825	12.1583	2022.1.3	05:28:00	30	25	32	300	20
48560	48896	49393	50083	50657	50678	51203	50511	50446	50824	51268	51577	51824	52164	51619	51734	51854	51880	51980	51520	51312	51328	51361	51047	50984	50952	50692	50336	49612	49268	49005	49223	48392	48112	47772	47520	47140	46700	46609	46679	46416	46065	46172	46068	46262	46224	45999	45959	46080	45848
1.31407	3.89083	12.1374	2022.1.3	05:42:00	30	25	32	300	20
48592	48923	49399	50092	50667	50688	51222	50516	50436	50797	51223	51542	51832	52152	51637	51708	51831	51857	52023	51508	51376	51308	51296	51048	50928	50880	50575	50240	49520	49234	48951	49152	48398	48136	47799	47541	47152	46664	46604	46640	46308	46007	46087	45976	46177	46152	45848	45792	45879	45655
1.26266	3.90176	12.1535	2022.1.3	05:57:00	30	25	32	300	20
48560	48887	49389	50085	50679	50688	51225	50528	50432	50804	51220	51527	51820	52119	51603	51664	51792	51824	51984	51479	51335	51313	51321	51056	51000	50976	50677	50335	49591	49258	48984	49168	48392	48120	47765	47497	47124	46648	46560	46624	46369	46072	46166	46071	46279	46232	45955	45924	46036	45794
1.33609	3.94587	12.1246	2022.1.3	06:12:00	30	25	32	300	20
48582	48903	49386	50088	50670	50696	51223	50532	50432	50787	51198	51508	51774	52080	51560	51623	51755	51775	51939	51416	51291	51240	51252	51032	50901	50857	50551	50220	49503	49228	48911	49115	48436	48175	47850	47592	47199	46713	46656	46702	46391	46079	46134	46032	46248	46204	45912	45864	45963	45727
1.35073	3.89804	12.1358	2022.1.3	06:26:00	30	25	32	300	20
48578	48904	49376	50071	50653	50687	51220	50528	50456	50841	51260	51575	51861	52151	51636	51720	51878	51896	52044	51536	51396	51383	51400	51180	51066	51026	50694	50343	49495	49159	48776	48920	48218	47992	47656	47382	46984	46495	46439	46496	46173	45902	45975	45883	46099	46075	45743	45716	45803	45547
1.29936	3.89808	12.1102	2022.1.3	06:41:00	30	25	32	300	20
48596	48915	49408	50107	50680	50728	50837	50038	49931	50313	50776	51097	51376	51720	51247	51348	51496	51512	51700	51212	51064	51088	51123	50934	50728	50672	50312	49984	49178	48776	48307	48375	47656	47418	47192	47220	47044	46640	46643	46724	46384	46047	46088	45969	46127	46104	45738	45616	45648	45407
1.29936	3.89808	12.1551	2022.1.3	06:55:00	30	25	32	300	20
48572	48904	49390	50088	50673	50718	51113	50423	50342	50752	51176	51488	51776	52083	51595	51683	51854	51880	52047	51535	51383	51407	51409	51203	51062	51024	50680	50334	49495	48999	48457	48507	47750	47504	47162	46876	46479	45991	45971	46031	45761	45520	45617	45533	45774	45759	45401	45353	45399	45172
1.45355	3.88715	12.0334	2022.1.3	07:10:00	30	25	32	300	20
48592	48908	49367	50071	50650	50723	50846	50028	49928	50308	50765	51115	51413	51747	51267	51376	51537	51569	51743	51291	51140	51201	51235	51030	50897	50857	50496	50135	49268	48817	48325	48368	47617	47367	47111	46935	46624	46111	46091	46160	45857	45584	45671	45591	45801	45795	45415	45360	45403	45156
1.47906	3.90868	12.075	2022.1.3	07:24:00	30	25	32	300	20
48568	48887	49376	50073	50664	50726	50843	50013	49925	50315	50773	51129	51424	51767	51291	51401	51581	51631	51808	51339	51179	51247	51271	51056	50919	50882	50536	50167	49334	48871	48371	48428	47633	47374	47124	47096	46848	46407	46399	46447	46091	45813	45856	45739	45911	45875	45471	45393	45443	45197
1.4571	3.89784	12.0606	2022.1.3	07:39:00	30	25	32	300	20
48582	48903	49399	50098	50668	50712	50848	50032	49900	50279	50719	51018	51248	51608	51130	51223	51431	51461	51647	51166	51028	51098	51145	50948	50736	50643	50175	49805	48936	48444	48001	48072	47336	47091	46822	46738	46504	46040	46011	46080	45777	45451	45524	45412	45565	45576	45256	45111	45172	44953
1.66628	3.90145	12.099	2022.1.3	07:54:00	30	25	32	300	20
48548	48865	49352	50036	50647	50692	51209	50487	50358	50753	51168	51484	51704	52041	51507	51622	51816	51819	51928	51451	51258	51305	51375	51064	50975	50951	50585	50136	49217	48664	48173	48240	47457	47239	46888	46650	46267	45879	45846	45956	45664	45375	45488	45434	45656	45672	45442	45367	45468	45291
1.57459	3.90527	12.0622	2022.1.3	08:08:00	30	25	32	300	20
48592	48897	49353	50046	50651	50688	51223	50515	50376	50769	51173	51507	51753	52057	51561	51661	51872	51872	52031	51522	51371	51396	51413	51195	51058	50984	50495	50055	49048	48520	48019	48056	47374	47127	46868	46681	46377	45875	45865	45939	45648	45361	45430	45362	45559	45564	45319	45239	45336	45135
1.369	3.90513	12.0654	2022.1.3	08:23:00	30	25	32	300	20
48566	48887	49361	50057	50646	50699	51227	50511	50376	50751	51151	51449	51658	51963	51415	51498	51720	51708	51839	51343	51156	51179	51222	50928	50868	50642	49996	49462	48464	47847	47415	47476	46760	46556	46252	46283	46181	45683	45584	45648	45367	45044	45151	45103	45320	45353	45101	45044	45171	44992
1.26623	3.90514	12.051	2022.1.3	08:37:00	30	25	32	300	20
48557	48887	49368	50065	50661	50687	51215	50496	50335	50722	51120	51384	51588	51943	51399	51467	51639	51606	51705	51236	51032	51072	51144	50821	50711	50404	49688	49132	48050	47447	47014	47087	46327	46148	45878	45956	45808	45372	45360	45441	45207	44908	45024	45000	45244	45288	45070	45024	45159	44980
1.25888	3.89774	12.0494	2022.1.3	08:52:00	30	25	32	300	20
48572	48897	49383	50072	50656	50688	51214	50512	50416	50797	51191	51428	51625	51964	51388	51424	51536	51493	51631	51112	50964	50896	50931	50668	50596	50339	49687	49194	48136	47660	47240	47392	46740	46555	46199	46024	45720	45276	45280	45367	45116	44818	44943	44910	45154	45186	44936	44928	45062	44867
1.44238	3.87205	12.0462	2022.1.3	09:07:00	30	25	32	300	20
48548	48872	49363	50057	50646	50665	51195	50517	50441	50825	51203	51451	51666	52005	51415	51468	51592	51577	51695	51215	51024	50973	51009	50723	50664	50600	50207	49817	48916	48448	48124	48333	47600	47383	47063	46888	46559	46125	46091	46172	45896	45553	45652	45583	45772	45763	45587	45510	45643	45464
1.27355	3.90873	12.0414	2022.1.3	09:21:00	30	25	32	300	20
48580	48900	49383	50091	50680	50703	51224	50512	50433	50805	51212	51510	51739	52079	51498	51556	51691	51682	51799	51295	51091	51133	51177	50902	50835	50553	49856	49335	48337	47863	47540	47784	47040	46858	46708	46644	46403	46039	46028	46144	45916	45588	45708	45639	45841	45815	45676	45616	45756	45572
1.73598	3.8977	12.1166	2022.1.3	09:36:00	30	25	32	300	20
48587	48891	49376	50073	50645	50692	51220	50509	50403	50792	51179	51496	51733	52045	51508	51528	51655	51673	51816	51291	51132	51131	51190	50963	50887	50736	50186	49760	48808	48327	47984	48200	47455	47259	46954	46737	46393	45996	45969	46071	45847	45543	45662	45601	45818	45815	45648	45582	45711	45523
1.60031	3.89433	12.0574	2022.1.3	09:50:00	30	25	32	300	20
48560	48880	49373	50080	50656	50662	51190	50530	50475	50896	51284	51568	51784	52101	51527	51580	51709	51708	51817	51368	51159	51167	51207	50942	50864	50764	50364	49988	49175	48773	48463	48668	47866	47658	47289	47095	46743	46284	46239	46318	46056	45722	45832	45751	45943	45917	45747	45698	45840	45656
1.47176	3.8941	12.1727	2022.1.3	10:05:00	30	25	32	300	20
48569	48889	49360	50060	50647	50738	50868	50042	49907	50304	50680	50941	51128	51488	50967	51067	51303	51311	51459	51003	50779	50880	50920	50703	50511	50201	49596	49161	48313	47872	47488	47592	46799	46595	46221	46024	45919	45310	45065	45037	44739	44361	44473	44425	44633	44663	44576	44513	44689	44568
1.46092	3.9019	12.1246	2022.1.3	10:20:00	30	25	32	300	20
48566	48885	49359	50056	50640	50688	51216	50512	50436	50827	51191	51464	51664	51968	51432	51504	51692	51685	51847	51386	51048	51052	51024	50836	50640	50307	49623	49185	48289	47848	47425	47496	46736	46527	46135	45971	45861	45280	45048	45019	44701	44296	44432	44388	44591	44648	44520	44448	44593	44465
1.40946	3.89804	12.1759	2022.1.3	10:34:00	30	25	32	300	20
48572	48884	49344	50056	50648	50711	50936	50140	50017	50423	50741	50975	51144	51485	50952	51031	51296	51320	51458	50939	50523	50554	50600	50347	50240	49969	49370	48919	48059	47600	47233	47345	46560	46345	46041	46019	45915	45511	45419	45510	45276	44936	45046	45010	45188	45201	45135	45064	45232	45106
1.27372	3.91292	12.1198	2022.1.3	10:49:00	30	25	32	300	20
48576	48895	49373	50072	50650	50801	50932	50190	50097	50535	50760	50800	50808	51120	50560	50615	50861	50875	51084	50872	50863	50938	50947	50783	50600	50289	49629	49200	48343	47923	47558	47639	46904	46673	46285	46224	46065	45514	45367	45371	45059	44681	44770	44716	44915	44914	44812	44740	44897	44759
1.35073	3.98978	12.1647	2022.1.3	11:03:00	30	25	32	300	20
48612	48919	49367	50059	50657	50792	50920	50104	49968	50343	50575	50544	50498	50824	50244	50304	50624	50647	50887	50784	50769	51060	51228	51058	50900	50659	50695	50808	49881	49398	48924	49012	48228	47932	47551	47344	47020	46544	46432	46423	46069	45635	45687	45584	45744	45712	45520	45412	45520	45339
1.55267	3.9606	12.1374	2022.1.3	11:18:00	30	25	32	300	20
48588	48903	49354	50040	50627	50747	50886	50036	49880	50241	50599	50859	51051	51381	50877	50928	51177	51191	51376	51263	51264	51599	51911	51444	51200	50808	50740	50726	49705	49175	48762	48808	48006	47716	47356	47154	46805	46287	46167	46144	45806	45367	45375	45287	45404	45391	45182	45032	45111	44927
1.27734	3.89809	12.1567	2022.1.3	11:33:00	30	25	32	300	20
48585	48910	49372	50075	50672	50728	50856	50024	49871	50246	50576	50797	50980	51330	50832	50896	51073	51079	51256	51128	51116	51441	51784	51444	51235	50871	50208	49752	48632	48010	47543	47575	46854	46587	46238	46096	45798	45384	45356	45382	45088	44727	44820	44776	44968	44983	44828	44744	44887	44727
1.39115	3.90551	12.2304	2022.1.3	11:47:00	30	25	32	300	20
48571	48899	49360	50060	50643	50751	50852	50033	49892	50272	50549	50679	50763	51119	50564	50632	50812	50792	50960	50866	50838	51215	51496	51148	50902	50548	50455	50526	49515	49007	48634	48688	47970	47697	47223	47022	46807	46023	45680	45536	45146	44632	44649	44583	44724	44745	44526	44400	44521	44355
1.42062	3.91681	12.2064	2022.1.3	12:02:00	30	25	32	300	20
48567	48886	49344	50032	50616	50704	50836	49969	49783	50144	50493	50748	50913	51272	50800	50877	51127	51154	51345	51252	51268	51624	51824	51599	51428	51081	50936	50976	49936	49399	48987	49015	48212	47915	47455	47232	47017	46263	45937	45803	45399	44917	44927	44848	44976	44983	44785	44687	44836	44662
2.19145	3.89469	12.2577	2022.1.3	12:16:00	30	25	32	300	20
48584	48900	49363	50071	50672	50840	51024	50263	50160	50572	50881	51079	51221	51532	51036	51101	51286	51287	51421	51335	51317	51640	51784	51517	51360	51008	50855	50888	49827	49261	48864	48885	48040	47753	47335	47188	46953	46315	46065	45986	45623	45169	45198	45136	45265	45247	45113	45000	45128	44975
1.71801	3.9316	12.1887	2022.1.3	12:31:00	30	25	32	300	20
48576	48886	49372	50068	50668	50705	51127	50376	50232	50640	50997	51256	51460	51805	51316	51404	51601	51620	51744	51636	51600	51981	52159	51892	51720	51364	51156	51214	50146	49608	49223	49214	48448	48134	47628	47319	47126	46365	45959	45808	45416	44904	44896	44828	44944	44957	44791	44648	44792	44640
2.34191	3.89829	12.3091	2022.1.3	12:46:00	30	25	32	300	20
48568	48887	49356	50056	50637	50783	50929	50139	50024	50416	50784	51031	51240	51579	51112	51177	51376	51381	51561	51492	51496	51880	51992	51788	51592	51136	50862	50983	49936	49472	49104	49052	48290	47980	47429	47159	46920	46064	45704	45528	45128	44648	44663	44596	44756	44763	44632	44566	44736	44624
1.60063	3.90244	12.285	2022.1.3	13:00:00	30	25	32	300	20
48580	48887	49355	50046	50631	50704	50827	49979	49824	50200	50545	50775	50971	51320	50829	50913	51122	51144	51336	51326	51395	51706	51752	51563	51340	50824	50499	50615	49647	49200	48847	48836	48040	47755	47284	46933	46738	45875	45475	45331	44952	44424	44440	44384	44538	44533	44427	44313	44516	44419
1.47944	3.90235	12.2834	2022.1.3	13:15:00	30	25	32	300	20
48576	48896	49364	50049	50647	50698	51072	50296	50121	50508	50871	51136	51351	51670	51216	51288	51482	51500	51679	51654	51703	52022	52055	51854	51612	51127	50847	50945	49919	49424	49056	49018	48219	47916	47427	47174	46971	46128	45768	45599	45214	44711	44735	44648	44811	44802	44662	44593	44753	44642
1.27753	3.91702	12.2866	2022.1.3	13:29:00	30	25	32	300	20
48584	48903	49347	50034	50633	50687	51204	50480	50285	50687	51064	51306	51496	51811	51324	51393	51584	51595	51755	51722	51792	51997	51957	51780	51552	51064	50800	50893	50008	49577	49232	49178	48296	47983	47519	47259	47041	46247	45879	45739	45366	44863	44883	44794	44945	44923	44836	44769	44948	44853
1.80617	3.89868	12.2641	2022.1.3	13:44:00	30	25	32	300	20
48552	48892	49352	50050	50644	50683	51199	50483	50334	50728	51049	51243	51411	51739	51231	51307	51463	51476	51632	51576	51615	51800	51799	51595	51411	51042	50920	50984	50085	49627	49224	49137	48169	47878	47476	47405	47191	46681	46504	46515	46176	45751	45814	45729	45887	45849	45720	45659	45823	45676
1.47941	3.91328	12.391	2022.1.3	13:59:00	30	25	32	300	20
48568	48892	49346	50039	50645	50702	51240	50473	50272	50647	50969	51169	51319	51630	51159	51227	51355	51346	51479	51470	51559	51834	51924	51672	51456	50990	50740	50828	50007	49586	49240	49192	48208	47894	47504	47345	47095	46608	46345	46348	46022	45576	45621	45528	45679	45604	45520	45464	45644	45523
1.49062	3.8991	12.2818	2022.1.3	14:13:00	30	25	32	300	20
48592	48905	49350	50023	50653	50699	51228	50464	50264	50638	50948	51151	51321	51679	51148	51228	51372	51349	51462	51415	51441	51659	51734	51476	51286	50848	50646	50710	49785	49315	48883	48812	47823	47506	47127	47071	46835	46479	46319	46404	46127	45739	45799	45707	45866	45779	45715	45668	45864	45761
1.49062	3.8991	12.3717	2022.1.3	14:28:00	30	25	32	300	20
48560	48885	49352	50039	50644	50665	51179	50472	50321	50729	50976	51031	51108	51432	50911	51016	51225	51240	51392	51407	51478	51840	51843	51672	51472	51016	50800	50927	50188	49801	49480	49504	48624	48308	47952	47835	47607	47196	46993	46992	46674	46208	46248	46127	46246	46104	46057	45976	46128	46040
1.3731	3.89902	12.2962	2022.1.3	14:42:00	30	25	32	300	20
48552	48880	49322	50034	50639	50760	50867	50007	49856	50251	50568	50720	50859	51223	50699	50800	51024	51011	51169	51143	51199	51436	51475	51297	51080	50643	50409	50503	49583	49142	48747	48744	47854	47592	47248	47223	46987	46610	46491	46547	46263	45872	45933	45829	45977	45887	45832	45785	45961	45865
1.45009	3.89872	12.3798	2022.1.3	14:57:00	30	25	32	300	20
48576	48904	49348	50036	50644	50854	51067	50291	50178	50601	50936	51123	51270	51582	51113	51159	51334	51304	51470	51446	51525	51919	51875	51719	51463	50936	50616	50731	49840	49447	49108	49107	48303	48023	47629	47472	47239	46703	46452	46435	46073	45640	45704	45595	45743	45678	45607	45567	45751	45661
1.48693	3.92842	12.3219	2022.1.3	15:12:00	30	25	32	300	20
48567	48883	49346	50055	50659	50819	50951	50132	50011	50430	50762	50983	51199	51563	51068	51184	51377	51356	51476	51471	51546	51823	51805	51584	51371	50856	50541	50651	49758	49315	48971	49012	48185	47923	47558	47483	47273	46881	46719	46748	46464	46016	46055	45935	46052	45953	45879	45830	46007	45918
2.36059	3.89882	12.346	2022.1.3	15:26:00	30	25	32	300	20
48557	48890	49351	50064	50655	50811	50936	50123	49976	50354	50743	51031	51263	51628	51152	51263	51450	51454	51575	51523	51563	51890	52012	51737	51544	51127	50899	50959	49963	49459	49041	49035	48161	47879	47487	47293	46913	46549	46408	46464	46225	45871	45977	45893	46065	45987	45888	45856	46024	45911
1.25558	3.89525	12.3444	2022.1.3	15:41:00	30	25	32	300	20
48548	48853	49313	50015	50600	50955	51312	50720	50704	51120	51479	51798	51976	52216	51728	51786	51956	51916	52039	51943	51929	52241	52456	52148	51914	51494	51291	51351	50272	49760	49252	49204	48343	48038	47637	47383	46960	46552	46404	46428	46240	45916	46007	45940	46096	46017	45912	45861	46032	45901
1.2666	3.90625	12.3235	2022.1.3	15:55:00	30	25	32	300	20
48569	48886	49352	50035	50653	50985	51315	50681	50632	51050	51415	51704	51891	52155	51661	51729	51923	51880	51989	51858	51831	52207	52377	52043	51819	51400	51159	51211	50191	49659	49226	49195	48285	47972	47592	47503	47188	46783	46668	46709	46417	46006	46071	45976	46127	46075	45925	45859	46017	45862
1.33999	3.89149	12.3316	2022.1.3	16:10:00	30	25	32	300	20
48584	48896	49336	50048	50647	50929	51215	50518	50451	50884	51224	51446	51607	51888	51383	51428	51615	51584	51751	51652	51654	52035	52263	51985	51704	51208	50916	50984	49975	49471	49096	49102	48273	47968	47579	47552	47280	46793	46663	46688	46333	45920	45963	45876	46024	45971	45830	45732	45864	45704
1.38773	3.92089	12.3155	2022.1.3	16:25:00	30	25	32	300	20
48596	48913	49368	50076	50665	51030	51363	50775	50756	51176	51366	51328	51280	51548	50985	51015	51124	51056	51230	51115	51114	51511	51745	51551	51279	50780	50507	50626	49623	49174	48781	48807	48008	47720	47352	47336	47092	46551	46389	46375	46000	45565	45612	45544	45680	45655	45480	45351	45446	45264
1.38404	3.90614	12.2721	2022.1.3	16:39:00	30	25	32	300	20
48575	48895	49351	50046	50641	50971	51307	50705	50679	51104	51275	51239	51188	51465	50903	50943	51115	51097	51279	51171	51152	51496	51662	51463	51263	50856	50665	50787	49824	49371	48995	49015	48183	47896	47523	47368	47008	46598	46496	46534	46222	45813	45879	45790	45945	45906	45778	45687	45815	45653
1.46841	3.99774	12.2689	2022.1.3	16:54:00	30	25	32	300	20
48552	48863	49328	50032	50644	50960	51287	50646	50581	51005	51288	51448	51536	51824	51287	51319	51464	51449	51624	51409	51364	51664	51869	51636	51488	51203	51073	51168	50201	49691	49255	49264	48339	48047	47641	47383	46970	46569	46423	46472	46169	45799	45881	45803	45969	45941	45790	45728	45856	45675
1.36194	3.89861	12.2641	2022.1.3	17:08:00	30	25	32	300	20
48555	48878	49320	50011	50624	50825	51040	50252	50131	50550	50775	50856	50896	51216	50676	50760	50985	51046	51268	51120	51060	51396	51575	51416	51267	50982	50804	51008	50148	49736	49364	49332	48435	48079	47664	47432	47048	46648	46480	46528	46247	45878	45945	45857	46009	45952	45841	45793	45965	45846
1.29586	3.89492	12.2545	2022.1.3	17:23:00	30	25	32	300	20
48600	48904	49364	50064	50664	50723	50919	50034	49843	50216	50452	50519	50548	50901	50375	50500	50744	50820	51062	50872	50870	51144	51327	51184	51068	50892	50816	51030	50164	49733	49311	49271	48392	48052	47648	47388	46980	46559	46375	46400	46144	45812	45906	45826	46012	45961	45855	45810	45992	45902
1.29586	3.89492	12.2625	2022.1.3	17:37:00	30	25	32	300	20
48604	48912	49363	50062	50656	50945	51264	50592	50528	50932	51123	51079	51016	51321	50740	50760	50920	50916	51121	50855	50775	51080	51368	51128	50997	50820	50743	50967	50022	49588	49164	49160	48279	47976	47571	47303	46844	46392	46152	46176	45904	45539	45632	45559	45739	45721	45585	45532	45696	45555
1.57118	3.91694	12.285	2022.1.3	17:52:00	30	25	32	300	20
48566	48875	49331	50032	50641	50888	51157	50475	50359	50792	51073	51216	51280	51592	51031	51079	51287	51264	51425	50928	50728	50896	51077	50853	50711	50529	50488	50704	49749	49360	48936	49025	48183	47892	47521	47248	46772	46256	46005	46026	45767	45440	45544	45484	45704	45684	45536	45529	45703	45580
1.36931	3.91336	12.3556	2022.1.3	18:07:00	30	25	32	300	20
48558	48875	49339	50047	50638	50868	51134	50484	50437	50863	51162	51315	51408	51736	51179	51226	51391	51363	51489	51131	50891	51064	51243	50945	50903	50703	50613	50767	49771	49224	48747	48735	47831	47531	47155	46857	46339	45847	45608	45609	45359	45023	45133	45065	45275	45263	45161	45156	45351	45231
1.27028	3.90997	12.2818	2022.1.3	18:21:00	30	25	32	300	20
48559	48868	49313	50012	50632	50807	51012	50243	50135	50553	50856	51020	51120	51458	50920	50995	51254	51233	51375	51136	51050	51298	51472	51197	51015	50816	50736	50864	49877	49440	49096	49265	48423	48113	47737	47432	46916	46376	46056	45988	45712	45366	45435	45369	45578	45560	45413	45413	45588	45418
1.41703	3.89866	12.3299	2022.1.3	18:36:00	30	25	32	300	20
48558	48884	49344	50040	50632	50720	50836	49992	49835	50215	50497	50632	50704	51040	50484	50548	50801	50831	51043	50568	50448	50480	50552	50336	50155	50007	49404	49160	48084	47639	47308	47560	46874	46695	46404	46153	45744	45304	45098	45129	44900	44628	44755	44731	45000	45017	44884	44891	45095	44948
1.26291	3.90253	12.293	2022.1.3	18:50:00	30	25	32	300	20
48600	48912	49364	50056	50656	50747	50879	50032	49853	50220	50423	50400	50342	50679	50119	50160	50424	50452	50696	50213	50148	50225	50343	50184	50000	49912	49624	49344	48456	47981	47671	47968	47225	47032	46728	46472	46025	45593	45388	45413	45199	44912	45027	44969	45216	45199	45072	45064	45258	45104
1.58959	3.94276	12.2882	2022.1.3	19:05:00	30	25	32	300	20
48566	48897	49367	50073	50669	50707	51227	50518	50411	50812	50999	50943	50901	51195	50615	50700	50939	50927	51079	50647	50501	50563	50654	50404	50121	50002	50095	50251	49475	49153	48887	49160	48408	48174	47839	47579	47178	46767	46581	46614	46281	45885	45951	45855	46032	45995	45837	45774	45921	45733
1.45008	3.90236	12.3219	2022.1.3	19:20:00	30	25	32	300	20
48564	48869	49335	50031	50632	50703	51093	50308	50152	50537	50719	50715	50672	50961	50425	50528	50832	50849	51059	50927	50944	51083	51141	50944	50639	50458	50519	50679	49879	49427	49034	49092	48248	47968	47703	47751	47570	47233	47100	47124	46792	46326	46327	46207	46313	46237	45967	45832	45915	45690
1.26657	3.89882	12.2384	2022.1.3	19:34:00	30	25	32	300	20
48564	48896	49347	50039	50633	50688	51032	50236	50080	50484	50702	50775	50804	51096	50552	50636	50903	50920	51137	50671	50548	50584	50656	50485	50160	50028	50129	50359	49552	49049	48512	48600	47764	47511	47223	47284	47152	46817	46760	46824	46504	46096	46099	45960	46043	45977	45684	45545	45620	45392
1.27747	3.91317	12.2898	2022.1.3	19:49:00	30	25	32	300	20
48583	48892	49369	50068	50650	50856	51084	50323	50223	50634	50829	50788	50736	51016	50464	50545	50799	50792	51000	50804	50780	50976	51052	50929	50575	50408	50456	50712	50000	49676	49319	49365	48567	48264	47912	47878	47666	47268	47158	47187	46847	46454	46476	46306	46484	46391	46151	46048	46155	45932
1.47211	3.88768	12.2609	2022.1.3	20:03:00	30	25	32	300	20
48576	48897	49355	50043	50649	50713	50877	50036	49880	50244	50455	50431	50394	50751	50162	50295	50622	50624	50804	50398	50237	50319	50406	50188	49880	49778	49383	49047	48331	47983	47638	47784	47024	46810	46527	46575	46448	46139	46108	46228	45969	45632	45719	45655	45842	45787	45636	45552	45672	45472
1.47211	3.88768	12.3171	2022.1.3	20:18:00	30	25	32	300	20
48604	48912	49373	50071	50672	50707	50904	50098	49968	50357	50578	50551	50530	50859	50296	50424	50664	50656	50850	50423	50276	50297	50416	50152	49904	49832	49559	49271	48552	48257	48032	48304	47572	47404	47283	47431	47353	47009	46884	46948	46696	46320	46423	46311	46487	46417	46224	46129	46242	46036
1.37302	3.90982	12.2609	2022.1.3	20:33:00	30	25	32	300	20
48575	48899	49365	50073	50655	50700	51219	50487	50338	50743	51049	51199	51313	51632	51081	51135	51319	51279	51384	50911	50714	50716	50783	50474	50229	50131	49849	49567	48815	48498	48209	48468	47660	47463	47359	47459	47321	46976	46825	46889	46647	46281	46368	46261	46449	46390	46184	46092	46191	45976
1.31788	3.89491	12.2593	2022.1.3	20:47:00	30	25	32	300	20
48548	48873	49348	50052	50646	50672	51191	50495	50361	50769	51008	51065	51088	51400	50803	50863	51028	51000	51136	50666	50496	50472	50559	50247	50129	50024	49776	49488	48712	48310	47995	48239	47456	47248	46932	46688	46236	45836	45648	45687	45497	45208	45324	45256	45469	45463	45341	45311	45451	45288
1.35459	3.91693	12.2962	2022.1.3	21:02:00	30	25	32	300	20
48582	48901	49367	50056	50644	50684	51220	50496	50342	50707	51031	51236	51376	51718	51168	51204	51396	51387	51539	51030	50876	50814	50820	50583	50534	50444	50151	49894	49096	48688	48360	48564	47696	47459	47124	46840	46379	45936	45712	45696	45495	45197	45316	45248	45443	45416	45312	45320	45492	45375
1.44642	3.88771	12.2754	2022.1.3	21:16:00	30	25	32	300	20
48592	48908	49384	50083	50679	50712	51232	50495	50319	50684	51031	51257	51415	51739	51217	51257	51449	51453	51648	51117	50987	50923	50917	50680	50507	50436	50121	49794	48943	48535	48247	48447	47607	47383	47051	46810	46420	46023	45877	45937	45735	45448	45601	45544	45745	45707	45557	45543	45722	45566
1.45006	3.92066	12.2433	2022.1.3	21:31:00	30	25	32	300	20
48578	48910	49369	50059	50664	50700	51241	50509	50367	50760	51065	51243	51359	51688	51129	51211	51412	51392	51487	51023	50815	50845	50907	50603	50402	50329	50041	49663	48783	48338	48057	48259	47447	47251	46922	46694	46299	45929	45807	45879	45704	45400	45523	45471	45691	45684	45537	45512	45656	45495
1.24811	3.8875	12.2192	2022.1.3	21:46:00	30	25	32	300	20
48592	48904	49374	50071	50653	50679	51207	50518	50408	50768	50967	50969	50937	51257	50687	50752	50961	50981	51205	50713	50597	50609	50659	50482	50229	50181	49863	49547	48684	48267	47971	48190	47472	47253	46935	46691	46321	45907	45817	45901	45664	45367	45471	45417	45653	45640	45411	45398	45524	45304
1.40592	3.89474	12.3026	2022.1.3	22:00:00	30	25	32	300	20
48608	48908	49388	50063	50667	50705	51234	50515	50376	50759	50956	50921	50875	51208	50632	50712	50920	50935	51144	50860	50751	50783	50835	50616	50339	50064	49521	49098	48227	47769	47383	47441	46635	46435	46160	46201	46023	45691	45704	45849	45699	45410	45556	45495	45695	45664	45570	45544	45721	45582
1.62998	3.8914	12.2336	2022.1.3	22:15:00	30	25	32	300	20
48563	48912	49378	50087	50680	50697	51224	50547	50455	50825	51020	50955	50936	51240	50687	50775	50992	50996	51181	50859	50680	50664	50680	50472	50214	49888	49280	48857	48009	47595	47248	47289	46503	46295	45984	45947	45817	45424	45336	45448	45250	44944	45064	44995	45200	45164	45065	45040	45229	45100
1.26645	3.89113	12.3042	2022.1.3	22:29:00	30	25	32	300	20
48556	48885	49368	50068	50658	50696	51223	50510	50369	50767	51016	51048	51088	51405	50871	50996	51233	51247	51400	51273	51225	51392	51429	51204	50984	50641	49968	49480	48576	48049	47619	47639	46812	46568	46216	46025	45704	45395	45351	45476	45303	45001	45136	45080	45280	45239	45129	45108	45273	45115
1.30325	3.89141	12.2529	2022.1.3	22:44:00	30	25	32	300	20
48615	48939	49401	50104	50696	50728	51249	50551	50463	50851	51067	51031	50988	51287	50721	50820	51063	51080	51299	51181	51152	51232	51219	51035	50809	50472	49795	49361	48556	48168	47757	47793	47001	46776	46433	46207	45890	45495	45485	45583	45343	45028	45157	45083	45292	45256	45077	45059	45225	45047
1.30325	3.89141	12.2962	2022.1.3	22:59:00	30	25	32	300	20
48572	48887	49376	50088	50657	50703	50907	50114	49993	50373	50598	50583	50553	50871	50335	50517	50817	50865	51123	51056	51021	51059	51035	50873	50696	50363	49675	49232	48420	48031	47675	47725	46865	46623	46288	46419	46196	45895	45863	45978	45779	45440	45552	45470	45620	45566	45479	45436	45599	45467
1.30325	3.89141	12.2898	2022.1.3	23:13:00	30	25	32	300	20
48606	48919	49388	50082	50680	50856	51015	50239	50132	50533	50707	50700	50647	50955	50404	50503	50786	50833	51091	50952	50939	51059	51075	50971	50770	50417	50329	50480	49752	49421	49090	49103	48203	47919	47575	47148	46780	46300	46164	46199	45911	45527	45606	45512	45686	45633	45492	45458	45620	45487
1.50882	3.90237	12.2417	2022.1.3	23:28:00	30	25	32	300	20
48568	48882	49338	50039	50652	50871	51063	50272	50193	50632	50797	50740	50731	51039	50519	50643	50881	50928	51113	51084	51159	51579	51780	51576	51361	50920	50685	50836	49964	49535	49228	49261	48415	48112	47676	47336	47127	46545	46188	46107	45768	45280	45300	45192	45332	45291	45158	45056	45209	45056
1.25912	3.8985	12.2304	2022.1.3	23:42:00	30	25	32	300	20
48592	48909	49367	50071	50669	50863	51044	50336	50318	50779	50998	51030	51049	51383	50832	50944	51168	51189	51360	51348	51415	51847	52081	51864	51644	51191	50940	51105	50326	49947	49641	49688	48887	48588	48111	47783	47551	46919	46548	46444	46042	45525	45536	45415	45576	45511	45333	45220	45352	45167
1.26278	3.89479	12.2465	2022.1.3	23:57:00	30	25	32	300	20
48584	48916	49362	50048	50663	50847	51031	50196	50064	50466	50644	50630	50598	50915	50359	50466	50712	50758	51000	50956	51012	51451	51703	51536	51290	50832	50581	50728	49813	49385	49047	49079	48264	47984	47509	46752	46320	45611	45223	45104	44747	44208	44216	44119	44352	44331	44167	44054	44208	44092
1.33622	3.89485	12.2368	2022.1.4	00:12:00	30	25	32	300	20
48580	48887	49367	50088	50670	50954	51248	50583	50539	50951	51132	51100	51048	51336	50774	50855	51059	51067	51271	51220	51283	51689	51934	51759	51483	50989	50691	50828	49928	49517	49167	49191	48410	48097	47618	47456	47224	46679	46491	46441	46072	45567	45525	45368	45520	45464	45199	45067	45154	44952
1.49038	3.9095	12.2417	2022.1.4	00:26:00	30	25	32	300	20
48584	48890	49351	50055	50652	51017	51354	50736	50728	51145	51299	51271	51201	51471	50939	51031	51283	51305	51511	51467	51529	51931	52169	52034	51776	51307	51047	51193	50444	50094	49755	49782	48948	48600	48131	47945	47639	47155	46992	46944	46576	46052	46021	45871	46013	45939	45678	45522	45598	45388
1.46102	3.91319	12.2577	2022.1.4	00:41:00	30	25	32	300	20
48566	48876	49353	50075	50682	51007	51300	50660	50647	51105	51351	51491	51568	51871	51324	51444	51704	51704	51831	51803	51845	52265	52527	52266	51961	51441	51123	51239	50410	49967	49615	49650	48801	48481	47995	47775	47505	47049	46857	46836	46487	45967	45943	45817	45961	45913	45649	45479	45554	45352
1.56383	3.89122	12.2064	2022.1.4	00:55:00	30	25	32	300	20
48566	48875	49347	50040	50644	51049	51415	50919	50934	51364	51691	51968	52120	52348	51816	51875	52076	52032	52171	52072	52051	52376	52621	52355	52100	51632	51395	51496	50626	50180	49771	49783	48916	48581	48159	48011	47724	47281	47122	47108	46769	46260	46238	46099	46219	46155	45903	45751	45832	45613
1.44628	3.91672	12.2336	2022.1.4	01:10:00	30	25	32	300	20
48596	48899	49375	50065	50666	51088	51488	50958	50998	51410	51741	52024	52172	52416	51888	51957	52150	52096	52235	52184	52228	52617	52852	52609	52276	51648	51256	51368	50528	50130	49780	49765	48951	48587	48011	47561	47294	46477	46033	45866	45480	44894	44783	44632	44765	44729	44499	44354	44465	44291
1.44628	3.91672	12.2368	2022.1.4	01:25:00	30	25	32	300	20
48601	48911	49365	50056	50664	51067	51416	50885	50880	51287	51632	51921	52132	52368	51844	51908	52099	52071	52206	52152	52204	52578	52800	52564	52218	51779	51444	51604	50820	50420	50030	49982	49096	48719	48134	47432	47038	46213	45831	45655	45257	44747	44709	44592	44780	44768	44535	44416	44535	44399
1.26279	3.90215	12.2192	2022.1.4	01:39:00	30	25	32	300	20
48583	48895	49351	50060	50664	51070	51441	50966	51014	51435	51791	52032	52171	52472	51884	51976	52194	52141	52215	52168	52201	52608	52787	52496	52192	51779	51503	51620	50856	50456	50072	50007	48980	48587	48071	47766	47504	46854	46486	46364	45968	45441	45447	45344	45488	45446	45260	45110	45236	45064
1.41694	3.90208	12.1999	2022.1.4	01:54:00	30	25	32	300	20
48555	48880	49352	50064	50666	51060	51414	50985	51047	51466	51793	52020	52138	52416	51829	51915	52111	52076	52171	52120	52144	52496	52670	52367	52087	51860	51752	51918	51223	50870	50503	50400	49399	48998	48502	48355	48022	47532	47311	47255	46887	46391	46400	46255	46395	46287	46087	45957	46059	45870
1.34349	3.89099	12.2417	2022.1.4	02:08:00	30	25	32	300	20
48588	48896	49364	50043	50643	51009	51348	50780	50757	51164	51526	51823	52003	52246	51732	51794	51986	51959	52103	52043	52103	52422	52632	52385	52031	51750	51619	51801	51051	50682	50240	50110	49186	48776	48272	48119	47759	47280	47105	47092	46752	46261	46292	46144	46295	46212	45992	45872	45962	45761
1.25912	3.8985	12.2368	2022.1.4	02:23:00	30	25	32	300	20
48560	48876	49329	50032	50640	51031	51391	50850	50859	51284	51626	51904	52080	52343	51830	51922	52137	52096	52193	52177	52237	52599	52710	52440	52097	51512	51163	51224	50536	50211	49910	49875	48881	48528	47976	47636	47392	46665	46288	46132	45731	45256	45257	45136	45281	45215	45072	44944	45083	44921
1.31785	3.88013	12.2818	2022.1.4	02:37:00	30	25	32	300	20
48582	48908	49367	50056	50667	51074	51432	50925	50919	51341	51695	51976	52169	52431	51910	52008	52218	52198	52315	52289	52355	52710	52852	52602	52212	51856	51668	51816	51107	50760	50408	50334	49306	48919	48470	48108	47795	47164	46884	46824	46448	45964	45999	45879	46047	46010	45794	45667	45754	45559
1.4207	3.90233	12.2336	2022.1.4	02:52:00	30	25	32	300	20
48584	48901	49367	50079	50663	51109	51491	51120	51192	51614	51935	52143	52264	52513	51975	52072	52281	52233	52319	52283	52350	52753	52929	52592	52201	51926	51819	51979	51219	50817	50466	50464	49521	49162	48712	48406	47938	47455	47252	47216	46868	46387	46414	46294	46426	46383	46132	45960	46044	45848
1.56746	3.94252	12.232	2022.1.4	03:07:00	30	25	32	300	20
48576	48876	49348	50049	50657	51096	51504	51089	51128	51551	51892	52144	52312	52560	52016	52072	52309	52271	52391	52288	52320	52672	52816	52616	52228	51935	51791	51978	51288	50960	50600	50552	49624	49263	48804	48432	47923	47393	47168	47144	46785	46334	46380	46229	46415	46328	46039	45930	46027	45795
1.37291	3.89846	12.2577	2022.1.4	03:21:00	30	25	32	300	20
48564	48873	49331	50056	50653	51075	51467	51014	51060	51475	51731	51881	51952	52209	51624	51703	51924	51872	51983	51888	51897	52200	52432	51847	51319	50976	50937	51112	50192	49772	49397	49423	48612	48272	47873	47577	47154	46649	46487	46494	46133	45739	45765	45659	45827	45787	45537	45399	45480	45272
1.52345	3.89122	12.232	2022.1.4	03:36:00	30	25	32	300	20
48610	48914	49361	50055	50668	51000	51352	50722	50704	51140	51457	51663	51776	52079	51512	51620	51872	51824	51919	51799	51772	52155	52448	52104	51792	51350	51151	51175	50240	49760	49352	49368	48528	48208	47873	47846	47596	47144	47040	47020	46640	46180	46157	46007	46128	46056	45744	45568	45616	45399
1.36923	3.89479	12.2417	2022.1.4	03:50:00	30	25	32	300	20
48567	48879	49337	50047	50655	51024	51368	50788	50775	51215	51524	51759	51887	52140	51601	51658	51891	51864	52001	51873	51855	52191	52488	52131	51774	51339	51149	51194	50195	49734	49320	49307	48499	48143	47681	47383	46961	46344	46232	46186	45827	45443	45487	45395	45580	45564	45320	45165	45248	45056
1.25912	3.8985	12.2256	2022.1.4	04:05:00	30	25	32	300	20
48608	48904	49369	50057	50670	51001	51329	50696	50647	51078	51415	51645	51827	52073	51560	51624	51823	51799	51957	51843	51827	52189	52473	52139	51783	51472	51415	51464	50518	49978	49555	49567	48752	48424	47999	47787	47383	46847	46733	46715	46394	45970	46024	45908	46067	46023	45805	45635	45712	45528
1.29214	3.8911	12.2016	2022.1.4	04:20:00	30	25	32	300	20
48586	48885	49344	50044	50657	50967	51272	50616	50556	50991	51300	51495	51606	51871	51348	51400	51628	51604	51770	51684	51698	52027	52244	52048	51724	51506	51520	51703	50819	50359	49948	49928	49080	48737	48264	48072	47663	47086	46912	46849	46488	46016	46048	45936	46057	46007	45784	45617	45704	45507
1.39489	3.92404	12.2016	2022.1.4	04:34:00	30	25	32	300	20
48568	48868	49315	50006	50628	50928	51247	50607	50585	51012	51235	51283	51272	51543	50966	51024	51246	51220	51375	51236	51192	51492	51692	51468	51207	51048	50863	50862	50032	49592	49172	49168	48231	47917	47515	47270	46856	46302	46194	46180	45842	45426	45471	45380	45552	45522	45286	45159	45243	45024
1.32881	3.94606	12.1807	2022.1.4	04:49:00	30	25	32	300	20
48592	48908	49369	50063	50671	50895	51130	50451	50367	50824	51113	51263	51342	51635	51064	51151	51376	51368	51492	51360	51276	51383	51385	51151	50892	50774	50214	49844	49056	48695	48409	48603	47735	47500	47166	46926	46550	46118	46011	46079	45843	45492	45601	45512	45685	45655	45461	45395	45506	45312
1.56371	3.91294	12.2208	2022.1.4	05:03:00	30	25	32	300	20
48582	48872	49331	50041	50656	50896	51144	50465	50416	50817	51035	51088	51064	51344	50760	50817	51031	51059	51273	51112	51108	51296	51349	51207	50988	50793	50261	49897	49195	48856	48473	48518	47624	47357	46988	46747	46379	45969	45891	45974	45751	45417	45495	45433	45604	45589	45410	45328	45440	45249
1.26644	3.89842	12.1166	2022.1.4	05:18:00	30	25	32	300	20
48568	48895	49353	50035	50647	50896	51132	50459	50345	50784	50961	50945	50886	51136	50561	50603	50825	50824	51065	50561	50491	50536	50536	50425	50169	50035	49693	49573	48961	48728	48461	48567	47751	47526	47227	47222	47022	46585	46479	46535	46231	45852	45937	45867	46040	46024	45801	45678	45787	45593
1.50488	3.90535	12.1919	2022.1.4	05:33:00	30	25	32	300	20
48599	48912	49367	50057	50664	50896	51124	50407	50308	50715	50895	50896	50835	51092	50512	50559	50800	50808	51047	50536	50313	50376	50425	50287	50145	49865	49867	50027	49461	49273	49033	49118	48279	48041	47643	47480	47293	46675	46411	46370	46004	45585	45655	45547	45719	45672	45481	45395	45536	45337
1.80232	3.89463	12.1887	2022.1.4	05:47:00	30	25	32	300	20
48568	48872	49335	50039	50643	50871	51129	50473	50441	50883	51088	51056	50984	51263	50683	50763	50984	50993	51207	50704	50563	50559	50539	50395	50216	49955	49278	48912	48392	48241	48040	48098	47248	47004	46654	46540	46382	45871	45704	45732	45472	45104	45187	45104	45261	45219	45097	45040	45228	45096
1.37652	3.89462	12.1615	2022.1.4	06:02:00	30	25	32	300	20
48552	48879	49329	50030	50639	50809	50981	50224	50113	50543	50744	50733	50672	50963	50412	50484	50736	50767	51025	50525	50408	50475	50519	50416	50253	50215	49887	49647	49209	49055	48806	48843	47876	47597	47195	47032	46663	46276	46184	46251	45973	45589	45663	45563	45731	45695	45520	45425	45541	45351
1.26269	3.90185	12.147	2022.1.4	06:16:00	30	25	32	300	20
48584	48904	49364	50078	50644	50815	50981	50264	50190	50630	50839	50855	50825	51151	50582	50641	50843	50872	51108	50591	50458	50491	50510	50370	50295	50294	49991	49767	49250	49063	48761	48784	47817	47531	47167	46905	46525	46113	45995	46078	45856	45521	45639	45551	45728	45665	45512	45476	45621	45441
1.259	3.89813	12.1631	2022.1.4	06:31:00	30	25	32	300	20
48557	48878	49331	50027	50640	50713	51229	50471	50279	50645	50825	50801	50752	51080	50506	50551	50793	50816	51051	50943	50952	51104	51184	50983	50839	50717	50827	51088	50472	50136	49804	49758	48738	48365	47911	47632	47200	46782	46576	46572	46247	45816	45863	45732	45856	45760	45653	45570	45735	45596
1.44622	3.89085	12.139	2022.1.4	06:46:00	30	25	32	300	20
48576	48891	49339	50037	50647	50731	50935	50096	49911	50283	50513	50552	50552	50901	50356	50455	50704	50759	51008	50929	50960	51305	51583	51412	51329	51229	51248	51385	50536	50080	49645	49558	48560	48169	47728	47426	47016	46549	46384	46390	46024	45623	45696	45596	45778	45736	45571	45510	45628	45448
1.52694	3.89442	12.1358	2022.1.4	07:00:00	30	25	32	300	20
48563	48889	49347	50043	50639	50784	50902	50025	49859	50232	50544	50727	50843	51236	50699	50809	51082	51127	51282	51019	50884	51120	51327	51053	51092	51047	50737	50377	49500	49032	48701	48769	47799	47495	47105	46819	46347	45920	45736	45766	45548	45219	45313	45225	45415	45388	45297	45244	45399	45263
1.62971	3.97883	12.1551	2022.1.4	07:15:00	30	25	32	300	20
48596	48919	49369	50065	50664	50744	50894	50039	49873	50219	50568	50764	50894	51249	50766	50888	51181	51243	51448	51345	51322	51536	51671	51478	51402	51279	51121	51057	50136	49655	49398	49480	48513	48167	47743	47447	46941	46479	46208	46201	45940	45571	45663	45569	45737	45669	45558	45513	45680	45533
1.3471	3.89816	12.1454	2022.1.4	07:29:00	30	25	32	300	20
48598	48918	49388	50064	50671	50712	51236	50516	50361	50759	51086	51277	51401	51704	51192	51264	51497	51519	51703	51564	51512	51732	51872	51660	51488	51419	51047	50664	49768	49328	49000	49116	48240	47935	47559	47276	46864	46404	46249	46284	45996	45659	45751	45652	45825	45768	45615	45552	45687	45506
1.26634	3.90546	12.1294	2022.1.4	07:44:00	30	25	32	300	20
48596	48904	49363	50073	50672	50769	50895	50052	49896	50248	50607	50847	51015	51368	50865	50988	51280	51329	51543	51421	51393	51611	51729	51559	51376	51266	50851	50488	49643	49224	48747	48690	47701	47383	46978	46711	46294	45907	45772	45844	45623	45294	45380	45295	45461	45383	45335	45288	45480	45356
[truncated: 2,950 more columns]

## Sheet: 2号
34115	34064	34207	34760	35007	34819	34984	33872	33499	33533	33529	33298	33118	33231	32600	32384	32411	32356	32552	31792	31219	31147	30735	30441	30387	30171	29303	29550	28896	28648	28460	28452	27952	27796	27379	26751	26243	25748	25369	25380	25229	24731	24747	24802	24438	24321	24304	23983	23940	24026
1.59341	3.70083	12.3974	2021.12.31	17:06:00	30	20	32	300	20
34136	34080	34209	34763	35004	34817	34967	33879	33496	33509	33510	33279	33100	33198	32560	32344	32367	32318	32499	31754	31163	31150	31267	31104	31303	31465	31049	31579	31318	31225	31040	30995	30306	29971	29416	28685	28028	27433	26751	26531	26163	25552	25467	25433	25037	24808	24752	24443	24249	24303
1.6228	3.71188	12.3862	2021.12.31	17:21:00	30	20	32	300	20
34136	34070	34216	34765	35003	34823	34986	33881	33508	33547	33572	33317	33132	33248	32611	32381	32374	32324	32485	31750	31139	31168	31275	31107	31336	31511	31145	31619	31048	30735	30467	30407	29687	29374	28832	28042	27451	26838	26475	26658	26571	26083	26038	26036	25648	25288	25125	24818	24452	24445
1.25196	3.71183	12.4087	2021.12.31	17:35:00	30	20	32	300	20
34144	34079	34224	34781	35022	34835	34993	33887	33520	33530	33549	33320	33113	33235	32604	32328	32313	32261	32451	31722	31111	31080	31257	31089	31363	31533	31176	31727	31699	31735	31592	31575	30856	30495	29863	29159	28691	27912	27495	27665	27511	27034	26995	26955	26511	26231	26122	25729	25515	25471
1.68156	3.81105	12.391	2021.12.31	17:50:00	30	20	32	300	20
34144	34087	34244	34819	35037	34815	34960	33879	33520	33534	33551	33275	33087	33232	32553	32315	32279	32229	32365	31644	31009	31005	31191	30879	31145	31299	30999	31534	31131	30852	30588	30536	29762	29487	29200	28701	28325	27711	27408	27689	27596	27153	27093	27051	26608	26268	26091	25647	25255	25197
1.83206	3.70451	12.3846	2021.12.31	18:04:00	30	20	32	300	20
34127	34084	34223	34784	35017	34829	35012	33924	33522	33545	33559	33307	33104	33224	32560	32276	32201	32148	32330	31604	30985	30883	31037	30806	31089	31240	30937	31499	31271	31169	30948	30891	30188	29887	29312	28664	28200	27553	27279	27558	27478	27024	26983	26920	26481	26112	25921	25481	25288	25243
1.42819	3.71917	12.3669	2021.12.31	18:19:00	30	20	32	300	20
34140	34092	34240	34796	35013	34825	35035	33934	33551	33568	33591	33328	33115	33249	32562	32280	32203	32151	32288	31597	30997	30847	30896	30178	30282	30325	29915	30203	29559	29209	28889	28880	28175	28075	28324	28484	28450	28033	27942	28394	28396	27899	27816	27719	27235	26786	26476	26041	25565	25467
1.67782	3.76683	12.3717	2021.12.31	18:34:00	30	20	32	300	20
34146	34103	34239	34790	35031	34839	35059	33960	33560	33561	33589	33319	33100	33221	32517	32227	32150	32091	32227	31512	30897	30679	30773	29940	29971	29981	29731	29728	28839	28281	27775	27735	27062	26984	27240	27507	27537	27207	27176	27677	27773	27337	27263	27181	26713	26244	25887	25498	25087	25014
1.50527	3.72279	12.383	2021.12.31	18:48:00	30	20	32	300	20
34155	34095	34239	34792	35026	34839	35039	33975	33586	33614	33635	33359	33127	33252	32544	32237	32175	32111	32275	31560	30941	30843	30999	30689	30914	30992	30575	30845	30030	29943	29961	30239	29577	29492	29657	29869	29777	29352	29230	29591	29512	28945	28749	28559	27952	27402	26995	26545	25975	25802
1.42085	3.77424	12.3798	2021.12.31	19:03:00	30	20	32	300	20
34144	34090	34227	34779	35011	34840	35027	33949	33559	33568	33591	33355	33128	33235	32519	32231	32268	32203	32368	31647	31041	30837	30698	29841	29799	29782	29606	29556	28683	28139	27778	27765	27150	27144	27424	27791	27879	27554	27459	27947	28019	27558	27441	27437	27000	26455	26086	25673	25220	25147
1.62644	3.73751	12.3765	2021.12.31	19:17:00	30	20	32	300	20
34132	34083	34231	34774	35016	34843	35031	33954	33576	33596	33609	33353	33132	33241	32543	32267	32307	32255	32418	31723	31117	30959	30973	30211	30197	30153	30303	30427	29663	29207	28895	28872	28151	28119	28359	28650	28657	28267	28083	28535	28505	27973	27816	27671	27123	26599	26240	25873	25359	25230
1.36944	3.72281	12.338	2021.12.31	19:32:00	30	20	32	300	20
34104	34062	34208	34763	35003	34819	35015	33943	33569	33579	33615	33330	33100	33216	32516	32223	32246	32207	32352	31655	31039	30850	30857	30053	30016	29960	30079	30191	29307	29045	28888	29097	28455	28489	28692	29025	28975	28619	28470	28874	28845	28306	28079	27991	27472	26880	26472	26101	25555	25341
1.52358	3.71532	12.3492	2021.12.31	19:46:00	30	20	32	300	20
34131	34075	34222	34768	35009	34839	35023	33950	33568	33579	33593	33347	33112	33216	32520	32233	32271	32214	32391	31681	31092	30938	30948	30195	30173	30168	30071	29955	28967	28663	28576	28899	28393	28438	28725	28880	28762	28273	28021	28425	28582	28004	27795	27783	27348	26912	26529	26145	25633	25498
1.2666	3.69334	12.3476	2021.12.31	20:01:00	30	20	32	300	20
34140	34086	34230	34784	35027	34851	35039	33973	33606	33624	33643	33403	33184	33296	32600	32347	32366	32323	32476	31755	31144	30889	30351	29460	29395	29312	29455	29629	28778	28562	28489	28761	28189	28279	28549	28855	28840	28470	28296	28714	28752	28237	28057	27911	27271	26819	26502	26241	25718	25476
1.62272	3.71536	12.3556	2021.12.31	20:16:00	30	20	32	300	20
34150	34096	34238	34783	35013	34835	35004	33971	33643	33678	33691	33438	33208	33301	32591	32315	32311	32264	32397	31682	31127	30999	30976	30616	30729	30735	30863	30933	30254	30039	29897	30128	29471	29468	29648	29945	29883	29391	29108	29403	29367	28745	28950	29208	28924	28665	28341	28145	27624	27210
1.20053	3.71906	12.346	2021.12.31	20:30:00	30	20	32	300	20
34136	34074	34223	34775	35014	34848	35003	33903	33526	33527	33632	33551	33481	33659	33002	32737	32683	32639	32767	32010	31379	31272	31403	30940	31007	30920	31047	31323	30751	30673	30548	30733	30024	29967	30043	30303	30146	29677	29427	29747	29651	29021	28979	28919	28319	27824	27432	27408	27005	26595
1.60436	3.697	12.3412	2021.12.31	20:45:00	30	20	32	300	20
34135	34081	34216	34763	35020	34853	34972	33856	33497	33499	33595	33532	33504	33680	33055	32815	32822	32772	32904	32137	31555	31439	31325	30587	30568	30583	30089	30486	29672	29270	29119	29123	28511	28397	28603	28712	28598	28191	27972	28312	28346	27795	27689	27575	26909	26600	26361	26084	25669	25580
1.62638	3.71901	12.3299	2021.12.31	20:59:00	30	20	32	300	20
34121	34064	34199	34760	35008	34837	34899	33775	33399	33419	33512	33455	33418	33591	32972	32695	32621	32531	32659	31890	31279	31105	31159	30369	30415	30480	29996	30297	29327	28863	28704	28727	28129	28054	28273	28455	28344	27997	27295	27143	26967	26304	26115	26027	25398	25165	25047	24780	24529	24538
1.54559	3.73365	12.3444	2021.12.31	21:14:00	30	20	32	300	20
34040	33979	34115	34665	34912	34745	34848	33735	33361	33374	33448	33361	33305	33471	32835	32557	32475	32384	32511	31737	31127	30950	31028	30203	30183	30209	29758	30079	29169	28748	28687	28813	28222	28182	28455	28599	28452	28139	27707	27624	27408	26750	26583	26505	25847	25691	25686	25352	25311	25229
1.32901	3.71535	12.3364	2021.12.31	21:29:00	30	20	32	300	20
34140	34073	34204	34757	35016	34848	34953	33839	33491	33514	33544	33324	33159	33279	32655	32382	32320	32227	32371	31639	31016	30857	30912	30135	30251	30350	30004	30408	29579	29149	28855	28842	28223	28133	28356	28362	28016	27600	27122	26974	26838	26164	25951	25830	25097	24823	24715	24530	24276	24323
1.09771	3.73	12.2978	2021.12.31	21:43:00	30	20	32	300	20
34160	34096	34222	34775	35024	34876	34689	33487	33111	33120	33115	32880	32688	32819	32182	31959	31976	31907	32086	31403	31033	30972	31071	30331	30445	30572	30171	30536	29695	29251	28975	28944	28343	28136	28301	28523	28489	28191	27808	27695	27651	26955	26626	26450	25487	25139	24927	24722	24377	24345
1.42439	3.74821	12.2882	2021.12.31	21:58:00	30	20	32	300	20
34093	34030	34165	34724	34992	34811	34907	33800	33470	33497	33508	33291	33098	33199	32540	32265	32267	32151	32324	31618	31255	31199	31247	30528	30610	30722	30313	30659	29783	29360	29064	29027	28416	28143	28312	28428	28581	28415	28093	28011	28025	27378	27143	27051	26063	25677	25433	25217	24831	24727
1.29589	3.74083	12.2914	2021.12.31	22:12:00	30	20	32	300	20
34174	34079	34231	34776	35038	34902	34705	33498	33155	33167	33185	32969	32768	32904	32268	32013	32009	31912	32080	31349	30798	30687	30708	29975	30072	30235	29811	30183	29348	28978	28703	28675	28119	27848	27969	27912	28159	28103	27937	27893	27979	27436	27273	27245	26288	25985	25854	25685	25300	25199
1.10133	3.71882	12.2914	2021.12.31	22:27:00	30	20	32	300	20
34122	34046	34200	34770	35029	34967	34879	33809	33532	33615	33626	33357	33171	33305	32599	32410	32409	32226	32323	31580	31086	30986	30972	30207	30287	30462	29968	30315	29440	29015	28727	28735	28137	27917	27989	27851	28079	27960	27827	27786	27831	27269	27126	27106	26292	26029	25943	25795	25378	25272
1.32526	3.71882	12.2866	2021.12.31	22:42:00	30	20	32	300	20
34136	34063	34216	34793	35048	34987	34895	33810	33527	33595	33604	33304	33112	33240	32528	32331	32286	32087	32177	31495	31227	31191	31235	30508	30568	30718	30223	30539	29655	29196	28887	28863	28270	27978	27863	27508	27675	27523	27379	27342	27424	26967	26929	26980	26163	25993	25928	25790	25394	25293
1.08664	3.72614	12.293	2021.12.31	22:56:00	30	20	32	300	20
34123	34059	34195	34755	35011	34863	34656	33439	33080	33089	33098	32859	32669	32807	32179	31955	31977	31839	32023	31349	31095	31068	31144	30439	30486	30620	30109	30405	29507	29383	29401	29673	29208	28924	28798	28406	28542	28361	28129	28047	28048	27618	27633	27666	26763	26512	26353	26145	25707	25477
1.30324	3.72617	12.2673	2021.12.31	23:11:00	30	20	32	300	20
34116	34051	34193	34744	35012	34839	34944	33811	33472	33503	33584	33483	33435	33585	32957	32704	32694	32516	32647	31895	31647	31601	31632	30888	30841	30919	30304	30441	29448	28963	28625	28587	27985	27641	27619	27295	27347	27103	26793	26730	26719	26166	26143	26169	25345	25259	25208	25133	24848	24821
1.70335	3.72607	12.2721	2021.12.31	23:25:00	30	20	32	300	20
34120	34063	34214	34760	35003	34817	34935	33883	33584	33628	33688	33555	33475	33631	32961	32733	32741	32598	32712	31986	31776	31741	31861	31083	31089	31135	30484	30587	29568	29027	28883	29145	28576	28331	28279	27880	27855	27519	27326	27688	27888	27315	27119	27071	26076	25727	25460	25343	25008	24940
1.38397	3.72241	12.2561	2021.12.31	23:40:00	30	20	32	300	20
34104	34063	34211	34796	35030	34831	34607	33474	33168	33208	33269	33151	33108	33296	32682	32516	32545	32435	32556	31871	31624	31601	31683	30950	30973	31058	30512	30738	29707	29324	29151	29275	28616	28377	28471	28321	28424	28273	27918	27835	27701	27048	26795	26689	25759	25376	25217	25068	24673	24617
1.2518	3.77375	12.2417	2021.12.31	23:55:00	30	20	32	300	20
34136	34065	34225	34787	35024	34972	34891	33786	33507	33556	33612	33481	33411	33583	32919	32749	32780	32611	32705	32015	31825	31812	31864	31115	31119	31206	30538	30668	29715	29238	29119	29339	28706	28453	28391	28027	28097	27923	27601	27527	27345	26686	26432	26368	25426	25039	24935	24816	24421	24344
1.36558	3.72964	12.24	2022.1.1	00:09:00	30	20	32	300	20
34092	34028	34168	34715	34967	34839	34624	33633	33405	33503	33591	33483	33407	33592	32951	32747	32776	32608	32739	32015	31823	31800	31840	31091	31099	31203	30600	30811	29875	29575	29533	29807	29208	28960	29011	28855	28975	28739	28443	28331	28023	27350	27120	27000	26013	25659	25534	25385	24971	24865
1.68861	3.72963	12.2384	2022.1.1	00:24:00	30	20	32	300	20
34132	34055	34202	34755	35009	34824	34961	33983	33731	33800	33891	33783	33703	33865	33223	32984	32952	32759	32847	32111	31878	31866	31899	31159	31167	31261	30671	30848	29855	29723	29723	30044	29461	29275	29415	29586	29696	29368	29184	29539	29507	28983	28748	28655	27583	27046	26793	26518	25937	25739
1.45735	3.70393	12.2433	2022.1.1	00:38:00	30	20	32	300	20
34124	34059	34202	34775	35019	34807	34903	33868	33592	33656	33735	33607	33559	33744	33049	32847	32780	32543	32604	31912	31711	31695	31766	30999	30981	31093	30451	30551	29533	29429	29488	29839	29295	29100	29102	28841	28727	28299	28055	28433	28512	27953	27749	27735	27049	26832	26687	26544	26055	25908
1.37292	3.69661	12.24	2022.1.1	00:53:00	30	20	32	300	20
34136	34059	34195	34748	35009	34816	34791	33695	33396	33422	33508	33412	33345	33519	32910	32703	32712	32534	32664	31946	31731	31722	31744	31013	30998	31099	30517	30727	29789	29275	28905	28859	28181	27896	27823	27472	27496	27124	27003	27461	27638	27160	27024	27054	26325	26059	25908	25759	25304	25207
1.09026	3.71495	12.2481	2022.1.1	01:08:00	30	20	32	300	20
34117	34052	34198	34749	35012	34919	34736	33564	33233	33249	33249	32999	32817	32952	32313	32137	32191	32072	32254	31587	31475	31515	31585	30867	30860	30979	30353	30503	29540	29053	28727	28719	28067	27848	28191	27991	28245	27944	27892	28376	28499	27999	27843	27851	27017	26629	26424	26206	25659	25456
1.45736	3.73701	12.2304	2022.1.1	01:22:00	30	20	32	300	20
34107	34055	34195	34755	35008	34907	34705	33710	33475	33555	33583	33312	33135	33267	32559	32422	32458	32288	32411	31727	31559	31579	31664	30931	30897	31015	30366	30471	29470	29245	29195	29419	28883	28691	28843	28577	28735	28433	28242	28568	28740	28263	28115	28116	27291	26955	26761	26532	25967	25719
1.35455	3.69656	12.2096	2022.1.1	01:37:00	30	20	32	300	20
34104	34047	34187	34744	34999	34807	34882	34039	33872	33967	34013	33762	33544	33647	32957	32718	32733	32588	32720	32004	31795	31762	31863	31113	31114	31187	30592	30637	29590	29328	29272	29513	28989	28915	29087	29130	29279	28980	28855	29259	29433	28975	28839	28805	27896	27441	27189	26887	26312	26050
1.66654	3.73686	12.1903	2022.1.1	01:51:00	30	20	32	300	20
34104	34039	34214	34784	35016	34791	34925	34120	33984	34119	34155	33855	33640	33762	33001	32799	32815	32642	32729	32026	31759	31725	31841	31056	31021	31071	30447	30441	29377	29043	28936	29183	28616	28551	28798	28679	28839	28557	28463	28881	29107	28705	28655	28654	27959	27608	27430	27179	26569	26251
1.61878	3.71109	12.2016	2022.1.1	02:06:00	30	20	32	300	20
34126	34056	34214	34772	35016	34851	34631	33598	33355	33427	33459	33244	33039	33152	32456	32215	32259	32135	32328	31643	31518	31541	31701	30963	30944	31016	30504	30510	29393	29164	29067	29207	28735	28568	28779	28536	28713	28440	28257	28175	28100	27655	27661	27683	26952	26634	26440	26163	25747	25463
1.13059	3.72582	12.2144	2022.1.1	02:21:00	30	20	32	300	20
34046	33984	34136	34687	34943	34903	34800	33791	33544	33591	33613	33390	33200	33279	32587	32323	32323	32139	32287	31583	31511	31511	31653	30921	30882	30967	30510	30466	29345	29067	28521	28304	27711	27472	27560	27229	27428	27139	27180	27495	27690	27471	27656	27759	27169	27160	27103	26977	26518	26176
1.35086	3.7222	12.2112	2022.1.1	02:35:00	30	20	32	300	20
34116	34049	34219	34777	35019	34883	34681	33496	33177	33188	33183	32930	32770	32875	32171	31967	31951	31831	31994	31347	31232	31247	31434	30700	30681	30799	30315	30344	29302	29178	29155	29274	28878	28656	28748	28442	28646	28368	28240	28171	28118	27783	27868	27911	27008	26816	26657	26479	26047	25737
1.46098	3.72585	12.2016	2022.1.1	02:50:00	30	20	32	300	20
34087	34031	34167	34736	34995	34807	34876	33988	33783	33858	33903	33655	33463	33560	32859	32573	32508	32345	32484	31743	31536	31479	31632	30845	30787	30859	30275	30318	29279	29180	29167	29291	28899	28635	28592	28273	28487	28267	28080	28007	27920	27622	27720	27772	26936	26777	26639	26547	26119	25874
1.5821	3.70012	12.1631	2022.1.1	03:04:00	30	20	32	300	20
34096	34049	34200	34759	35016	34839	34682	33829	33657	33751	33807	33576	33395	33504	32839	32537	32420	32292	32428	31667	31399	31338	31474	30699	30679	30764	30183	30375	29394	28944	28639	28545	28031	27735	27850	27624	27890	27761	27667	27676	27628	27298	27398	27460	26763	26533	26525	26400	25951	25837
1.63709	3.73301	12.1599	2022.1.1	03:19:00	30	20	32	300	20
34105	34037	34191	34744	35006	34856	34632	33641	33397	33459	33506	33271	33080	33191	32534	32254	32168	32043	32189	31455	31099	31009	31107	30377	30407	30533	30062	30352	29429	29391	29459	29707	29289	29059	29131	28822	29009	28846	28625	28543	28393	27984	28018	28023	27331	27071	27020	26847	26370	26216
1.43153	3.72566	12.1647	2022.1.1	03:34:00	30	20	32	300	20
34109	34048	34190	34747	35000	34906	34711	33563	33238	33250	33257	33015	32831	32935	32275	31992	31866	31755	31923	31228	30978	30923	31092	30331	30359	30497	30000	30216	29280	29131	29104	29308	28905	28619	28403	27927	28093	27924	27737	27693	27595	27248	27332	27393	26769	26621	26664	26552	26103	25979
1.61507	3.72201	12.1663	2022.1.1	03:48:00	30	20	32	300	20
34106	34047	34198	34758	35005	34907	34731	33620	33291	33308	33328	33090	32899	33018	32370	32089	31948	31843	32000	31291	31035	30977	31102	30347	30368	30482	30017	30352	29466	29042	28722	28649	28115	27878	28016	28224	28488	28379	28234	28199	28048	27661	27691	27715	26955	26689	26635	26452	26015	25888
1.5123	3.71834	12.1294	2022.1.1	04:03:00	30	20	32	300	20
34097	34039	34188	34744	35013	34951	34839	33720	33381	33407	33420	33151	32949	33064	32393	32135	32071	31966	32131	31431	31199	31176	31261	30576	30609	30747	30266	30496	29556	29091	28777	28707	28148	27923	28064	28241	28535	28427	28180	28118	27919	27497	27479	27520	26866	26693	26727	26609	26084	25871
1.09748	3.73655	12.1358	2022.1.1	04:17:00	30	20	32	300	20
34066	33983	34119	34675	34937	35002	35034	34031	33745	33764	33772	33505	33295	33383	32720	32435	32344	32201	32335	31608	31304	31255	31337	30615	30637	30756	30249	30367	29391	28884	28551	28464	27928	27673	27767	28005	28356	28263	28079	28059	27926	27561	27603	27657	27018	26919	26973	26859	26357	26067
1.62971	3.7219	12.1262	2022.1.1	04:32:00	30	20	32	300	20
34123	34047	34187	34732	35007	34987	34943	33869	33572	33584	33584	33343	33151	33251	32560	32319	32289	32172	32306	31600	31334	31307	31403	30701	30704	30829	30303	30495	29572	29067	28753	28664	28123	27863	27959	28062	28355	28169	28043	28020	27763	27456	27553	27597	26866	26726	26774	26675	26176	26014
1.3177	3.70718	12.1166	2022.1.1	04:47:00	30	20	32	300	20
34104	34038	34194	34761	35009	34947	34834	33717	33401	33439	33425	33143	32962	33077	32371	32159	32095	31952	32073	31376	31095	31043	31138	30426	30332	30079	29231	29285	28316	27811	27552	27519	27095	26887	26878	26410	26563	26351	26249	26272	25923	25704	25895	26052	25372	25278	25416	25399	25015	24803
1.66271	3.74385	12.099	2022.1.1	05:01:00	30	20	32	300	20
34087	34024	34163	34723	34974	34975	34952	33911	33617	33623	33628	33408	33240	33314	32645	32391	32343	32176	32338	31617	31396	31355	31410	30696	30557	30303	29312	29246	28179	27660	27379	27300	26948	26746	26763	26403	26575	26388	26346	26399	26153	25971	26184	26364	25585	25435	25557	25502	25161	25036
1.24426	3.7034	12.1022	2022.1.1	05:16:00	30	20	32	300	20
34096	34027	34164	34711	34968	34963	34906	33860	33576	33613	33621	33439	33265	33332	32661	32392	32351	32199	32359	31639	31418	31391	31471	30747	30615	30337	29384	29399	28360	27863	27586	27543	27107	26891	27046	26694	26889	26720	26631	26681	26594	26308	26469	26599	26119	26155	26336	26270	25896	25775
1.10479	3.74379	12.0798	2022.1.1	05:30:00	30	20	32	300	20
34112	34035	34174	34736	34986	34959	34873	33811	33521	33557	33567	33480	33331	33448	32759	32492	32443	32284	32421	31698	31443	31379	31515	30769	30766	30857	30393	30663	29728	29269	28940	28885	28281	27999	28109	28001	28223	28045	27847	27823	27616	27048	26929	26919	26290	26022	26033	25883	25474	25398
1.60392	3.71434	12.0558	2022.1.1	05:45:00	30	20	32	300	20
34126	34059	34203	34751	34999	34945	34825	33727	33405	33430	33444	33281	33113	33211	32531	32284	32277	32144	32311	31608	31373	31336	31473	30739	30759	30853	30409	30715	29795	29351	29053	28995	28412	28159	28327	28367	28534	28376	28099	28051	27854	27315	27240	27233	26564	26271	26226	26038	25605	25485
1.4534	3.71058	12.075	2022.1.1	05:59:00	30	20	32	300	20
34080	34009	34147	34696	34961	34872	34707	33552	33215	33240	33248	33041	32855	32973	32320	32097	32131	32063	32264	31575	31372	31351	31465	30759	30813	30917	30471	30763	29827	29387	29082	29024	28407	28147	28290	28294	28471	28335	28043	28031	27790	27370	27376	27394	26779	26470	26465	26264	25787	25679
1.21119	3.71799	12.0702	2022.1.1	06:14:00	30	20	32	300	20
34105	34024	34161	34728	34987	34960	34892	33848	33564	33643	33655	33442	33277	33415	32707	32548	32561	32444	32553	31865	31603	31575	31670	30923	30971	31099	30615	30901	29960	29473	29161	29138	28414	28296	28491	28329	27955	27600	27192	27073	26691	26103	25981	26001	25632	25275	25290	25127	24747	24720
1.09007	3.72899	12.0814	2022.1.1	06:29:00	30	20	32	300	20
34100	34036	34191	34746	34984	34892	34736	33630	33309	33362	33360	33215	33051	33207	32520	32340	32388	32292	32445	31766	31495	31475	31571	30851	30903	31004	30556	30992	30331	30015	29758	29751	29079	28869	28923	28503	28001	27564	27064	26937	26547	25952	25812	25755	25366	25043	25056	24829	24521	24537
1.59291	3.71802	12.0638	2022.1.1	06:43:00	30	20	32	300	20
34088	34019	34159	34703	34958	34792	34876	33775	33412	33447	33459	33303	33113	33235	32563	32340	32385	32320	32495	31786	31435	31360	31313	30545	30606	30607	30125	30655	30632	30711	30615	30694	30004	29742	29239	28479	27731	27093	26731	26921	26796	26386	26402	26416	26003	25587	25582	25380	25160	25139
1.50113	3.72162	12.027	2022.1.1	06:58:00	30	20	32	300	20
34094	34033	34183	34733	34991	34811	34934	33829	33460	33487	33498	33298	33096	33211	32531	32291	32348	32308	32492	31787	31463	31519	31716	31208	31349	31479	30945	31392	31091	30967	30791	30825	30063	29768	29272	28481	27804	27201	26298	26009	25622	25123	25000	25029	24688	24371	24457	24332	24075	24148
1.84239	3.72515	12.011	2022.1.1	07:12:00	30	20	32	300	20
34097	34037	34183	34737	35000	34824	34852	33719	33351	33375	33376	33162	32955	33079	32403	32196	32264	32226	32430	31741	31500	31511	31671	31083	31184	31272	30761	31168	30567	30303	30048	30016	29367	29186	29331	29276	28903	28456	27832	27625	27205	26600	26436	26331	25488	25099	25105	24869	24544	24527
1.48637	3.72142	12.0142	2022.1.1	07:27:00	30	20	32	300	20
34128	34073	34213	34768	35019	34836	34971	33856	33511	33545	33546	33299	33081	33199	32523	32289	32308	32291	32450	31734	31400	31460	31656	31271	31474	31612	31177	31617	31119	30926	30688	30652	29917	29647	29734	29599	29194	28691	28107	27926	27523	26881	26706	26572	25719	25239	25187	24869	24480	24459
1.78365	3.73244	12.0126	2022.1.1	07:42:00	30	20	32	300	20
34080	34031	34172	34729	34968	34790	34919	33844	33518	33555	33586	33339	33127	33245	32564	32336	32368	32343	32481	31716	31145	31147	31311	30976	31195	31288	30785	31273	31245	31283	31172	31203	30446	30107	29616	28863	28277	27499	27111	27361	27325	26908	26859	26803	26355	25931	25764	25483	25039	24962
1.54142	3.71409	12.0238	2022.1.1	07:56:00	30	20	32	300	20
34083	34023	34181	34729	34977	34783	34927	33940	33665	33740	33764	33511	33282	33423	32747	32494	32520	32478	32631	31876	31255	31253	31427	31219	31496	31656	31316	31855	31814	31863	31720	31728	30974	30615	30019	29160	28429	27651	27243	27472	27368	26960	26931	26883	26368	25903	25873	25615	25233	25191
1.07901	3.70679	12.0222	2022.1.1	08:11:00	30	20	32	300	20
34096	34037	34179	34731	34978	34801	34953	33843	33503	33534	33562	33320	33104	33214	32531	32303	32328	32303	32472	31734	31161	31104	31232	31018	31309	31342	31095	31577	31659	31721	31606	31615	30854	30512	29911	29083	28428	27656	27240	27414	27287	26900	26896	26882	26472	26039	26062	25846	25596	25571
1.65888	3.69944	12.0286	2022.1.1	08:25:00	30	20	32	300	20
34040	33975	34128	34670	34912	34728	34879	33783	33412	33448	33469	33239	33015	33129	32449	32219	32265	32237	32407	31665	31080	31043	31180	30987	31282	31380	30959	31463	31485	31530	31429	31444	30719	30406	29851	29024	28371	27647	27223	27301	27104	26684	26667	26639	26219	25765	25752	25512	25279	25255
1.6332	3.7325	12.027	2022.1.1	08:40:00	30	20	32	300	20
34096	34035	34178	34723	34976	34799	34972	33865	33505	33540	33544	33382	33187	33312	32651	32408	32463	32415	32561	31809	31202	31018	30536	29999	30126	30263	29879	30487	30487	30591	30551	30652	29993	29763	29303	28471	27844	27200	26783	26983	26896	26514	26427	26437	26103	25672	25633	25416	25048	25005
1.51575	3.71047	12.0526	2022.1.1	08:55:00	30	20	32	300	20
34075	34024	34158	34705	34959	34793	34952	33857	33472	33483	33488	33295	33104	33225	32547	32303	32363	32320	32459	31728	31103	31009	30736	30330	30525	30581	30151	30723	30716	30775	30696	30759	30051	29776	29280	28536	27947	27274	26959	27232	27187	26760	26679	26648	26262	25752	25584	25221	24880	24849
1.82409	3.72892	12.0462	2022.1.1	09:09:00	30	20	32	300	20
34084	34031	34180	34712	34957	34767	34943	33846	33465	33496	33504	33299	33110	33232	32562	32303	32343	32279	32456	31694	31088	30952	30895	30191	30301	30400	30029	30559	29981	29777	29576	29591	28975	28727	28304	27522	26922	26243	25921	26279	26312	25928	25928	25947	25621	25229	25132	24792	24487	24513
1.75801	3.72156	12.0638	2022.1.1	09:24:00	30	20	32	300	20
34105	34038	34183	34728	34957	34767	34919	33836	33456	33471	33481	33615	33521	33702	33040	32776	32795	32695	32822	32044	31429	31322	31094	30507	30583	30654	30271	30791	30455	30375	30209	30243	29603	29389	28921	28087	27360	26703	25839	25543	25207	24653	24587	24615	24324	23953	23976	23797	23616	23735
1.48645	3.71795	12.0718	2022.1.1	09:38:00	30	20	32	300	20
34103	34045	34188	34744	34980	34795	34959	33883	33527	33559	33585	33347	33131	33268	32584	32328	32365	32310	32467	31696	31115	30985	30974	30257	30312	30264	30109	30607	30055	29770	29545	29534	28871	28631	28147	27508	27073	26577	25965	25832	25578	25019	24944	24951	24512	24272	24293	24111	23849	23935
1.40204	3.73266	12.0958	2022.1.1	09:53:00	30	20	32	300	20
34115	34044	34191	34740	34989	34817	34971	33825	33447	33461	33476	33235	33008	33127	32474	32208	32237	32185	32367	31636	31208	31100	31151	30441	30546	30568	30401	30871	30179	29847	29588	29565	28913	28663	28155	27503	27154	26600	25963	25817	25595	24968	24833	24788	24287	24013	23932	23800	23544	23635
1.87555	3.79148	12.123	2022.1.1	10:08:00	30	20	32	300	20
34088	34038	34185	34741	34976	34811	34984	33839	33472	33465	33483	33243	33023	33136	32477	32200	32199	32163	32335	31567	30993	30835	30809	30057	30165	30184	30377	30887	30135	29750	29466	29429	28775	28567	28647	28565	28313	27915	27479	27385	27146	26444	26239	26087	25431	25179	25056	24873	24553	24564
1.59298	3.71084	12.115	2022.1.1	10:22:00	30	20	32	300	20
34086	34038	34176	34721	34961	34795	34976	33856	33491	33501	33511	33267	33058	33172	32515	32223	32235	32184	32354	31600	31032	30885	30906	30166	30295	30295	29993	30381	29528	29047	28965	29019	28391	28282	28489	28812	28751	28489	27932	27776	27472	26771	26575	26443	25854	25575	25409	25231	24834	24750
1.17821	3.71815	12.2016	2022.1.1	10:37:00	30	20	32	300	20
34103	34065	34193	34735	34978	34823	35031	33922	33552	33561	33583	33345	33140	33256	32591	32284	32310	32234	32411	31641	31059	30927	30850	30545	30835	30965	30641	31024	30296	29891	30107	30279	29552	29483	29612	29795	29641	29364	28832	28655	28322	27562	27318	27164	26593	26258	26135	25941	25495	25398
1.42792	3.72582	12.1519	2022.1.1	10:51:00	30	20	32	300	20
34104	34039	34183	34728	34977	34821	35003	33903	33538	33540	33548	33345	33160	33283	32648	32358	32409	32344	32493	31732	31177	31032	30723	29973	30103	30025	30157	30449	29551	29095	29203	29315	28668	28635	28808	29103	29016	28776	28267	28111	27802	27120	26929	26817	26287	26007	25903	25724	25305	25207
1.42418	3.70728	12.2368	2022.1.1	11:06:00	30	20	32	300	20
34120	34071	34212	34761	35001	34839	35008	33896	33527	33537	33567	33295	33103	33233	32587	32313	32327	32293	32438	31704	31090	30831	30244	29439	29528	29563	29243	29634	28905	28504	28572	28706	28075	28066	28252	28659	28616	28459	28032	27980	27744	27058	26851	26711	26080	25826	25691	25520	25127	24985
1.34355	3.71127	12.1983	2022.1.1	11:21:00	30	20	32	300	20
34161	34101	34237	34775	35023	34856	35048	33936	33577	33575	33595	33327	33128	33269	32617	32302	32243	32215	32360	31621	30967	30775	30787	30027	30134	30027	29934	30283	29473	29120	29089	29227	28519	28455	28537	28936	28889	28688	27983	27728	27384	26665	26899	27266	27136	27081	27075	26959	26551	26370
1.51602	3.70378	12.2513	2022.1.1	11:35:00	30	20	32	300	20
34125	34080	34203	34752	35009	34833	35008	33894	33534	33545	33624	33535	33461	33643	33001	32721	32729	32706	32811	32040	31387	31325	31091	30844	31112	31169	30907	31315	30608	30147	30168	30215	29453	29318	29418	29635	29405	29151	28633	28496	28161	27448	27695	27769	27712	27688	27742	27641	27187	26839
1.49407	3.72234	12.2529	2022.1.1	11:50:00	30	20	32	300	20
34098	34047	34193	34732	34984	34811	35024	33918	33553	33562	33651	33544	33479	33673	33036	32729	32691	32675	32770	32003	31324	31295	31144	30911	31197	31162	31127	31464	30871	30487	30479	30520	29687	29538	29539	29730	29470	29193	28983	29075	28841	28265	28496	28327	28166	28031	28026	27855	27331	27087
1.56382	3.70032	12.2497	2022.1.1	12:04:00	30	20	32	300	20
34145	34084	34231	34775	35004	34793	34968	33855	33463	33446	33500	33309	33181	33347	32721	32397	32189	32143	32227	31488	30805	30585	30639	30212	30519	30347	30473	30720	30239	29979	29959	30089	29280	29215	29160	29316	29086	28764	28609	28779	28579	28047	28309	28096	28022	27811	27812	27604	27033	26791
1.40597	3.70765	12.3026	2022.1.1	12:19:00	30	20	32	300	20
34040	33988	34131	34667	34901	34719	34928	33827	33480	33480	33563	33461	33386	33576	32919	32617	32444	32408	32425	31631	30915	30695	30698	30187	30431	30292	30456	30376	29496	28945	28766	28825	27998	27960	27983	28227	28055	27863	27848	28100	27944	27522	27895	27960	27849	27678	27719	27425	26966	26793
1.7805	3.74823	12.2754	2022.1.1	12:34:00	30	20	32	300	20
34152	34107	34246	34802	35028	34838	35039	34287	34107	34205	34313	34120	33963	34099	33446	33152	33024	32937	32983	32151	31428	31291	31329	31047	31296	31346	31070	31553	31177	30975	31035	31082	30277	29928	29511	29032	28406	27960	27425	27295	26975	26414	26313	26291	26183	26004	26107	25930	25932	25867
1.8245	3.70774	12.3926	2022.1.1	12:48:00	30	20	32	300	20
34147	34103	34241	34787	35033	34839	35031	34049	33745	33791	33816	33556	33356	33507	32845	32569	32543	32503	32605	31833	31159	31011	30991	30712	30999	31029	30827	31391	31496	31487	31689	31791	31038	30749	30412	29957	29379	28972	28421	28233	27780	27217	27526	27464	27376	27145	27174	26704	26631	26382
1.43555	3.72287	12.2994	2022.1.1	13:03:00	30	20	32	300	20
34144	34093	34242	34792	35028	34843	35037	34199	34029	34124	34169	33903	33697	33822	33192	32864	32807	32736	32815	32016	31314	31215	31295	31039	31319	31381	31126	31655	31546	31446	31608	31676	30919	30623	30215	29721	29119	28616	27735	27360	26895	26254	26576	26539	26487	26383	26482	26219	25921	25871
1.54921	3.72252	12.3733	2022.1.1	13:17:00	30	20	32	300	20
34144	34100	34241	34792	35025	34827	35035	34224	34053	34144	34205	33939	33726	33856	33180	32879	32819	32763	32853	32049	31352	31208	31283	30980	31229	31200	31197	31735	31847	31873	32028	32104	31309	31005	30586	30117	29544	28991	28677	28627	28278	27683	28013	27969	27883	27732	27721	27289	26903	26701
1.5273	3.72647	12.3123	2022.1.1	13:32:00	30	20	32	300	20
34124	34083	34230	34771	35012	34824	35024	34446	34403	34554	34639	34370	34115	34248	33545	33240	33192	33075	33135	32309	31584	31439	31408	31127	31352	31247	31033	31497	31415	31361	31487	31584	30799	30473	29983	29448	28916	28427	27807	27651	27296	26659	26513	26471	26014	25865	25816	25644	25301	25278
1.6043	3.6932	12.3701	2022.1.1	13:47:00	30	20	32	300	20
34094	34039	34191	34739	34976	34774	34985	34435	34407	34582	34667	34379	34135	34278	33553	33232	33100	32993	33029	32199	31488	31299	31332	30995	31156	30960	31024	31353	31303	31343	31435	31560	30735	30398	29951	29495	28956	28437	28200	28335	28067	27552	27897	27883	27816	27679	27691	27523	26953	26739
1.34006	3.71912	12.3348	2022.1.1	14:01:00	30	20	32	300	20
34064	34011	34159	34715	34941	34728	34891	33953	33727	33805	33854	33570	33355	33505	32845	32579	32557	32515	32600	31814	31211	31098	31032	30757	31019	30911	30879	31368	31402	31369	31540	31653	30888	30584	30091	29527	28946	28379	27840	27711	27397	26790	26657	26552	26074	25896	25849	25703	25334	25272
1.68878	3.71898	12.3637	2022.1.1	14:16:00	30	20	32	300	20
34104	34039	34193	34729	34975	34787	34948	34179	34033	34159	34221	33991	33800	33914	33241	32931	32899	32816	32904	32087	31447	31347	31447	30984	31120	31027	31179	31471	30784	30507	30440	30527	29719	29622	29676	29917	29751	29343	29138	29412	29269	28701	28927	28934	28882	28772	28663	28499	27919	27287
0	0.664517	12.3814	2022.1.1	14:30:00	30	20	32	300	20
34135	34076	34222	34764	35003	34831	35006	34289	34152	34303	34359	34086	33868	33970	33289	33003	32975	32846	32936	32160	31763	31629	31730	30936	30931	30863	30951	31342	30448	30111	30043	30384	29698	29641	29640	29829	29741	29276	29024	29343	29367	28661	28705	28325	28428	28459	28425	28327	27825	27488
1.40983	3.70814	12.3412	2022.1.1	14:45:00	30	20	32	300	20
34144	34091	34219	34774	35031	34875	35031	34179	34004	34085	34128	33899	33685	33807	33131	32824	32795	32666	32779	32016	31549	31417	31497	30728	30708	30609	30840	31275	30380	30115	29985	30334	29675	29563	29555	29760	29617	29146	28895	29214	29239	28544	28605	28255	27891	27703	27580	27407	26936	26567
1.76221	3.72268	12.3749	2022.1.1	14:59:00	30	20	32	300	20
34124	34071	34216	34768	35030	34852	34992	33873	33555	33619	33627	33369	33183	33335	32623	32418	32451	32336	32415	31745	31428	31342	31501	30681	30647	30615	30743	30755	29664	29351	29214	29556	28912	28881	28907	29135	29047	28634	28409	28789	28775	28221	28424	28104	28522	28475	28487	28327	27760	27437
1.09775	3.73749	12.3299	2022.1.1	15:14:00	30	20	32	300	20
34131	34072	34212	34751	35009	34853	35008	33929	33624	33663	33664	33463	33288	33428	32779	32503	32515	32384	32511	31801	31535	31440	31590	30800	30807	30799	30535	30405	29177	28809	28649	28998	28414	28343	28494	28561	28231	27677	27428	27827	27951	27443	27688	27459	27667	27703	27795	27702	27223	27004
1.53825	3.72631	12.3701	2022.1.1	15:29:00	30	20	32	300	20
34125	34075	34226	34792	35043	34839	34986	33938	33659	33727	33735	33479	33312	33467	32777	32575	32593	32450	32520	31811	31535	31495	31631	30863	30888	30936	30452	30669	29655	29344	29270	29599	28927	28887	29093	29179	29041	28626	28383	28727	28736	28255	28621	28967	28890	28744	28758	28501	27927	27711
1.14914	3.71912	12.3123	2022.1.1	15:43:00	30	20	32	300	20
34113	34055	34173	34712	34984	34823	34956	33964	33732	33793	33819	33647	33483	33608	32961	32665	32647	32445	32552	31792	31435	31363	31411	30687	30728	30832	30361	30644	29706	29412	29336	29615	29043	28854	29027	29039	28994	28707	28332	28233	28000	27376	27217	27051	26280	25912	25809	25579	25209	25180
1.4905	3.72624	12.3107	2022.1.1	15:58:00	30	20	32	300	20
34157	34091	34235	34775	35047	34879	35032	34171	34005	34112	34156	33923	33715	33827	33168	32822	32732	32507	32597	31790	31248	31088	31111	30341	30359	30448	29979	30281	29347	29269	29262	29618	29108	28927	29034	28935	29044	28817	28223	28043	27922	27319	27193	27025	26207	25871	25642	25410	25050	25003
1.47948	3.70053	12.2978	2022.1.1	16:12:00	30	20	32	300	20
34148	34075	34212	34744	35020	34864	35019	34111	33921	34028	34059	33820	33611	33734	33055	32720	32648	32435	32521	31712	31076	30891	30922	30139	30180	30293	29827	30043	29032	28791	28722	29088	28601	28484	28727	28872	29007	28761	28697	29101	29293	28753	28530	28343	27372	26831	26451	26066	25576	25433
1.31426	3.7115	12.3171	2022.1.1	16:27:00	30	20	32	300	20
34129	34069	34210	34765	34995	34807	34941	33911	33654	33739	33769	33535	33339	33471	32793	32475	32369	32145	32233	31464	30839	30679	30707	29928	29938	30024	29691	30081	29175	28947	28904	29295	28763	28719	28908	28885	28605	28071	27875	28263	28415	27832	27591	27479	26633	25996	25655	25375	24886	24734
1.42809	3.70056	12.2786	2022.1.1	16:42:00	30	20	32	300	20
34104	34028	34167	34706	34971	34789	34943	34058	33869	33977	34011	33823	33616	33729	33053	32715	32655	32443	32576	31782	31179	31011	30953	30202	30153	30198	29777	30077	29211	29068	29051	29397	28937	28795	28970	29057	29094	28791	28602	28877	28976	28389	28193	28119	27441	26934	26582	26235	25715	25544
1.54918	3.70408	12.3123	2022.1.1	16:56:00	30	20	32	300	20
34134	34059	34195	34747	35012	34824	34984	34025	33817	33927	33961	33782	33587	33705	33007	32725	32699	32492	32591	31819	31211	31059	31016	30255	30243	30332	29832	30051	29147	28739	28639	28932	28424	28308	28483	28387	28487	28268	28149	28545	28731	28254	28144	28195	27747	27551	27416	27228	26704	26501
1.28124	3.73725	12.3107	2022.1.1	17:11:00	30	20	32	300	20
34138	34079	34211	34744	34999	34821	34987	33952	33676	33747	33768	33599	33416	33536	32865	32579	32584	32427	32572	31806	31209	31071	30983	30278	30288	30400	29907	30195	29317	28896	28601	28561	27975	27771	27884	27671	27656	27431	27056	27004	26928	26357	26175	26160	25566	25243	25040	24847	24472	24437
1.54556	3.70053	12.3059	2022.1.1	17:25:00	30	20	32	300	20
34115	34044	34175	34720	34976	34814	34969	33931	33663	33743	33754	33801	33697	33839	33151	32884	32880	32672	32783	32003	31383	31250	31107	30395	30415	30507	30026	30332	29421	29095	28839	28947	28392	28167	28335	28108	28191	27976	27680	27655	27579	27079	26978	26861	26035	25491	25292	25027	24636	24595
1.27756	3.72254	12.3107	2022.1.1	17:40:00	30	20	32	300	20
34096	34028	34167	34704	34953	34775	34939	33792	33429	33465	33473	33273	33079	33191	32501	32209	32166	32007	32148	31434	30829	30697	30669	29938	30007	30152	29775	30096	29261	28915	28877	29200	28665	28535	28595	28355	28218	27879	27321	27199	27024	26427	26287	26163	25702	25353	25192	24947	24551	24522
1.362	3.72256	12.3107	2022.1.1	17:55:00	30	20	32	300	20
34123	34081	34224	34785	35019	34799	34947	33858	33517	33569	33575	33565	33459	33640	32938	32683	32665	32487	32579	31837	31212	31051	30971	30243	30216	30304	29840	30063	29139	28636	28505	28795	28255	28125	28355	28202	28300	28111	27535	27363	27217	26598	26353	26319	25907	25542	25300	25074	24606	24527
1.5529	3.7299	12.3107	2022.1.1	18:09:00	30	20	32	300	20
34132	34067	34216	34755	35012	34825	34987	33954	33676	33736	33759	33536	33323	33441	32757	32460	32425	32259	32386	31632	31017	30851	30790	30051	30065	30175	29723	29889	28951	28754	28727	29016	28527	28379	28615	28470	28618	28413	28283	28623	28658	28154	28017	27991	27587	27074	26738	26387	25763	25571
1.41707	3.73357	12.2737	2022.1.1	18:24:00	30	20	32	300	20
34110	34056	34195	34745	34999	34818	34996	33866	33514	33545	33551	33371	33194	33327	32664	32388	32375	32228	32364	31631	31001	30847	30775	30049	30091	30187	29791	30024	29109	28944	28925	29215	28710	28574	28914	28811	28961	28694	28574	29000	29112	28600	28446	28392	27918	27160	26702	26291	25632	25398
1.55652	3.69672	12.277	2022.1.1	18:38:00	30	20	32	300	20
34117	34067	34226	34792	35023	34809	34944	33843	33480	33519	33506	33319	33160	33284	32593	32347	32315	32182	32321	31576	30959	30814	30758	30029	30061	30153	29743	29881	28906	28727	28707	28999	28517	28433	28962	28979	29185	28915	28795	29225	29321	28817	28663	28589	28072	27342	26913	26446	25797	25595
1.43905	3.71142	12.2641	2022.1.1	18:53:00	30	20	32	300	20
34136	34079	34214	34772	35022	34832	34989	33935	33605	33649	33663	33410	33195	33303	32612	32360	32337	32224	32359	31615	30983	30840	30815	30083	30100	30139	29732	29905	28958	28558	28447	28755	28264	28185	28453	28724	28873	28603	28463	28875	28951	28449	28308	28275	27801	27334	26984	26571	25965	25785
1.34358	3.71137	12.2994	2022.1.1	19:08:00	30	20	32	300	20
34130	34080	34219	34769	35015	34831	35024	34352	34218	34373	34423	34159	33928	34015	33307	33004	32939	32817	32905	32107	31423	31252	31180	30440	30438	30425	29892	30095	29152	28880	28795	29098	28590	28558	28819	29273	29459	29140	28933	29304	29372	28889	28917	29065	29078	28989	28915	28681	28064	27797
1.49048	3.79594	12.2609	2022.1.1	19:22:00	30	20	32	300	20
34114	34056	34215	34785	35008	34775	34944	34123	33959	34074	34104	33863	33663	33807	33089	32840	32812	32684	32783	32019	31367	31217	31107	30385	30391	30392	29890	30204	29384	29287	29319	29650	29099	29075	29315	29590	29471	29014	28712	29032	29047	28596	28778	28971	29109	29011	29008	28803	28224	27916
1.52346	3.70402	12.2834	2022.1.1	19:37:00	30	20	32	300	20
34120	34060	34195	34755	35009	34821	34976	34607	34693	34934	35011	34780	34536	34609	33885	33550	33436	33231	33292	32467	31744	31523	31378	30632	30643	30718	30263	30565	29619	29191	28847	28784	28179	27979	28123	28225	28343	28125	27574	27409	27154	26678	26640	26632	26067	25720	25638	25462	25041	24968
1.23348	3.82158	12.2786	2022.1.1	19:51:00	30	20	32	300	20
34139	34069	34205	34745	35003	34836	34979	34455	34464	34664	34741	34508	34278	34363	33631	33339	33300	33135	33216	32409	31707	31518	31392	30640	30671	30721	30303	30647	29715	29312	29017	28963	28363	28151	28320	28263	28017	27631	27024	26842	26517	25979	25939	25910	25408	25092	25051	24867	24487	24475
1.56386	3.71143	12.2593	2022.1.1	20:06:00	30	20	32	300	20
34134	34064	34205	34751	35012	34817	34977	34584	34664	34879	34967	34756	34513	34590	33851	33542	33493	33306	33392	32585	31871	31674	31504	30751	30739	30826	30338	30644	29727	29543	29455	29623	29071	28899	28646	28255	28167	27840	27482	27411	27198	26794	26788	26815	26091	25540	25494	25236	24792	24730
1.39864	3.72237	12.2384	2022.1.1	20:21:00	30	20	32	300	20
34124	34067	34210	34751	35009	34818	34984	34728	34891	35159	35270	35220	35031	35114	34367	34035	33968	33736	33775	32917	32176	31967	31712	30995	30960	31005	30520	30799	29807	29717	29708	29877	29346	29195	28912	28540	28521	28161	27813	27726	27477	27084	27091	27120	26523	26049	26069	25880	25481	25406
1.27747	3.75532	12.2545	2022.1.1	20:35:00	30	20	32	300	20
34105	34055	34195	34747	34991	34815	35014	34713	34850	35112	35208	35085	34865	34951	34191	33866	33791	33572	33627	32776	32041	31833	31607	30871	30858	30895	30452	30743	29751	29324	28896	28792	28188	27940	27656	27384	27491	27246	27039	27056	26830	26524	26649	26703	26034	25719	25800	25607	25257	25246
1.37661	3.72969	12.2593	2022.1.1	20:50:00	30	20	32	300	20
34156	34088	34231	34792	35028	34840	35050	34883	35071	35358	35468	35287	35040	35095	34350	33992	33904	33690	33743	32863	32119	31940	31429	30889	30900	30952	30508	30792	29794	29367	29057	28957	28409	28144	27843	27414	27285	26963	26737	26751	26511	26243	26380	26424	25767	25515	25636	25477	25257	25272
1.36927	3.74439	12.2368	2022.1.1	21:04:00	30	20	32	300	20
34128	34067	34200	34747	34993	34821	35012	34791	34976	35247	35351	35199	34968	35057	34321	33953	33876	33684	33727	32841	32087	31848	31607	30867	30873	30919	30500	30790	29777	29355	29024	28927	28362	28061	27752	27407	27438	27171	26941	26960	26711	26395	26511	26536	25753	25305	25337	25131	24864	24875
1.63722	3.72962	12.2529	2022.1.1	21:19:00	30	20	32	300	20
34121	34066	34217	34784	35023	34828	34996	34815	34983	35263	35334	35074	34849	34943	34163	33876	33733	33520	33504	32613	31876	31639	31486	30691	30656	30735	30199	30483	29520	29091	28789	28744	28161	27926	27823	27560	27716	27592	27424	27409	27215	26954	27034	27100	26448	26223	26332	26151	25790	25737
1.72902	3.70032	12.2513	2022.1.1	21:34:00	30	20	32	300	20
34120	34043	34194	34753	35002	34792	34961	34770	34928	35200	35291	35016	34795	34888	34095	33739	33467	33199	33178	32272	31552	31339	31221	30439	30440	30519	30032	30371	29469	29055	28765	28726	28159	27924	27999	27870	28089	28003	27779	27771	27628	27235	27256	27303	26445	26018	25946	25788	25361	25263
1.58218	3.70031	12.2336	2022.1.1	21:48:00	30	20	32	300	20
34136	34073	34207	34743	35014	34821	35003	34707	34848	35087	35192	35004	34762	34831	34103	33667	33352	33067	33091	32215	31485	31272	31112	30369	30359	30422	29967	30312	29411	29227	29222	29456	29076	28832	29083	28875	29113	28962	28721	28663	28435	28036	28071	28072	27356	27051	26915	26708	26250	26091
1.4867	3.73328	12.2144	2022.1.1	22:03:00	30	20	32	300	20
34112	34063	34199	34738	34997	34809	34991	34795	34976	35262	35357	35227	35003	35079	34316	33855	33513	33207	33191	32302	31580	31333	31233	30443	30420	30509	30015	30333	29424	29160	29140	29384	28945	28759	28981	28786	29011	28836	28635	28576	28387	27986	28016	28035	27357	27145	27092	26911	26436	26291
1.36187	3.68549	12.232	2022.1.1	22:17:00	30	20	32	300	20
34136	34063	34203	34752	35006	34821	34985	34723	34871	35127	35216	35063	34830	34918	34152	33737	33437	33121	33136	32237	31581	31392	31227	30448	30375	30456	29841	30043	29103	28925	28904	29103	28727	28487	28607	28375	28636	28431	28255	28179	27967	27660	27735	27785	27119	26948	26928	26760	26347	26235
1.44265	3.74062	12.2096	2022.1.1	22:32:00	30	20	32	300	20
34113	34047	34215	34792	35031	34801	34942	34477	34504	34720	34771	34759	34628	34775	33993	33678	33471	33184	33186	32328	31752	31615	31459	30698	30496	30313	29349	29319	28304	28055	28053	28296	27903	27718	27921	27735	28003	27842	27723	27725	27542	27256	27315	27399	26809	26711	26784	26667	26241	26126
1.75464	3.70382	12.2176	2022.1.1	22:47:00	30	20	32	300	20
34115	34039	34191	34739	34993	34827	34982	34433	34416	34607	34674	34719	34583	34728	33985	33617	33435	33128	33168	32304	31651	31504	31295	30584	30336	30109	29203	29165	28090	27873	27836	28039	27728	27525	27732	27532	27707	27391	27157	27112	26865	26609	26751	26849	26140	26012	26043	25927	25575	25506
1.42795	3.71854	12.2272	2022.1.1	23:01:00	30	20	32	300	20
34136	34067	34207	34760	35014	34832	34984	34527	34567	34767	34839	34643	34424	34503	33761	33207	32680	32322	32359	31495	31023	30924	30811	30081	29927	29771	28898	28858	27777	27333	27079	27058	26673	26463	26711	26591	26947	26880	26816	26915	26810	26562	26711	26817	25999	25663	25639	25379	25064	24988
1.42796	3.72224	12.2064	2022.1.1	23:16:00	30	20	32	300	20
34112	34043	34175	34731	34992	34807	34945	34472	34501	34708	34774	34596	34391	34480	33745	33392	33217	32913	32955	32089	31464	31317	31138	30403	30315	30379	29751	29961	29007	28575	28303	28250	27756	27529	27311	27131	27343	27220	27089	27128	26972	26710	26816	26867	26041	25695	25665	25360	25024	24962
1.44628	3.6928	12.2128	2022.1.1	23:30:00	30	20	32	300	20
34120	34047	34187	34738	35000	34816	34951	34315	34227	34400	34459	34265	34038	34121	33424	33120	33043	32823	32919	32087	31473	31341	31177	30455	30310	30280	29584	29739	28791	28357	28064	28071	27540	27331	27130	26929	27113	26975	26805	26828	26735	26440	26527	26611	25831	25480	25502	25291	24914	24885
1.18934	3.72953	12.2064	2022.1.1	23:45:00	30	20	32	300	20
33967	33897	34024	34569	34836	34673	34798	34002	33865	33991	34031	33894	33713	33828	33144	32869	32850	32657	32786	31977	31375	31271	31092	30379	30209	29992	29075	29079	28022	27588	27321	27292	26871	26720	26528	26355	26584	26367	26238	26341	26212	25947	26100	26215	25476	25126	25153	24923	24613	24602
1.24072	3.73318	12.2176	2022.1.2	00:00:00	30	20	32	300	20
34081	34015	34166	34728	34983	34786	34918	34096	33941	34071	34087	34198	34136	34339	33593	33399	33371	33162	33192	32363	31717	31575	31399	30635	30436	30139	29159	29117	28060	27560	27296	27327	26833	26672	26501	26295	26488	26368	26242	26315	26219	26011	26127	26233	25460	25123	25214	25117	24822	24835
1.47934	3.72221	12.2096	2022.1.2	00:14:00	30	20	32	300	20
34054	33984	34131	34669	34931	34772	34913	34163	34067	34203	34268	34449	34369	34527	33805	33527	33465	33264	33336	32491	31813	31666	31389	30713	30591	30386	29575	29679	28662	28187	27903	27847	27373	27187	26955	26655	26717	26510	26364	26449	26287	26029	26175	26256	25598	25361	25511	25487	25310	25338
1.35819	3.71484	12.2048	2022.1.2	00:29:00	30	20	32	300	20
34120	34053	34183	34725	34988	34815	34986	34359	34289	34450	34497	34669	34607	34746	34017	33712	33647	33442	33509	32665	31957	31807	31527	30867	30868	30939	30443	30711	29731	29292	28995	28953	28319	28100	27808	27265	27048	26767	26452	26430	26216	25839	25917	25975	25404	25084	25207	25210	25071	25124
1.51236	3.72583	12.1967	2022.1.2	00:43:00	30	20	32	300	20
34105	34039	34187	34736	34992	34840	35013	34477	34463	34647	34709	34923	34824	34975	34225	33911	33854	33615	33647	32781	32066	31895	31595	30943	30935	30986	30519	30788	29813	29391	29079	28983	28392	28155	27843	27410	27289	27056	26804	26810	26579	26288	26436	26481	25886	25627	25571	25543	25536	25579
1.32881	3.71112	12.2016	2022.1.2	00:58:00	30	20	32	300	20
34122	34057	34191	34726	34991	34817	35027	34320	34192	34330	34376	34548	34450	34601	33847	33542	33496	33291	33353	32528	31822	31692	31409	30795	30811	30845	30480	30953	30278	29979	29724	29676	29011	28795	28379	27734	27319	26898	26423	26336	25963	25496	25549	25641	25352	24939	24932	24921	25040	25097
1.14895	3.71848	12.1871	2022.1.2	01:12:00	30	20	32	300	20
34108	34047	34182	34727	34976	34818	34989	34175	34016	34103	34140	34168	34056	34191	33495	33196	33151	32977	33055	32296	31909	31839	31783	31039	31065	31163	30683	30950	30031	29527	29220	29151	28499	28270	27911	27323	26970	26573	26176	26113	26026	25704	25847	25934	25376	25276	25507	25454	25337	25386
1.34715	3.6964	12.1903	2022.1.2	01:27:00	30	20	32	300	20
34104	34047	34196	34737	34992	34823	34994	34320	34202	34350	34387	34235	34067	34167	33467	33136	33039	32841	32909	32110	31602	31459	31406	30663	30680	30763	30299	30598	29697	29256	28957	28883	28339	28119	28294	28355	28478	28307	28005	27957	27888	27496	27561	27507	26812	26604	26557	26330	25983	25942
1.28475	3.69641	12.1823	2022.1.2	01:42:00	30	20	32	300	20
34082	34024	34162	34705	34955	34791	34967	34088	33883	33976	34004	33840	33652	33768	33056	32727	32654	32506	32607	31818	31275	31156	31115	30368	30336	30403	29959	30309	29430	29019	28721	28666	28096	27871	27560	27083	26831	26462	26089	26072	25987	25703	25899	25960	25399	25233	25391	25211	25001	25045
1.37284	3.70739	12.1871	2022.1.2	01:56:00	30	20	32	300	20
34104	34051	34204	34769	35004	34803	34961	34005	33752	33829	33821	33639	33487	33628	32891	32667	32639	32504	32567	31796	31174	31019	30998	30213	30265	30379	29961	30324	29462	29024	28744	28736	28067	27874	27568	26929	26507	26127	25713	25662	25635	25321	25473	25574	25056	24876	25083	24984	24887	24961
1.62245	3.72209	12.1887	2022.1.2	02:11:00	30	20	32	300	20
34128	34071	34195	34736	34988	34825	34990	34138	33959	34064	34099	34012	33847	33962	33266	32920	32795	32655	32758	31949	31315	31135	31167	30384	30409	30510	30051	30421	29541	29137	28841	28831	28179	27974	27626	26973	26521	26094	25710	25664	25567	25192	25271	25344	24790	24580	24746	24643	24650	24719
1.63346	3.72577	12.1679	2022.1.2	02:25:00	30	20	32	300	20
34112	34041	34199	34768	35017	34808	34967	33965	33704	33780	33775	33567	33399	33527	32784	32511	32400	32247	32342	31574	30970	30800	30878	30083	30108	30216	29799	30123	29239	28810	28534	28536	27922	27739	27427	26816	26421	26006	25641	25622	25551	25207	25316	25385	24806	24588	24726	24579	24533	24615
1.81329	3.74037	12.1599	2022.1.2	02:40:00	30	20	32	300	20
34093	34024	34173	34744	34985	34791	34946	34017	33793	33911	33929	33738	33568	33696	32935	32674	32569	32397	32445	31663	31046	30870	30947	30136	30098	30191	29774	30082	29193	28707	28343	28356	27640	27443	27104	26477	26063	25719	25384	25361	25308	24947	25059	25154	24664	24475	24686	24612	24608	24681
1.10485	3.74401	12.139	2022.1.2	02:55:00	30	20	32	300	20
34106	34039	34184	34729	34975	34807	34964	34159	34024	34151	34192	34316	34187	34330	33585	33247	33107	32892	32955	32128	31495	31297	31296	30520	30422	30462	29967	30287	29356	28931	28627	28599	27955	27712	27388	26871	26599	26252	25915	25915	25882	25519	25648	25698	25128	24905	25021	24855	24731	24796
1.27734	3.70723	12.1454	2022.1.2	03:09:00	30	20	32	300	20
34105	34039	34187	34740	34989	34808	34984	34573	34643	34855	34948	34817	34605	34681	33900	33488	33269	33024	33043	32223	31754	31616	31661	30855	30771	30776	30259	30448	29449	28935	28709	28848	28264	28083	28272	28347	28569	28455	28226	28168	28135	27586	27512	27394	26539	26123	25983	25688	25377	25335
1.10116	3.7256	12.1086	2022.1.2	03:24:00	30	20	32	300	20
34104	34039	34187	34723	34975	34810	34968	34540	34607	34825	34898	34728	34496	34567	33803	33455	33296	33113	33139	32311	31705	31520	31537	30741	30707	30742	30314	30597	29629	29185	28855	28805	28160	27920	27566	27043	26758	26359	26019	26006	25903	25446	25459	25472	24776	24516	24576	24358	24150	24243
1.60397	3.6961	12.1278	2022.1.2	03:38:00	30	20	32	300	20
34096	34039	34183	34733	34984	34814	34995	34536	34563	34772	34864	34672	34447	34514	33763	33424	33272	33099	33139	32297	31606	31400	31383	30583	30584	30646	30206	30571	29675	29261	28971	28934	28297	28036	27699	27135	26767	26344	25925	25867	25767	25335	25376	25387	24743	24502	24578	24374	24216	24298
1.18189	3.72187	12.1198	2022.1.2	03:53:00	30	20	32	300	20
34095	34027	34177	34728	34978	34814	34975	34563	34636	34857	34941	34758	34513	34594	33864	33513	33427	33267	33319	32488	31779	31555	31511	30721	30679	30696	30265	30567	29635	29205	28865	28810	28161	27927	27576	27031	26632	26153	25731	25680	25627	25259	25371	25415	24790	24575	24648	24456	24232	24307
1.33237	3.71816	12.1294	2022.1.2	04:08:00	30	20	32	300	20
34104	34039	34184	34728	34988	34819	34981	34494	34524	34721	34800	34629	34406	34498	33760	33442	33395	33257	33325	32508	31800	31579	31537	30764	30665	30664	30144	30569	29837	29535	29270	29251	28593	28353	27880	27257	26768	26256	25753	25686	25522	25076	25121	25130	24487	24136	24131	23915	23678	23766
1.604	3.72921	12.1006	2022.1.2	04:22:00	30	20	32	300	20
34106	34045	34175	34719	34984	34813	34974	34200	34079	34215	34288	34072	33857	33971	33262	32968	32968	32849	32963	32182	31502	31328	31288	30529	30455	30405	29852	30283	29623	29351	29104	29097	28424	28200	27810	27206	26664	26128	25569	25462	25283	24879	24947	24987	24365	24046	24048	23805	23639	23739
1.77646	3.76948	12.1038	2022.1.2	04:37:00	30	20	32	300	20
34104	34039	34177	34707	34980	34825	34992	34487	34496	34694	34777	34552	34307	34397	33667	33330	33283	33124	33214	32408	31691	31489	31431	30667	30580	30541	30016	30319	29419	29070	28960	29220	28603	28467	28073	27486	27383	26921	26311	26165	26026	25610	25664	25657	25109	24856	24776	24534	24253	24310
1.33235	3.8429	12.1262	2022.1.2	04:51:00	30	20	32	300	20
34112	34047	34184	34728	34971	34792	35000	34396	34351	34513	34591	34347	34081	34179	33443	33107	33032	32877	32936	32139	31443	31227	31246	30437	30351	30163	30387	30679	29691	29453	29347	29663	29087	28971	28854	28387	28039	27479	26790	26583	26384	25839	25786	25782	25310	25113	24941	24687	24367	24384
1.33605	3.71085	12.1246	2022.1.2	05:06:00	30	20	32	300	20
34090	34039	34184	34729	34982	34804	34998	34283	34140	34311	34372	34131	33892	33992	33282	32935	32898	32764	32867	32087	31411	31191	31203	30412	30324	30203	29831	29617	28500	27871	27670	27975	27447	27403	27112	26616	26278	25704	25077	24988	24923	24544	24655	24792	24523	24531	24459	24280	24006	24065
1.30302	3.69249	12.0878	2022.1.2	05:21:00	30	20	32	300	20
34074	34028	34165	34707	34962	34799	34998	34218	34080	34216	34297	34021	33775	33890	33165	32850	32838	32728	32802	32040	31401	31127	30622	29664	29540	29487	29229	29797	29481	29506	29576	29883	29309	29200	28841	28274	27971	27450	26786	26607	26451	25925	25855	25810	25362	25195	25065	24838	24477	24471
1.11945	3.72538	12.0766	2022.1.2	05:35:00	30	20	32	300	20
34095	34038	34166	34728	34961	34789	34967	34093	33882	33991	34032	33791	33553	33675	32968	32648	32633	32530	32631	31895	31271	31144	31189	30568	30578	30555	30249	30847	30762	30829	30920	31243	30611	30455	30024	29347	28967	28299	27829	27878	27825	27338	27287	27253	26861	26446	26207	25831	25319	25175
1.15981	3.72167	12.1022	2022.1.2	05:50:00	30	20	32	300	20
34095	34047	34195	34754	35007	34824	35003	33971	33665	33741	33751	33537	33344	33507	32759	32527	32539	32420	32467	31736	31107	30958	30997	30208	30187	30177	29847	30400	29935	29803	29839	30211	29636	29543	29193	28763	28347	27791	26953	26658	26513	25951	25881	25911	25617	25353	25222	24954	24527	24474
1.62965	3.72177	12.0974	2022.1.2	06:04:00	30	20	32	300	20
34096	34031	34163	34715	34959	34787	34988	34184	34017	34115	34169	33919	33673	33783	33067	32772	32744	32631	32740	31977	31299	31042	30849	29961	29884	29848	29548	30183	30368	30480	30417	30505	29844	29666	29257	28643	28319	27652	27423	27713	27800	27359	27305	27270	26832	26491	26184	25831	25377	25265
1.14515	3.71074	12.0734	2022.1.2	06:19:00	30	20	32	300	20
34122	34047	34198	34733	34976	34793	34945	34038	33788	33846	33937	33769	33611	33760	33072	32752	32672	32581	32677	31914	31236	31075	31159	30639	30704	30544	30672	31209	31287	31543	31572	31756	31035	30778	30295	29634	29211	28495	28095	28311	28247	27723	27634	27503	26939	26526	26296	25954	25483	25379
1.64428	3.73634	12.091	2022.1.2	06:34:00	30	20	32	300	20
34136	34079	34212	34758	34998	34815	34984	34115	33892	33967	34069	33976	33848	33997	33335	33023	32969	32884	33003	32224	31529	31383	31496	31121	31211	31124	30753	31199	31314	31403	31255	31240	30483	30193	29695	29047	28777	28236	27531	27326	27011	26376	26263	26136	25673	25355	25266	24928	24684	24693
1.52319	3.71071	12.075	2022.1.2	06:48:00	30	20	32	300	20
34088	34035	34171	34711	34952	34788	34960	34117	33951	34039	34100	33864	33617	33731	33036	32729	32713	32617	32737	31951	31297	31091	31127	30307	30279	30276	29778	30317	30288	30419	30359	30453	29820	29631	29194	28543	27989	27331	26673	26472	26251	25761	25768	25810	25219	24837	24735	24496	24202	24226
1.60391	3.73268	12.0158	2022.1.2	07:03:00	30	20	32	300	20
34120	34055	34179	34718	34958	34800	34967	34069	33838	33917	33979	33723	33487	33604	32927	32628	32593	32523	32647	31883	31220	31106	31231	30727	30771	30666	30724	31283	31337	31436	31336	31373	30656	30375	29831	29114	28727	28112	27425	27223	26868	26244	26109	26005	25443	25109	25021	24680	24432	24458
1.65153	3.74346	12.0206	2022.1.2	07:17:00	30	20	32	300	20
34096	34038	34162	34711	34964	34788	34967	33971	33667	33734	33758	33520	33296	33419	32747	32460	32436	32384	32517	31779	31140	31058	31225	30976	31123	31046	31242	31680	31731	31799	31657	31664	30893	30560	29963	29249	28942	28235	27332	27009	26656	26007	25873	25752	25257	25033	24865	24572	24245	24260
1.51207	3.73247	12.0574	2022.1.2	07:32:00	30	20	32	300	20
34106	34039	34173	34723	34971	34801	34962	33875	33521	33567	33578	33322	33096	33229	32543	32283	32257	32217	32381	31635	31015	30934	31053	30852	31018	30929	31095	31469	31531	31607	31475	31479	30696	30368	29792	29066	28786	28151	27408	27169	26839	26267	26164	26071	25644	25224	25085	24740	24386	24384
1.63325	3.72894	12.0622	2022.1.2	07:47:00	30	20	32	300	20
34105	34039	34175	34731	34976	34801	34964	34211	34064	34182	34248	33992	33745	33851	33149	32832	32776	32664	32775	31981	31340	31308	31456	31251	31407	31327	31400	31915	31913	31988	31775	31766	30940	30559	29951	29222	28931	28360	27619	27391	27056	26401	26273	26136	25667	25263	25163	24846	24467	24460
1.50113	3.73997	12.0478	2022.1.2	08:01:00	30	20	32	300	20
34092	34020	34169	34732	34969	34787	34937	34425	34432	34639	34705	34423	34157	34306	33526	33275	33227	33091	33103	32280	31573	31571	31718	31383	31550	31480	31630	32095	32007	32103	31929	31979	31104	30727	30152	29380	28976	28328	27501	27224	26900	26229	26005	25905	25446	25020	24904	24592	24227	24247
1.61855	3.72156	11.9918	2022.1.2	08:16:00	30	20	32	300	20
34104	34039	34174	34718	34967	34797	34951	34427	34435	34628	34707	34476	34215	34316	33583	33281	33228	33103	33183	32382	31678	31651	31767	31575	31757	31792	31326	31697	31619	31647	31479	31456	30611	30216	29666	28951	28412	27776	27065	26855	26531	25902	25829	25795	25419	25143	25207	25024	24844	24900
1.33954	3.71401	12.0126	2022.1.2	08:30:00	30	20	32	300	20
34084	34023	34161	34707	34965	34786	34937	34367	34347	34536	34607	34377	34119	34200	33490	33192	33177	33051	33155	32351	31667	31661	31785	31606	31800	31733	31480	31833	31803	31854	31700	31656	30807	30399	29812	29064	28532	27896	27216	27007	26662	26029	25953	25939	25571	25296	25380	25194	25032	25071
1.81667	3.7251	12.0302	2022.1.2	08:45:00	30	20	32	300	20
34088	34017	34164	34715	34976	34799	34953	34495	34536	34730	34809	34585	34323	34412	33647	33328	33303	33192	33266	32464	31752	31705	31831	31591	31720	31593	31448	31838	31865	32149	32136	32235	31407	31061	30543	29785	29413	28815	28066	27783	27406	26709	26536	26455	26081	25814	25857	25625	25400	25399
1.43501	3.71048	12.0414	2022.1.2	09:00:00	30	20	32	300	20
34052	33993	34123	34673	34928	34767	34920	34531	34620	34870	34992	34774	34539	34631	33863	33527	33491	33361	33415	32606	31868	31767	31880	31587	31719	31653	31610	32051	32085	32134	31959	31900	31032	30651	30095	29346	28902	28200	27388	27111	26740	26009	26064	25801	25453	25279	25367	25153	24840	24845
1.25519	3.73622	12.059	2022.1.2	09:14:00	30	20	32	300	20
34140	34063	34189	34729	34984	34831	34956	34132	33979	34099	34139	33963	33739	33857	33151	32810	32791	32695	32810	32056	31383	31143	31111	30313	30264	30063	30187	30607	30653	30956	31072	31385	30731	30559	30615	30405	30073	29491	29207	29385	29220	28613	28830	28611	28491	28255	28177	28454	28015	27432
1.55984	3.72894	12.0894	2022.1.2	09:29:00	30	20	32	300	20
34104	34039	34191	34762	34993	34813	34961	33948	33665	33747	33753	33553	33364	33535	32784	32559	32602	32527	32600	31855	31210	31115	31033	30286	30276	30097	30255	30644	30724	30768	30671	30735	29935	29678	29248	28588	28264	27639	27354	27602	27512	27027	27419	27451	27371	27206	27257	27084	26575	26432
1.1378	3.70337	12.0942	2022.1.2	09:43:00	30	20	32	300	20
34112	34047	34184	34725	34985	34827	35001	33875	33519	33549	33561	33380	33175	33297	32621	32318	32346	32287	32423	31699	31076	30905	30832	30055	30032	29862	29980	30431	30543	30638	30558	30595	29825	29563	29094	28450	28144	27572	26883	26663	26350	25714	25631	25609	25439	25316	25434	25207	25033	25059
1.60027	3.74376	12.107	2022.1.2	09:58:00	30	20	32	300	20
34070	34001	34140	34698	34951	34787	34942	33845	33477	33531	33527	33329	33136	33275	32527	32298	32340	32264	32347	31616	30995	30960	30994	30337	30339	30181	30324	30736	30752	30823	30741	30799	30006	29706	29208	28491	27861	27286	26672	26508	26183	25605	25573	25608	25267	25000	25099	24971	24982	25008
1.42045	3.72179	12.1983	2022.1.2	10:12:00	30	20	32	300	20
34124	34049	34182	34720	34969	34807	34973	33888	33551	33585	33601	33427	33215	33326	32643	32335	32352	32303	32457	31713	31081	30979	31067	30504	30541	30344	30415	30800	30839	30930	30819	30848	30067	29763	29242	28616	28380	27847	27234	27088	26754	26091	25983	25951	25655	25480	25561	25339	25363	25338
1.54171	3.70378	12.1551	2022.1.2	10:27:00	30	20	32	300	20
34128	34065	34203	34738	34999	34835	34984	33865	33507	33531	33546	33379	33176	33307	32612	32317	32336	32273	32419	31691	31071	30900	30945	30184	30155	29955	30052	30558	30581	30711	30635	30726	29947	29663	29207	28513	28162	27651	27000	26813	26510	25879	25788	25759	25341	25036	25115	24947	24879	24899
1.69214	3.7183	12.2577	2022.1.2	10:42:00	30	20	32	300	20
34125	34070	34201	34736	34999	34836	34994	33965	33689	33747	33770	33655	33480	33615	32917	32607	32616	32528	32664	31899	31253	31070	31089	30332	30311	30128	30269	30776	30820	31003	31081	31363	30709	30461	29913	29239	28577	27942	27304	27130	26739	26055	25943	25879	25461	25181	25238	25043	25006	25008
1.44636	3.71135	12.1647	2022.1.2	10:56:00	30	20	32	300	20
34120	34071	34204	34748	35003	34823	35007	34084	33852	33944	33969	34036	33939	34108	33414	33107	33078	32947	33036	32225	31529	31329	31319	30550	30504	30416	30055	30568	30527	30635	30544	30632	29895	29603	29084	28425	27880	27359	26838	26711	26368	25733	25677	25641	25216	24919	24995	24840	24863	24862
1.60039	3.69264	12.2689	2022.1.2	11:11:00	30	20	32	300	20
34136	34070	34201	34735	34999	34830	35007	34389	34359	34516	34583	34728	34616	34759	34057	33675	33591	33417	33504	32663	31922	31683	31554	30785	30713	30681	30291	30732	30043	29802	29543	29491	28902	28600	28183	27699	27511	27147	26888	26885	26616	26134	26179	26142	25456	24998	24979	24715	24589	24617
1.61891	3.71139	12.2016	2022.1.2	11:25:00	30	20	32	300	20
34134	34079	34219	34753	35009	34849	35011	34160	33995	34103	34142	34304	34184	34376	33689	33367	33344	33201	33284	32475	31753	31547	31416	30657	30575	30571	30101	30512	29751	29712	29727	29953	29431	29248	28902	28423	28243	27837	27546	27510	27257	26798	26787	26790	26109	25584	25487	25149	24847	24818
1.27742	3.7148	12.2577	2022.1.2	11:40:00	30	20	32	300	20
34142	34091	34215	34773	35041	34883	35041	34215	34053	34201	34241	34327	34222	34432	33672	33415	33376	33227	33241	32424	31721	31517	31403	30639	30583	30592	30093	30415	29475	29303	29260	29528	29009	28847	28514	28082	27953	27621	27292	27260	27048	26527	26473	26469	25719	25208	25077	24712	24351	24324
1.35826	3.70033	12.2625	2022.1.2	11:55:00	30	20	32	300	20
34124	34064	34183	34709	34995	34856	35033	34307	34185	34366	34424	34608	34528	34679	33973	33637	33589	33364	33432	32583	31851	31616	31421	30677	30679	30729	30292	30570	29592	29537	29547	29725	29266	29115	29245	29287	29501	29258	29048	28981	28681	28195	28171	28111	27291	26837	26727	26337	25925	25762
1.5308	3.69668	12.2609	2022.1.2	12:09:00	30	20	32	300	20
34191	34124	34280	34784	35048	34901	35087	34438	34375	34537	34591	34774	34681	34832	34096	33766	33715	33473	33520	32655	31914	31691	31492	30736	30760	30817	30404	30707	29763	29344	29039	28957	28399	28245	28449	28531	28489	28123	27811	27753	27464	26915	26834	26735	25896	25511	25490	25195	24889	24868
1.14167	3.72237	12.3589	2022.1.2	12:24:00	30	20	32	300	20
34135	34077	34212	34739	35009	34872	35065	34434	34373	34532	34595	34795	34711	34864	34127	33800	33745	33511	33557	32701	31952	31723	31497	30775	30800	30855	30441	30751	29803	29367	29077	29001	28443	28251	28422	28546	28666	28411	28075	28035	27735	27167	27048	26895	26001	25602	25564	25259	24935	24899
1.78427	3.71907	12.277	2022.1.2	12:38:00	30	20	32	300	20
34131	34077	34221	34783	35019	34843	35031	34209	34048	34179	34220	34499	34432	34600	33872	33573	33551	33335	33416	32576	31855	31657	31404	30728	30771	30835	30457	30811	29873	29477	29195	29123	28552	28319	28424	28322	28424	28152	27839	27792	27585	26992	26887	26735	25879	25518	25480	25131	24787	24751
1.63728	3.70775	12.3573	2022.1.2	12:53:00	30	20	32	300	20
34144	34077	34215	34745	35008	34856	35081	34399	34303	34455	34508	34694	34600	34743	33982	33664	33624	33391	33445	32604	31863	31656	31457	30719	30730	30795	30376	30698	29745	29319	29012	28990	28383	28155	28299	28296	28398	28171	27848	27785	27602	26985	26820	26687	25877	25502	25419	25153	24792	24771
1.09039	3.73008	12.2898	2022.1.2	13:08:00	30	20	32	300	20
34152	34087	34225	34768	35028	34869	35099	34503	34459	34627	34696	34872	34759	34896	34142	33809	33749	33535	33575	32732	32008	31818	31577	30871	30880	30913	30536	30867	29911	29507	29184	29135	28460	28191	28306	28130	27899	27505	27053	26956	26693	26102	26073	26008	25390	25148	25168	24905	24627	24655
1.61528	3.7078	12.3814	2022.1.2	13:22:00	30	20	32	300	20
34163	34101	34228	34769	35031	34872	35087	34525	34482	34671	34744	34839	34705	34844	34112	33757	33679	33495	33525	32681	31947	31743	31574	30813	30807	30792	30433	30767	29824	29422	29105	29053	28371	28119	28308	28248	27849	27444	27002	26903	26624	25971	25910	25871	25404	25209	25309	25075	24893	24928
1.48693	3.72283	12.3283	2022.1.2	13:37:00	30	20	32	300	20
34131	34068	34205	34751	35011	34849	35048	34497	34492	34687	34746	34719	34560	34669	33919	33555	33479	33290	33347	32520	31799	31587	31430	30683	30632	30605	30271	30647	29739	29355	29048	28999	28339	28138	28341	28324	27899	27455	27039	26958	26683	26009	25927	25818	25252	25000	24980	24795	24474	24516
1.14175	3.71896	12.3878	2022.1.2	13:51:00	30	20	32	300	20
34154	34088	34219	34753	35031	34865	35068	34332	34191	34351	34402	34438	34289	34431	33709	33396	33346	33188	33256	32424	31743	31566	31393	30679	30627	30639	30276	30606	29664	29264	28954	28907	28272	27984	28019	27759	27423	26977	26575	26523	26249	25649	25645	25600	25026	24815	24832	24659	24392	24456
1.6595	3.72653	12.3685	2022.1.2	14:06:00	30	20	32	300	20
34145	34083	34228	34798	35027	34832	34997	34084	33831	33933	33952	33993	33871	34054	33332	33089	33060	32923	32979	32179	31531	31400	31269	30549	30568	30624	30219	30578	29671	29264	28973	28943	28319	28087	28196	28155	28274	28067	27781	27735	27536	26948	26811	26695	25862	25512	25403	25181	24843	24829
1.06103	3.70075	12.3444	2022.1.2	14:21:00	30	20	32	300	20
34128	34065	34207	34743	34999	34856	35043	33928	33583	33632	33643	33723	33611	33769	33090	32786	32764	32643	32758	31987	31353	31218	31115	30393	30317	30359	29878	30184	29287	28885	28595	28590	27961	27735	28218	28169	28435	28349	28095	28055	27903	27281	27104	27004	26110	25708	25479	25215	24846	24811
1.59701	3.74105	12.3942	2022.1.2	14:35:00	30	20	32	300	20
34148	34086	34215	34753	35020	34858	35039	33932	33572	33615	33617	33647	33527	33702	32959	32719	32685	32538	32579	31823	31223	31059	31037	30272	30304	30411	29923	30249	29333	28907	28636	28639	28024	27798	27991	27820	28025	27923	27715	27696	27599	27122	27087	27079	26146	25744	25597	25377	25011	24935
1.90183	3.70819	12.3428	2022.1.2	14:50:00	30	20	32	300	20
34143	34083	34230	34770	35027	34847	35031	33914	33555	33595	33605	33520	33371	33529	32783	32530	32495	32348	32410	31651	31019	30863	30864	30071	30088	30251	29720	29948	29048	28833	28847	29143	28661	28513	28727	28601	28783	28646	28384	28312	28190	27719	27680	27681	26739	26297	26047	25780	25368	25283
2.03389	3.70433	12.383	2022.1.2	15:04:00	30	20	32	300	20
34128	34071	34216	34752	35007	34850	35047	33943	33558	33584	33583	33459	33271	33391	32688	32391	32375	32267	32416	31682	31065	30927	30885	30155	30174	30284	29783	30058	29135	28723	28433	28379	27851	27631	27716	27593	27816	27691	27496	27527	27408	26898	26849	26803	25953	25569	25377	25082	24799	24769
1.65949	3.75221	12.3508	2022.1.2	15:19:00	30	20	32	300	20
34136	34071	34201	34752	35000	34847	35023	33922	33568	33597	33599	33709	33620	33779	33080	32785	32779	32615	32721	31960	31347	31182	31127	30377	30359	30441	29913	30135	29196	28759	28460	28431	27863	27663	27869	27759	27997	27929	27679	27666	27567	27016	26903	26781	25964	25544	25387	25029	24699	24675
2.18443	3.72639	12.3348	2022.1.2	15:34:00	30	20	32	300	20
34128	34075	34223	34788	35014	34836	35007	33944	33571	33609	33598	33747	33661	33859	33136	32877	32873	32712	32799	32048	31434	31300	31199	30468	30431	30487	30019	30334	29391	28973	28680	28648	28054	27851	28007	27889	28062	27949	27633	27599	27531	26996	26895	26776	25975	25565	25399	25066	24731	24714
1.45749	3.71531	12.3428	2022.1.2	15:48:00	30	20	32	300	20
34137	34071	34211	34752	35011	34857	35071	33979	33591	33618	33621	33747	33652	33815	33120	32825	32831	32695	32808	32048	31408	31250	31159	30423	30375	30397	29937	30299	29424	29008	28704	28680	28048	27838	27479	26973	26529	25943	25311	25185	24975	24425	24441	24474	24079	23959	24042	23827	23738	23879
1.10139	3.70066	12.3299	2022.1.2	16:03:00	30	20	32	300	20
34114	34071	34216	34749	35011	34857	35097	34148	33892	33977	34015	34160	34071	34272	33537	33253	33227	33047	33118	32339	31664	31495	31376	30647	30666	30699	30279	30731	30079	29792	29551	29549	28902	28712	28727	28400	28233	27715	27069	26882	26601	25901	25775	25710	25251	25078	25084	24773	24631	24678
1.47951	3.73732	12.3187	2022.1.2	16:17:00	30	20	32	300	20
34140	34087	34223	34762	35009	34832	35027	34444	34408	34600	34670	34699	34551	34671	33928	33608	33553	33375	33440	32645	31912	31690	31631	30830	30765	30741	30302	30738	30112	29827	29572	29546	28903	28718	28796	28588	28164	27563	26851	26644	26325	25655	25560	25485	25027	24775	24780	24525	24291	24359
1.0573	3.69689	12.2946	2022.1.2	16:32:00	30	20	32	300	20
34112	34047	34189	34731	34984	34815	34985	34304	34188	34332	34383	34143	33935	34027	33343	33051	33031	32901	33026	32284	31903	31787	31863	31091	31096	31106	30537	30726	29772	29175	28601	28501	27831	27678	27878	27896	27182	26523	26260	26644	26739	26328	26323	26319	25764	25452	25293	25070	24703	24684
1.62997	3.7225	12.293	2022.1.2	16:47:00	30	20	32	300	20
34129	34084	34213	34755	35000	34825	34988	34144	33960	34071	34102	33883	33680	33783	33112	32841	32847	32723	32864	32124	31809	31687	31863	31124	31091	31112	30537	30731	29769	29424	29324	29583	29032	28919	29128	29314	29192	28767	28577	28940	28983	28456	28335	28288	27767	27345	26995	26603	26043	25869
1.39135	3.71148	12.2914	2022.1.2	17:01:00	30	20	32	300	20
34116	34056	34191	34729	34985	34825	35018	33928	33588	33635	33641	33455	33271	33398	32731	32475	32519	32434	32602	31889	31607	31563	31630	30890	30928	30990	30499	30815	29952	29515	29193	29135	28463	28283	28432	28296	28019	27423	27210	27579	27655	27210	27151	27130	26666	26272	25987	25695	25227	25151
1.55287	3.69679	12.3171	2022.1.2	17:16:00	30	20	32	300	20
34134	34073	34203	34733	35000	34839	35040	34320	34175	34336	34383	34184	33971	34057	33343	33043	33036	32905	33017	32271	31905	31787	31866	31076	31091	31115	30531	30713	29704	29200	28831	28762	28080	27948	28152	28263	27963	27494	27369	27789	27881	27430	27359	27360	26845	26511	26267	25984	25485	25345
1.62267	3.70423	12.3075	2022.1.2	17:30:00	30	20	32	300	20
34126	34072	34209	34751	35007	34838	35040	34383	34299	34447	34492	34240	34024	34118	33379	33071	33015	32896	33005	32235	31859	31831	31980	31548	31688	31695	31943	32469	31892	31835	31664	31703	30999	30699	30636	30289	29697	28887	28527	28752	28675	28115	28007	27870	27278	26836	26508	26125	25607	25462
1.8576	3.75192	12.3042	2022.1.2	17:45:00	30	20	32	300	20
34143	34087	34212	34755	34993	34831	35040	34080	33804	33864	33895	33671	33455	33568	32879	32571	32567	32486	32618	31865	31352	31163	31502	30844	30861	30780	31023	31492	30896	30540	30160	30085	29370	29117	28944	28541	28303	27655	27351	27679	27713	27265	27207	27074	26505	26090	25861	25564	25135	25064
2.05951	3.75558	12.293	2022.1.2	18:00:00	30	20	32	300	20
34131	34079	34203	34755	35006	34835	35009	33999	33707	33776	33802	33582	33363	33483	32783	32488	32495	32417	32543	31784	31217	31128	31264	30751	30831	30771	30954	31301	30787	30663	30633	30933	30284	30162	30339	30471	30283	29708	29419	29675	29607	29019	28843	28746	28130	27642	27207	26775	26139	25901
1.80251	3.74085	12.2962	2022.1.2	18:14:00	30	20	32	300	20
34140	34079	34207	34739	34992	34832	35045	33947	33587	33617	33629	33427	33217	33343	32659	32340	32328	32272	32415	31671	31063	30895	31019	30440	30503	30464	30572	30776	30632	30831	30877	31252	30640	30585	30739	30935	30743	30176	29848	30080	29959	29344	29139	28893	28119	27567	27124	26686	26064	25809
1.62997	3.72251	12.3171	2022.1.2	18:29:00	30	20	32	300	20
34104	34042	34167	34707	34966	34803	34999	33859	33496	33520	33529	33279	33077	33196	32507	32166	32103	32052	32176	31441	30797	30671	30807	30240	30348	30315	30502	30867	30464	30503	30457	30777	30101	30044	30167	30418	30263	29737	29455	29721	29595	29025	28883	28693	28008	27697	27462	27183	26644	26437
1.42075	3.71157	12.3075	2022.1.2	18:43:00	30	20	32	300	20
34128	34086	34213	34744	35008	34848	35047	33972	33634	33663	33685	33439	33236	33340	32664	32313	32235	32175	32311	31558	30914	30775	30917	30410	30488	30421	30584	31031	31121	31093	30824	30819	29975	29627	29073	28454	28035	27341	26981	27180	27061	26570	26571	26565	26175	26107	26074	25839	25570	25557
1.39504	3.70786	12.3348	2022.1.2	18:58:00	30	20	32	300	20
34127	34072	34210	34744	35012	34865	35062	33921	33553	33571	33577	33332	33118	33217	32540	32177	32107	32054	32176	31441	30798	30587	31031	30467	30545	30512	30617	30951	30988	31156	31161	31458	30811	30678	30781	30833	30593	29937	29522	29705	29536	28937	28822	28507	27808	27470	27219	26920	26388	26167
1.25924	3.72632	12.3171	2022.1.2	19:12:00	30	20	32	300	20
34039	33985	34120	34657	34913	34756	34938	33826	33467	33489	33531	33300	33125	33247	32567	32261	32240	32223	32364	31635	30987	30903	31040	30577	30659	30579	30697	31029	31145	31178	31135	31168	30391	30050	29505	28817	28431	27683	27259	27436	27281	26775	26738	26690	26222	26000	25949	25593	25347	25309
1.57861	3.72993	12.3107	2022.1.2	19:27:00	30	20	32	300	20
34116	34059	34200	34743	34995	34838	35022	34022	33727	33784	33887	33813	33771	33944	33287	32984	32965	32904	32985	32219	31555	31431	31547	30943	30963	30790	30889	31340	31440	31501	31503	31551	30741	30381	29807	29099	28663	27924	27509	27636	27432	26910	26858	26824	26395	26173	26175	25846	25468	25420
1.70342	3.72623	12.3235	2022.1.2	19:42:00	30	20	32	300	20
34139	34092	34225	34779	35039	34873	35060	34186	33969	34059	34119	33911	33728	33857	33163	32855	32847	32780	32860	32104	31461	31349	31471	30836	30858	30707	30836	31297	31424	31448	31255	31251	30405	30034	29493	28766	28363	27648	27265	27454	27307	26797	26767	26737	26286	26067	26033	25893	25505	25457
1.70711	3.69324	12.3283	2022.1.2	19:56:00	30	20	32	300	20
34143	34088	34217	34775	35031	34856	35060	34196	33986	34067	34124	33890	33689	33822	33145	32823	32815	32768	32868	32107	31479	31436	31556	31073	31177	31087	31028	31556	31689	31739	31581	31575	30769	30412	29823	29098	28767	28116	27370	27145	26755	26023	25882	25796	25334	25147	25149	24931	24625	24661
1.22619	3.72997	12.3123	2022.1.2	20:11:00	30	20	32	300	20
34114	34071	34222	34762	35019	34847	35082	34065	33755	33789	33871	33701	33568	33728	33044	32728	32707	32668	32765	32019	31400	31314	31437	30888	30960	30891	31071	31540	31720	31691	31510	31511	30726	30368	29768	29040	28678	28003	27069	26696	26259	25507	25379	25316	24900	24738	24777	24571	24293	24353
1.12705	3.72624	12.2946	2022.1.2	20:25:00	30	20	32	300	20
34126	34088	34217	34759	35007	34831	35024	34123	33903	33999	34065	33896	33772	33913	33219	32886	32843	32753	32851	32079	31414	31209	31255	30448	30381	30283	30487	31071	30624	30402	30107	30068	29351	29064	28536	27861	27326	26676	25961	25769	25435	24827	24779	24739	24186	23976	24043	23951	23728	23843
1.61161	3.70414	12.2673	2022.1.2	20:40:00	30	20	32	300	20
34136	34079	34215	34760	35012	34832	35011	34143	33942	34019	34155	34119	34084	34233	33566	33252	33199	33093	33165	32392	31701	31473	31491	30678	30611	30568	30440	30799	29935	29478	29125	29025	28371	28087	27652	27137	26664	26080	25560	25489	25248	24706	24687	24658	23943	23767	23699	23660	23452	23543
1.16371	3.74075	12.2882	2022.1.2	20:55:00	30	20	32	300	20
34132	34083	34207	34755	35009	34841	35001	34183	34017	34124	34220	34100	33991	34119	33455	33152	33133	33025	33127	32349	31702	31496	31473	30695	30679	30743	30149	30372	29427	29254	29149	29293	28784	28537	28191	28001	28136	27953	27674	27677	27447	27105	27180	27176	26339	26033	25931	25732	25401	25355
1.12335	3.7188	12.3026	2022.1.2	21:09:00	30	20	32	300	20
34112	34072	34208	34756	35015	34858	35024	34274	34109	34227	34292	34031	33828	33950	33279	32989	32997	32910	33027	32635	32443	32416	32395	31639	31649	31655	31083	31268	30268	29771	29386	29245	28633	28301	27899	27423	27257	26946	26701	26711	26483	26140	26303	26312	25616	25469	25539	25275	25118	25109
1.63366	3.7262	12.2898	2022.1.2	21:24:00	30	20	32	300	20
34128	34073	34203	34743	35000	34828	34970	34053	33839	33915	33950	33740	33535	33656	33015	32712	32738	32668	32799	32379	32167	32159	32120	31415	31464	31471	30947	31184	30220	29751	29399	29237	28676	28400	28013	27535	27348	27037	26812	26828	26642	26295	26430	26431	25811	25859	26015	25750	25715	25700
1.26652	3.72615	12.277	2022.1.2	21:38:00	30	20	32	300	20
34112	34066	34204	34744	35007	34863	35039	34500	34504	34673	34742	34575	34380	34480	33774	33439	33419	33260	33320	32503	31807	31607	31433	30702	30698	30718	30151	30420	29495	29082	28776	28655	28164	27939	27660	27240	27135	26851	26688	26711	26553	26287	26485	26512	25873	25878	26064	25835	25730	25719
1.65564	3.74813	12.3075	2022.1.2	21:53:00	30	20	32	300	20
34120	34061	34203	34751	35019	34868	35028	34282	34147	34303	34355	34360	34217	34395	33719	33399	33412	33232	33295	32787	32494	32422	32289	31562	31571	31600	31007	31200	30216	29723	29358	29206	28625	28339	27956	27471	27306	27016	26775	26763	26579	26171	26298	26320	25743	25784	26004	25800	25733	25727
1.11603	3.72255	12.3171	2022.1.2	22:08:00	30	20	32	300	20
34140	34074	34211	34740	35023	34888	35051	34179	34000	34115	34138	34119	33984	34151	33497	33179	33171	32984	33071	32282	31634	31450	31343	30606	30627	30688	30163	30456	29551	29135	28808	28717	28152	27931	27730	27427	27306	27033	26763	26767	26559	26157	26301	26317	25799	25805	25997	25786	25740	25736
1.52721	3.7336	12.3059	2022.1.2	22:22:00	30	20	32	300	20
34129	34071	34207	34752	35028	34884	35027	34207	34073	34194	34243	34397	34319	34485	33839	33514	33491	33271	33351	32826	32485	32404	32217	31535	31500	31528	30952	31124	30127	30007	29951	30041	29623	29381	29046	28769	28822	28520	28315	28271	27933	27633	27721	27633	26923	26823	26909	26601	26400	26307
1.46479	3.70419	12.2834	2022.1.2	22:37:00	30	20	32	300	20
34128	34071	34197	34741	35016	34869	35019	34353	34294	34453	34508	34683	34599	34784	34088	33778	33737	33463	33510	32687	32009	31810	31599	30860	30813	30864	30336	30579	29623	29452	29396	29582	29165	28987	29252	29079	29316	29136	28889	28803	28432	28088	28133	28072	27195	26967	26927	26697	26283	26163
1.19677	3.71512	12.2721	2022.1.2	22:51:00	30	20	32	300	20
34108	34035	34167	34696	34984	34840	34984	34223	34127	34293	34345	34364	34223	34404	33711	33417	33352	33067	33111	32344	31740	31587	31426	30687	30664	30755	30159	30353	29401	29206	29153	29330	28959	28689	28734	28437	28663	28481	28281	28191	27844	27560	27607	27587	26737	26607	26603	26400	26035	25963
1.49778	3.83989	12.2609	2022.1.2	23:06:00	30	20	32	300	20
34112	34047	34185	34735	35016	34862	35030	34396	34335	34511	34583	34616	34495	34653	33943	33633	33590	33316	33364	32539	31847	31651	31484	30727	30705	30783	30233	30484	29560	29513	29535	29695	29303	29111	29587	29491	29773	29641	29430	29341	28957	28575	28570	28428	27489	27204	27155	26743	26344	26208
1.7584	3.7444	12.2593	2022.1.2	23:21:00	30	20	32	300	20
34128	34064	34201	34744	35014	34857	35026	34300	34197	34375	34436	34590	34513	34686	33981	33686	33608	33297	33308	32479	31795	31586	31415	30639	30605	30695	30105	30279	29299	29080	28987	29156	28737	28552	28683	28392	28387	27953	27552	27384	26975	26619	26704	26763	25872	25671	25636	25522	25207	25128
1.21509	3.85819	12.2721	2022.1.2	23:35:00	30	20	32	300	20
34136	34077	34200	34731	35009	34879	35052	34267	34120	34272	34319	34479	34403	34576	33881	33584	33535	33229	33276	32466	31761	31555	31375	30631	30537	30588	30007	30207	29246	29036	28966	29162	28775	28583	28714	28482	28687	28505	28244	28143	27798	27504	27584	27615	26742	26527	26442	26253	25912	25830
1.62626	3.71874	12.2625	2022.1.2	23:50:00	30	20	32	300	20
34136	34059	34198	34726	35003	34867	35031	34287	34144	34310	34360	34536	34447	34638	33911	33624	33575	33286	33319	32500	31809	31624	31432	30691	30575	30613	30070	30321	29375	29163	29111	29354	28923	28729	28899	28715	28961	28844	28563	28494	28183	27873	27947	27933	27049	26682	26606	26337	25900	25803
1.63726	3.72972	12.2417	2022.1.3	00:04:00	30	20	32	300	20
34118	34045	34167	34696	34984	34847	35012	33962	33695	33769	33787	33972	33906	34112	33457	33179	33141	32862	32920	32111	31446	31299	31144	30420	30365	30443	29873	30023	29073	28824	28771	29010	28591	28416	28553	28360	28463	28182	27758	27641	27432	27139	27230	27285	26496	26172	26127	25929	25563	25501
1.40596	3.77736	12.2384	2022.1.3	00:19:00	30	20	32	300	20
34103	34033	34157	34689	34975	34836	34984	33892	33579	33630	33643	33947	33947	34181	33515	33259	33228	32937	32968	32171	31499	31351	31184	30456	30395	30447	29925	29987	28993	28733	28678	28931	28460	28348	28439	28291	28319	27935	27406	27231	27089	26663	26711	26767	25928	25581	25521	25373	25005	24951
1.31051	3.72229	12.2481	2022.1.3	00:34:00	30	20	32	300	20
34136	34068	34167	34720	34995	34859	35012	33927	33632	33691	33687	33907	33888	34082	33435	33177	33151	32860	32929	32112	31491	31354	31215	30480	30386	30445	29857	29983	29010	28907	28936	29211	28736	28605	28968	28911	29123	28967	28655	28552	28351	27912	27919	27859	27012	26556	26490	26225	25703	25606
1.44268	3.72967	12.2529	2022.1.3	00:48:00	30	20	32	300	20
34128	34062	34186	34720	35001	34856	35019	34216	34069	34203	34240	34433	34372	34547	33846	33551	33496	33243	33280	32447	31763	31561	31399	30647	30645	30714	30251	30514	29559	29400	29294	29456	28927	28767	28818	28723	28937	28831	28563	28503	28350	27840	27817	27711	26979	26580	26589	26371	25959	25874
1.0609	3.70032	12.2577	2022.1.3	01:03:00	30	20	32	300	20
34115	34066	34199	34729	35001	34857	35028	34231	34104	34231	34284	34471	34410	34589	33887	33583	33549	33281	33326	32491	31767	31553	31376	30626	30593	30659	30151	30411	29457	29247	29072	29143	28619	28426	28716	28544	28788	28671	28455	28394	28281	27904	27975	27965	27102	26704	26630	26383	25894	25775
1.16003	3.72236	12.2705	2022.1.3	01:17:00	30	20	32	300	20
34088	34029	34146	34680	34966	34835	35008	34206	34072	34195	34239	34447	34363	34546	33829	33506	33479	33219	33270	32436	31733	31531	31371	30615	30568	30609	30120	30407	29449	29415	29448	29672	29224	29023	29195	28992	29151	28936	28583	28464	28290	27886	27927	27863	27014	26591	26496	26254	25763	25640
1.6336	3.73342	12.2609	2022.1.3	01:32:00	30	20	32	300	20
34120	34068	34195	34736	35016	34878	35031	34213	34056	34171	34207	34363	34280	34450	33728	33432	33397	33143	33185	32364	31659	31441	31343	30568	30517	30577	30047	30319	29372	29235	29192	29423	28954	28787	28974	28760	28713	28199	27643	27420	27221	26881	26983	27034	26207	25826	25747	25591	25167	25069
1.13066	3.77009	12.2529	2022.1.3	01:47:00	30	20	32	300	20
34150	34089	34216	34755	35046	34903	35031	34152	33967	34067	34102	34140	34015	34182	33499	33204	33171	32930	32987	32167	31488	31314	31228	30451	30389	30455	29960	30265	29352	28945	28674	28649	28080	27836	28027	27884	28075	27889	27597	27528	27467	27163	27272	27329	26472	26139	26037	25876	25463	25361
1.47939	3.74437	12.2417	2022.1.3	02:01:00	30	20	32	300	20
34119	34057	34176	34712	35000	34857	34989	34101	33904	33999	34033	34135	34032	34216	33525	33235	33197	32937	32995	32169	31495	31304	31215	30444	30400	30459	29955	30250	29347	28945	28657	28623	28072	27796	27962	27745	27869	27513	27127	26990	26930	26640	26807	26872	26069	25956	25924	25809	25459	25359
1.25178	3.73331	12.2417	2022.1.3	02:16:00	30	20	32	300	20
34120	34048	34187	34720	34997	34859	35000	34175	34028	34145	34196	33971	33767	33891	33224	32870	32832	32611	32715	31919	31260	31090	30985	30220	30191	30272	29797	30100	29239	28837	28573	28502	28016	27695	27726	27475	27648	27422	27107	27025	26951	26721	26912	26986	26223	25970	25853	25705	25347	25241
1.46102	3.72964	12.2352	2022.1.3	02:30:00	30	20	32	300	20
34120	34055	34187	34708	34993	34856	35007	34115	33936	34034	34066	34031	33899	34055	33366	33067	33040	32838	32897	32104	31452	31291	31199	30435	30347	30396	29902	30209	29350	28933	28663	28616	28050	27755	27895	27759	28055	28021	27849	27856	27838	27548	27672	27651	26838	26460	26348	26097	25669	25555
1.32886	3.72595	12.2224	2022.1.3	02:45:00	30	20	32	300	20
34120	34039	34167	34705	34996	34847	35004	34319	34211	34379	34465	34283	34109	34244	33545	33225	33203	33011	33069	32299	31685	31529	31427	30666	30583	30607	30081	30399	29506	29070	28780	28699	28151	27870	28026	27863	28125	28061	27911	27891	27797	27528	27651	27655	26817	26527	26497	26279	25833	25686
1.51605	3.72223	12.2016	2022.1.3	03:00:00	30	20	32	300	20
34128	34067	34209	34752	35020	34865	35030	34567	34614	34812	34939	34760	34573	34697	33943	33590	33547	33372	33419	32611	31896	31691	31592	30787	30700	30653	30260	30575	29659	29199	28971	28915	28296	27977	27621	27179	27021	26744	26488	26474	26431	26050	26170	26166	25455	25269	25317	25164	24920	24899
1.46096	3.70746	12.1775	2022.1.3	03:14:00	30	20	32	300	20
34124	34064	34195	34720	34995	34849	35020	34467	34449	34621	34687	34809	34700	34857	34156	33779	33736	33545	33624	32785	32091	31883	31685	30945	30851	30760	30391	30709	29770	29358	29033	28931	28307	27952	27554	27039	26729	26341	25975	25975	25863	25467	25591	25614	25051	24840	24943	24729	24559	24616
1.29207	3.7294	12.1775	2022.1.3	03:29:00	30	20	32	300	20
34090	34048	34176	34715	34983	34847	35018	34645	34715	34935	35031	34828	34588	34682	33935	33567	33527	33368	33433	32757	32271	32129	31976	31248	31168	31067	30703	31143	30696	30547	30345	30290	29555	29196	28708	28083	27719	27310	26894	26803	26475	25923	25940	25915	25367	25085	25216	25107	24976	25012
1.07183	3.71104	12.1903	2022.1.3	03:43:00	30	20	32	300	20
34106	34052	34193	34720	34995	34839	35011	34600	34690	34899	35001	34787	34592	34685	33936	33591	33560	33386	33444	32874	32503	32423	32287	31537	31479	31401	30999	31373	30900	30748	30532	30463	29735	29363	28898	28319	28024	27727	27354	27287	26964	26489	26546	26495	25830	25585	25683	25715	25686	25689
1.41322	3.75881	12.1759	2022.1.3	03:58:00	30	20	32	300	20
34112	34051	34183	34708	34992	34852	35008	34535	34567	34766	34856	34622	34395	34511	33765	33420	33400	33218	33271	32701	32334	32256	32115	31391	31383	31375	30960	31320	30651	30375	30081	30007	29327	28947	28531	28032	27895	27616	27321	27275	27063	26677	26732	26675	25833	25555	25684	25558	25304	25289
1.39852	3.71838	12.1631	2022.1.3	04:13:00	30	20	32	300	20
34091	34030	34175	34721	34990	34843	35011	34595	34657	34871	34936	35107	34995	35170	34440	34065	34015	33807	33825	33206	32792	32673	32495	31719	31692	31642	31239	31651	31335	31267	31084	31033	30264	29846	29358	28764	28492	28116	27691	27559	27159	26501	26405	26303	25516	25160	25241	25192	24993	24999
1.07549	3.71466	12.1807	2022.1.3	04:27:00	30	20	32	300	20
34104	34046	34179	34721	35003	34857	35015	34536	34561	34762	34867	34639	34418	34519	33761	33423	33385	33198	33242	32644	32235	32147	32007	31274	31279	31283	30855	31181	30323	29916	29585	29523	28874	28515	28128	27797	27896	27732	27509	27496	27344	26948	26987	26933	26061	25736	25830	25641	25322	25276
1.52333	3.7184	12.1711	2022.1.3	04:42:00	30	20	32	300	20
34096	34030	34167	34703	34993	34856	35016	34444	34431	34611	34676	34856	34742	34903	34159	33823	33782	33545	33588	32771	32081	31895	31690	30935	30859	30863	30412	30739	29844	29443	29160	29129	28441	28111	27817	27560	27705	27630	27347	27304	27195	26752	26760	26711	25898	25534	25579	25382	25069	25047
1.42421	3.7257	12.1535	2022.1.3	04:56:00	30	20	32	300	20
34096	34039	34184	34719	35005	34855	35019	34401	34362	34527	34596	34741	34640	34812	34056	33723	33694	33489	33535	32701	31999	31809	31630	30859	30771	30773	30328	30761	30153	29911	29701	29737	29020	28718	28377	27927	27823	27572	27183	27067	26880	26414	26409	26384	25575	25219	25300	25156	24821	24819
1.49025	3.7293	12.1342	2022.1.3	05:11:00	30	20	32	300	20
33825	33740	33872	34409	34690	34555	34740	33833	33640	33745	33775	34002	33940	34130	33457	33158	33147	32896	32976	32133	31467	31299	31088	30381	30256	30291	29738	29978	29009	28602	28297	28257	27702	27444	27427	27256	27503	27398	27247	27293	27132	26693	26707	26647	25875	25549	25616	25431	25149	25138
1.41314	3.76227	12.1487	2022.1.3	05:25:00	30	20	32	300	20
34102	34035	34163	34696	34977	34834	34965	34084	33907	34019	34051	34304	34215	34424	33721	33411	33399	33132	33224	32397	31724	31567	31344	30671	30504	30513	29964	30187	29227	28840	28531	28468	27910	27613	27559	27395	27619	27477	27368	27435	27219	26871	26936	26918	26316	26155	26331	26155	25905	25872
1.15256	3.71827	12.1326	2022.1.3	05:40:00	30	20	32	300	20
34072	34019	34145	34679	34967	34832	34984	34571	34650	34863	34939	34824	34627	34729	33991	33648	33608	33320	33367	32520	31809	31617	31428	30665	30531	30543	29998	30251	29289	28871	28580	28558	27934	27657	27799	27695	28010	27938	27787	27809	27687	27283	27334	27306	26505	26155	26109	25891	25534	25463
1.69577	3.73657	12.123	2022.1.3	05:55:00	30	20	32	300	20
34087	34024	34162	34699	34976	34847	34996	34492	34504	34696	34760	34918	34821	34976	34275	33909	33855	33552	33573	32717	32137	31965	31788	31027	30888	30899	30305	30479	29480	29342	29311	29515	29017	28724	28855	28648	28903	28705	28503	28452	28181	27745	27759	27740	27010	26744	26701	26519	26088	25983
1.33238	3.72919	12.1118	2022.1.3	06:09:00	30	20	32	300	20
34076	34015	34155	34704	34976	34830	34993	34699	34843	35093	35180	35343	35245	35379	34664	34302	34192	33875	33875	32999	32477	32278	32115	31315	31179	31160	30543	30587	29483	29315	29259	29484	28928	28667	28462	28234	28424	28269	28015	28003	27695	27068	26915	26799	25908	25391	25368	25129	24745	24695
1.27731	3.72181	12.1134	2022.1.3	06:24:00	30	20	32	300	20
34110	34039	34174	34715	34987	34847	35004	34577	34649	34887	34958	35132	35024	35171	34443	34067	34010	33704	33731	32840	32163	31933	31744	30980	30881	30879	30340	30506	29468	29010	28673	28622	27987	27752	27480	27240	27419	27246	27078	27119	26863	26383	26384	26340	25583	25273	25295	25070	24776	24772
1.63334	3.72548	12.1214	2022.1.3	06:38:00	30	20	32	300	20
34100	34037	34163	34699	34983	34833	35003	34379	34329	34501	34551	34784	34700	34887	34125	33801	33758	33451	33461	32615	31895	31692	31486	30761	30663	30673	30142	30332	29284	28783	28294	28247	27572	27367	27128	26935	27039	26876	26577	26601	26423	25950	25975	25963	25207	24815	24838	24615	24308	24336
1.48286	3.72184	12.115	2022.1.3	06:53:00	30	20	32	300	20
34087	34028	34165	34712	34987	34825	35003	34233	34107	34291	34318	34495	34419	34639	33849	33604	33568	33288	33283	32451	31750	31608	31383	30688	30591	30640	30175	30478	29529	29057	28619	28598	27892	27706	27441	27183	27147	26945	26588	26545	26375	25919	25948	25952	25244	24931	25012	24838	24533	24568
1.39109	3.71448	12.0958	2022.1.3	07:08:00	30	20	32	300	20
34104	34035	34170	34713	34978	34827	35024	34583	34642	34857	34940	35128	35027	35183	34419	34045	33985	33657	33663	32777	32043	31868	31584	30879	30757	30774	30297	30582	29643	29222	28911	28890	28249	27991	27711	27302	27215	26943	26628	26611	26432	26027	26114	26121	25450	25161	25249	25060	24811	24831
1.51586	3.72174	12.0958	2022.1.3	07:22:00	30	20	32	300	20
34076	34015	34149	34703	34962	34814	35011	34655	34767	34996	35081	35283	35183	35320	34596	34248	34187	33897	33910	33020	32398	32219	31989	31239	31091	31073	30520	30865	30179	29919	29675	29675	29008	28744	28368	27810	27594	27253	26940	26894	26541	25960	25955	25916	25275	25004	25096	24913	24680	24705
1.27728	3.73276	12.0526	2022.1.3	07:37:00	30	20	32	300	20
34095	34026	34165	34705	34975	34832	34999	34484	34481	34682	34739	34944	34840	34992	34233	33915	33872	33616	33648	32755	32056	31871	31672	30907	30767	30787	30193	30412	29397	28972	28659	28624	28029	27784	27499	27265	27435	27252	27092	27105	26924	26599	26689	26723	25892	25606	25641	25437	25079	25004
1.08638	3.72525	12.0542	2022.1.3	07:51:00	30	20	32	300	20
34092	34026	34152	34694	34977	34820	35007	34423	34398	34576	34648	34879	34798	34951	34200	33873	33825	33577	33622	32747	32041	31851	31627	30892	30761	30785	30203	30428	29375	28960	28663	28624	28075	27833	27559	27316	27450	27211	27066	27087	26888	26624	26769	26843	26051	25833	25869	25713	25357	25217
1.07904	3.71792	12.0654	2022.1.3	08:06:00	30	20	32	300	20
34073	34003	34141	34676	34951	34824	34996	33937	33646	33710	33718	33993	33953	34151	33456	33172	33176	32969	33039	32215	31561	31408	31255	30526	30487	30544	29995	30339	29487	29149	28885	28855	28306	28083	27776	27359	27288	27009	26794	26799	26579	26270	26385	26420	25599	25361	25438	25241	24967	24899
1.61124	3.71429	12.0558	2022.1.3	08:21:00	30	20	32	300	20
34100	34032	34160	34697	34965	34831	34998	33914	33595	33643	33652	33996	33996	34200	33512	33223	33221	32960	33039	32223	31583	31440	31213	30539	30520	30579	30102	30450	29534	29185	28917	28851	28360	28162	27883	27576	27627	27334	27136	27142	26929	26592	26699	26656	25839	25576	25633	25353	25083	25023
1.27723	3.71058	12.0878	2022.1.3	08:35:00	30	20	32	300	20
34092	34027	34163	34695	34971	34846	34994	33919	33615	33670	33681	34000	33978	34185	33495	33214	33216	32952	33045	32219	31582	31440	31224	30531	30535	30630	30139	30434	29417	29018	28759	28724	28188	27987	27762	27459	27556	27283	27053	27056	26845	26419	26487	26514	25705	25357	25363	25097	24751	24673
1.6333	3.72171	12.0814	2022.1.3	08:50:00	30	20	32	300	20
34096	34020	34154	34695	34967	34818	35000	33881	33555	33588	33591	33936	33928	34136	33463	33186	33191	32946	33039	32239	31574	31443	31200	30568	30537	30575	30156	30560	29723	29392	29119	29076	28493	28252	28168	27896	28039	27843	27578	27571	27394	26969	27012	26962	26092	25691	25632	25392	25018	24924
1.39105	3.69967	12.1054	2022.1.3	09:04:00	30	20	32	300	20
34095	34032	34163	34699	34961	34821	35004	33920	33536	33547	33547	33847	33832	34033	33339	33067	33095	32915	33005	32208	31527	31364	31209	30496	30537	30599	30161	30672	30287	30167	30031	30104	29417	29239	28811	28158	27620	27075	26446	26259	25965	25395	25312	25296	24636	24329	24391	24151	23867	23936
1.08644	3.70343	12.0846	2022.1.3	09:19:00	30	20	32	300	20
34090	34023	34178	34739	34975	34793	34951	33854	33493	33520	33515	33835	33814	34044	33327	33064	33099	32951	33014	32232	31553	31387	31251	30529	30560	30585	30244	30815	30612	30611	30472	30520	29774	29516	29042	28376	28147	27585	27001	26920	26693	26095	26035	26005	25536	25288	25312	25067	24792	24839
1.64797	3.74005	12.1086	2022.1.3	09:34:00	30	20	32	300	20
34151	34083	34226	34768	35018	34847	35023	33928	33551	33566	33563	33862	33819	34030	33336	33067	33095	32932	33020	32241	31583	31465	31159	30615	30680	30712	30311	30844	30807	30908	30824	30849	30153	29904	29410	28733	28065	27512	26819	26610	26217	25599	25544	25587	25234	25016	25136	25042	25183	25167
1.34704	3.70344	12.1294	2022.1.3	09:48:00	30	20	32	300	20
34080	34031	34160	34704	34968	34826	34995	34265	34126	34266	34311	34489	34391	34568	33852	33544	33525	33358	33423	32606	31905	31695	31519	30798	30815	30840	30440	30803	29915	29534	29230	29144	28511	28249	27792	27241	26832	26355	25875	25822	25557	25014	25049	25067	24571	24412	24541	24379	24312	24413
1.54527	3.71086	12.139	2022.1.3	10:03:00	30	20	32	300	20
34121	34064	34196	34765	35017	34847	34980	34059	33851	33955	33972	34143	34067	34280	33561	33291	33291	33134	33195	32408	31751	31586	31439	30712	30772	30811	30435	30805	29916	29523	29217	29135	28480	28192	27888	27392	27035	26655	26206	26113	25840	25293	25319	25320	24759	24528	24667	24491	24331	24422
1.33607	3.72925	12.2288	2022.1.3	10:17:00	30	20	32	300	20
34119	34050	34186	34728	35002	34855	35023	34153	33971	34071	34111	34319	34194	34400	33688	33374	33375	33206	33276	32489	31811	31615	31476	30729	30768	30824	30424	30742	29776	29358	29033	28916	28313	28055	28175	28224	28401	28261	27959	27940	27648	27059	26965	26851	26028	25661	25624	25297	24963	24929
1.10493	3.72959	12.1711	2022.1.3	10:32:00	30	20	32	300	20
34120	34063	34192	34715	34993	34865	35043	34492	34489	34668	34735	34921	34823	34985	34280	33897	33849	33615	33654	32819	32120	31887	31665	30918	30923	30954	30507	30775	29815	29377	29051	28921	28375	28023	28119	27803	28024	27871	27609	27621	27428	26905	26865	26795	25928	25559	25463	25200	24898	24855
1.1379	3.71836	12.2625	2022.1.3	10:47:00	30	20	32	300	20
34112	34055	34197	34733	35000	34859	35023	34615	34686	34890	34968	35165	35067	35228	34531	34141	34068	33817	33847	32993	32288	32024	31787	31027	31030	31040	30579	30845	29887	29472	29136	29000	28464	28121	28147	27854	28037	27869	27615	27603	27287	26659	26569	26467	25611	25309	25251	25036	24783	24742
1.63359	3.81782	12.1887	2022.1.3	11:01:00	30	20	32	300	20
34130	34073	34199	34741	35016	34858	35021	34587	34667	34895	34966	35155	35048	35199	34491	34132	34058	33797	33831	32971	32250	31993	31779	31017	31023	31027	30560	30802	29824	29391	29051	28903	28372	28013	28185	27892	28105	27924	27664	27641	27395	26804	26733	26651	25738	25441	25380	25199	24904	24852
1.1526	3.72577	12.2657	2022.1.3	11:16:00	30	20	32	300	20
34044	33972	34103	34660	34923	34772	34944	34647	34787	35050	35140	35355	35268	35419	34704	34332	34213	33889	33887	32998	32235	31954	31731	30932	30891	30930	30382	30539	29512	29443	29418	29544	29084	28767	28776	28388	28442	28041	27613	27471	27319	26733	26667	26637	25839	25629	25584	25452	25087	25007
1.63359	3.72239	12.2336	2022.1.3	11:30:00	30	20	32	300	20
34102	34047	34192	34729	35000	34843	35019	34812	34992	35248	35343	35581	35507	35656	34926	34537	34427	34109	34088	33192	32440	32163	31920	31123	31104	31113	30609	30811	29807	29355	29007	28873	28335	27989	28074	27726	27873	27587	27235	27178	27052	26515	26521	26511	25624	25399	25342	25211	24905	24846
1.22974	3.7186	12.2721	2022.1.3	11:45:00	30	20	32	300	20
34120	34068	34200	34733	34999	34855	35042	34705	34829	35073	35159	35390	35308	35456	34740	34355	34278	33972	33985	33106	32357	32086	31859	31076	31056	31044	30517	30662	29630	29160	28783	28665	28096	27850	27959	27804	27998	27807	27541	27535	27380	26819	26779	26700	25830	25585	25504	25320	25058	25024
1.14903	3.68938	12.2866	2022.1.3	12:00:00	30	20	32	300	20
34168	34105	34229	34753	35005	34859	35019	34583	34647	34869	34947	35156	35063	35217	34504	34107	34043	33791	33828	32981	32268	32015	31789	31037	31016	30983	30501	30633	29599	29121	28744	28608	28027	27793	27950	27912	28101	27899	27512	27459	27276	26627	26491	26407	25512	25157	24984	24821	24503	24479
1.75844	3.72981	12.2786	2022.1.3	12:14:00	30	20	32	300	20
34129	34070	34187	34745	35020	34873	35051	34918	35127	35397	35511	35603	35476	35577	34860	34460	34367	34095	34101	33198	32416	32109	31919	31124	31083	31073	30552	30719	29695	29233	28865	28749	28173	27905	27940	27615	27780	27528	27145	27091	26891	26300	26241	26206	25363	25036	24881	24728	24441	24435
1.60792	3.69674	12.399	2022.1.3	12:29:00	30	20	32	300	20
34150	34078	34217	34777	35025	34857	35005	34547	34590	34792	34871	35032	34934	35082	34344	33983	33927	33695	33708	32847	32080	31823	31685	30894	30840	30813	30323	30367	29260	28676	28489	28481	27887	27723	27934	28280	28409	28139	28030	28439	28512	27957	28297	28662	28249	28042	27924	27723	27223	26975
1.15652	3.70454	12.285	2022.1.3	12:43:00	30	20	32	300	20
34151	34079	34216	34761	35028	34881	35060	34874	35080	35356	35464	35527	35383	35505	34761	34377	34281	33992	33990	33100	32312	32035	31835	31041	30966	30919	30475	30763	29792	29277	29201	29196	28609	28447	28640	28904	28779	28448	27723	27479	27151	26454	26745	26895	26916	27012	27113	27037	26678	26559
2.20998	3.75183	12.383	2022.1.3	12:58:00	30	20	32	300	20
34145	34077	34211	34760	35026	34896	35060	34809	34977	35232	35332	35499	35379	35507	34788	34389	34281	33985	33987	33078	32302	32023	31821	31029	30973	30945	30431	30608	29547	29027	28922	28907	28364	28155	28343	28591	28801	28666	28248	28153	27839	27235	27176	27022	26319	25986	25902	25719	25342	25289
1.09042	3.73018	12.2978	2022.1.3	13:13:00	30	20	32	300	20
34118	34064	34191	34729	34995	34843	35024	34851	35031	35287	35381	35278	35048	35124	34383	33976	33875	33629	33636	32751	31980	31736	31573	30777	30757	30785	30328	30538	29551	29002	28935	28971	28364	28267	28491	28579	28530	28343	27848	27735	27444	26870	26792	26709	25995	25679	25692	25520	25149	25112
1.6263	3.71884	12.3862	2022.1.3	13:27:00	30	20	32	300	20
34146	34079	34222	34761	35017	34880	35061	34879	35071	35332	35436	35420	35231	35318	34565	34136	34032	33760	33771	32894	32126	31865	31670	30899	30820	30755	30275	30336	29201	28743	28535	28616	28011	27851	28059	28356	28621	28553	28161	28123	27856	27286	27220	27059	26233	25835	25744	25513	25173	25128
1.18955	3.74488	12.3283	2022.1.3	13:42:00	30	20	32	300	20
34136	34064	34201	34746	35004	34834	35000	34695	34798	35039	35120	35241	35117	35256	34503	34132	34048	33760	33763	32867	32119	31891	31673	30912	30819	30783	30292	30440	29344	28955	28697	28799	28183	28010	28193	28441	28767	28791	28488	28448	28143	27537	27466	27322	26562	26165	26111	25869	25465	25407
1.59331	3.7006	12.3701	2022.1.3	13:56:00	30	20	32	300	20
34136	34064	34193	34733	35007	34884	35044	34769	34904	35155	35255	35388	35273	35407	34682	34287	34167	33868	33871	32984	32247	32017	31763	30999	30923	30909	30391	30614	29632	29123	28880	28815	28225	27933	28097	28369	28719	28710	28507	28504	28139	27453	27355	27194	26403	26003	25915	25617	25269	25221
1.31069	3.70443	12.3814	2022.1.3	14:11:00	30	20	32	300	20
34121	34054	34210	34757	35017	34839	34992	34781	34929	35175	35249	35368	35272	35416	34663	34338	34213	33914	33851	32963	32199	31987	31762	30963	30880	30895	30401	30634	29634	29118	29019	29047	28439	28154	28299	28409	28743	28795	28545	28504	28347	27695	27551	27406	26627	26238	26139	25886	25473	25410
1.48693	3.7008	12.3508	2022.1.3	14:25:00	30	20	32	300	20
34136	34067	34199	34744	35023	34884	35022	34719	34835	35068	35144	35177	35017	35127	34393	34012	33921	33629	33651	32791	32063	31848	31654	30895	30807	30786	30295	30552	29580	29151	28823	28752	28123	27786	27817	27575	27861	27816	27544	27539	27442	26963	26958	26936	26102	25753	25648	25372	25048	25008
1.60069	3.72271	12.399	2022.1.3	14:40:00	30	20	32	300	20
34164	34083	34215	34751	35043	34913	34775	34169	34159	34344	34412	34460	34329	34489	33785	33475	33430	33227	33265	32559	32019	31894	31752	31021	30953	30950	30454	30644	29615	29095	28919	28896	28296	28056	28197	28367	28484	28318	27832	27723	27497	26839	26657	26539	25748	25313	25133	24865	24479	24452
2.18454	3.72657	12.3524	2022.1.3	14:55:00	30	20	32	300	20
34132	34050	34177	34728	34989	34886	34692	33908	33795	33928	33967	34137	34072	34289	33595	33323	33316	33105	33168	32515	32057	31983	31819	31111	31035	31023	30542	30788	29827	29363	29035	28936	28326	28026	28108	27919	28067	27815	27344	27223	27089	26574	26549	26551	25746	25433	25319	25127	24777	24752
0	3.71905	12.4119	2022.1.3	15:09:00	30	20	32	300	20
34146	34075	34217	34781	35041	34867	34984	34399	34365	34543	34592	34778	34699	34877	34135	33856	33819	33576	33599	32755	32047	31836	31656	30871	30819	30831	30328	30536	29568	29103	28763	28693	28104	27926	28019	28019	28327	28238	27999	27972	27831	27364	27380	27378	26533	26111	25982	25705	25328	25241
1.62282	3.7156	12.3476	2022.1.3	15:24:00	30	20	32	300	20
34176	34089	34211	34752	35024	35090	35147	34389	34247	34384	34400	34377	34209	34355	33662	33335	33288	33055	33131	32699	32484	32447	32313	31581	31511	31492	30963	31097	30067	29573	29203	29035	28493	28123	28304	28011	28304	28071	27770	27727	27576	27101	27096	27079	26237	25829	25703	25435	25079	25007
1.19684	3.84018	12.3605	2022.1.3	15:38:00	30	20	32	300	20
34144	34055	34180	34714	35008	35025	35008	34281	34128	34232	34291	34120	33927	34036	33360	33032	32960	32699	32766	32023	31458	31323	31180	30461	30416	30478	29939	30071	29089	28634	28336	28242	27775	27432	27492	27120	27217	26749	26319	26223	26117	25843	26048	26175	25393	25111	25022	24828	24537	24459
0	3.73009	12.3524	2022.1.3	15:53:00	30	20	32	300	20
34157	34072	34198	34731	35022	35059	35088	34392	34281	34378	34430	34195	33985	34099	33415	33076	32984	32728	32801	32121	31623	31524	31374	30665	30655	30723	30194	30339	29339	28880	28553	28427	27955	27646	27745	27437	27695	27436	27256	27256	27216	26901	27050	27117	26300	25933	25771	25518	25216	25097
2.12937	3.70436	12.3348	2022.1.3	16:08:00	30	20	32	300	20
34144	34055	34199	34732	35016	35144	35239	34600	34484	34568	34632	34463	34303	34387	33684	33334	33259	33007	33064	32222	31520	31332	31161	30407	30435	30517	29983	30109	29138	28669	28371	28312	27773	27467	27623	27397	27660	27473	27281	27286	27320	26762	26652	26538	25687	25356	25246	25019	24695	24613
0	3.75202	12.3299	2022.1.3	16:22:00	30	20	32	300	20
34152	34088	34207	34748	35041	35161	35242	34615	34512	34611	34629	34447	34199	34300	33576	33264	33201	32961	33046	32214	31551	31364	31221	30487	30518	30579	30099	30391	29452	29047	28738	28695	28088	27850	27968	27936	28223	28123	27895	27894	27817	27184	27015	26868	26156	25844	25751	25375	25055	25003
2.18071	3.72263	12.3299	2022.1.3	16:37:00	30	20	32	300	20
34176	34085	34224	34767	35051	35202	35287	34749	34681	34783	34821	34592	34357	34411	33687	33341	33278	33032	33092	32229	31542	31353	31163	30423	30456	30534	29979	30124	29144	28696	28391	28318	27823	27582	27763	27537	27783	27543	27380	27396	27323	26739	26659	26602	25672	25272	25151	24896	24601	24436
1.63737	3.72998	12.338	2022.1.3	16:51:00	30	20	32	300	20
34136	34063	34190	34737	35013	35063	35055	34339	34194	34335	34356	34394	34293	34461	33727	33495	33449	33192	33183	32344	31639	31433	31289	30512	30525	30633	30039	30130	29122	28633	28328	28311	27761	27571	27912	27715	27919	27683	27458	27434	27407	26827	26695	26692	25921	25663	25583	25425	25052	24928
2.17339	3.71532	12.3428	2022.1.3	17:06:00	30	20	32	300	20
34123	34049	34172	34712	34992	35063	35097	34324	34145	34242	34280	34411	34331	34463	33762	33451	33399	33134	33196	32344	31667	31471	31315	30554	30553	30650	30023	30107	29111	28613	28327	28312	27756	27569	27776	27547	27771	27538	27424	27415	27411	27065	27143	27213	26555	26385	26343	26145	25767	25800
2.16973	3.71167	12.3332	2022.1.3	17:21:00	30	20	32	300	20
34152	34073	34203	34743	35031	35076	35103	34423	34307	34424	34452	34529	34415	34523	33794	33482	33416	33151	33197	32364	31665	31446	31297	30531	30487	30568	29977	30058	29047	28936	28927	29088	28693	28517	28695	28335	28181	27529	27016	26819	26649	26311	26446	26559	26091	26135	26151	26046	25753	25839
2.17705	3.71898	12.3171	2022.1.3	17:35:00	30	20	32	300	20
34150	34063	34188	34728	35005	34977	34871	34244	34175	34336	34387	34480	34358	34480	33752	33427	33346	33097	33143	32299	31597	31399	31255	30479	30467	30543	29955	30049	29064	28992	29023	29205	28820	28626	28790	28447	28431	27879	27468	27321	27040	26743	26869	26959	26512	26606	26607	26502	26159	26235
2.17334	3.71524	12.3187	2022.1.3	17:50:00	30	20	32	300	20
34120	34055	34167	34720	35002	34867	34864	34431	34480	34672	34735	34943	34879	35004	34305	33944	33863	33564	33598	32738	32030	31819	31591	30839	30752	30803	30185	30303	29267	28807	28494	28382	27903	27703	27923	27712	27966	27729	27660	27663	27500	27256	27399	27469	26948	26941	26979	26814	26472	26247
1.16377	3.73728	12.3348	2022.1.3	18:04:00	30	20	32	300	20
34160	34075	34207	34745	35026	34915	34744	34195	34217	34423	34490	34714	34647	34791	34109	33783	33717	33432	33495	32648	31942	31738	31500	30777	30731	30789	30167	30239	29178	28709	28379	28291	27796	27593	27803	27639	27935	27732	27635	27672	27535	27131	27178	27223	26586	26355	26313	26067	25719	25539
1.29595	3.72632	12.3219	2022.1.3	18:19:00	30	20	32	300	20
34132	34063	34195	34726	35016	34958	34819	34487	34578	34784	34856	35064	34987	35117	34436	34059	33953	33643	33684	32797	32066	31840	31587	30829	30764	30807	30207	30285	29211	28736	28393	28296	27792	27566	27727	27607	27938	27755	27634	27695	27526	26998	26953	26904	26109	25783	25731	25423	25099	24962
1.23353	3.72995	12.3059	2022.1.3	18:34:00	30	20	32	300	20
34148	34079	34209	34747	35043	34897	34765	34464	34583	34792	34883	35105	35030	35176	34493	34101	34017	33711	33756	32875	32164	31931	31650	30917	30867	30881	30287	30369	29311	28855	28529	28400	27919	27704	27711	27512	27779	27609	27535	27605	27443	26888	26856	26745	25918	25551	25473	25137	24882	24795
1.24085	3.71887	12.3059	2022.1.3	18:48:00	30	20	32	300	20
34159	34078	34186	34713	34999	35047	35091	34992	35183	35429	35511	35692	35585	35693	34981	34560	34411	34056	34033	33109	32358	32087	31818	31033	31006	31015	30468	30622	29612	29169	28836	28717	28188	27964	28409	28319	28651	28553	28421	28440	28189	27545	27447	27286	26460	26139	26120	25766	25460	25386
2.18433	3.72621	12.3059	2022.1.3	19:03:00	30	20	32	300	20
34122	34062	34190	34720	35007	35031	35013	34874	35064	35293	35391	35407	35264	35352	34641	34211	34095	33798	33804	32899	32135	31892	31639	30868	30872	30903	30327	30443	29428	28969	28635	28543	27991	27781	27931	28008	28356	28239	28130	28160	27983	27309	27177	27012	26157	25931	25961	25684	25382	25339
1.49049	3.73356	12.3139	2022.1.3	19:17:00	30	20	32	300	20
34169	34089	34207	34738	35028	35048	35025	34523	34507	34657	34737	34527	34313	34406	33693	33320	33248	33015	33063	32612	32390	32331	32198	31483	31536	31571	30998	31041	29961	29454	29078	28936	28360	28046	28119	28040	28380	28221	28065	28071	27774	27082	26950	26795	25891	25569	25576	25277	24951	24879
1.37302	3.72624	12.3155	2022.1.3	19:32:00	30	20	32	300	20
34124	34057	34183	34719	35004	34915	34752	34275	34297	34461	34538	34700	34619	34799	34131	33757	33669	33419	33455	32872	32464	32354	32172	31421	31455	31502	30952	31087	30059	29590	29224	29096	28524	28292	28383	28407	28708	28529	28430	28433	28023	27323	27233	27084	26237	25891	25884	25574	25321	25263
2.17701	3.71891	12.3075	2022.1.3	19:47:00	30	20	32	300	20
34120	34045	34163	34707	34992	34908	34747	34194	34190	34377	34431	34619	34555	34728	34061	33683	33588	33309	33349	32755	32348	32222	32012	31305	31325	31364	30807	30900	29851	29389	29043	28892	28374	28056	28489	28401	28724	28547	28471	28499	28072	27443	27384	27242	26420	26169	26211	25871	25647	25564
1.36567	3.72989	12.3075	2022.1.3	20:01:00	30	20	32	300	20
34136	34055	34177	34715	35000	34935	34792	34186	34126	34282	34328	34511	34439	34628	33963	33560	33423	33114	33142	32328	31691	31535	31317	30607	30632	30699	30121	30262	29247	28867	28704	28601	28191	27850	27922	27386	27307	26657	26219	26073	25891	25569	25746	25823	25111	24927	24965	24851	24661	24630
1.62632	3.71521	12.2866	2022.1.3	20:16:00	30	20	32	300	20
34136	34072	34187	34735	35023	35001	34922	34347	34280	34407	34460	34230	34027	34125	33449	33095	32999	32712	32791	31939	31303	31153	30946	30248	30281	30383	29827	29975	29024	28619	28343	28246	27809	27478	27528	26938	27107	26519	26072	25961	25780	25561	25783	25924	25195	24896	24835	24727	24510	24452
1.43539	3.72614	12.2786	2022.1.3	20:30:00	30	20	32	300	20
34117	34053	34180	34725	34993	34967	34875	34120	33984	34081	34135	33919	33716	33827	33177	32816	32743	32473	32595	31780	31156	31025	30803	30135	30152	30259	29707	29858	28915	28522	28272	28143	27779	27461	27567	27035	27223	26641	26228	26105	25865	25680	25902	26047	25301	25103	25001	24908	24747	24672
1.58956	3.73345	12.2577	2022.1.3	20:45:00	30	20	32	300	20
34128	34053	34161	34699	34987	35004	35022	34180	34003	34077	34115	33911	33710	33792	33171	32805	32742	32478	32608	31775	31163	31031	30816	30146	30109	30123	29535	29636	28685	28322	28131	27996	27699	27441	27562	27079	27319	26761	26370	26270	25984	25807	26033	26158	25432	25207	25071	24975	24851	24820
1.15635	3.7297	12.2657	2022.1.3	21:00:00	30	20	32	300	20
34156	34071	34200	34723	35005	35067	35151	34180	33944	34000	34055	33875	33740	33864	33197	32859	32811	32535	32620	31839	31231	31087	30904	30175	30088	29941	29139	29102	28035	27860	27675	27699	27383	27176	27296	26840	26993	26423	26007	25916	25800	25595	25833	26002	25240	25168	25128	25069	24901	24851
1.42435	3.72973	12.2673	2022.1.3	21:14:00	30	20	32	300	20
34139	34063	34183	34712	34993	35001	35003	33951	33680	33721	33761	33591	33435	33564	32922	32588	32559	32299	32407	31607	30979	30817	30671	29945	29929	29982	29392	29486	28495	28327	27959	27583	27024	26662	26680	25975	26056	25456	25062	24966	24831	24692	24979	25207	24606	24719	24790	24865	24768	24799
1.55283	3.68936	12.285	2022.1.3	21:29:00	30	20	32	300	20
34142	34066	34176	34699	34987	35014	35010	34028	33788	33849	33907	33735	33584	33709	33047	32707	32661	32379	32472	31656	31025	30871	30709	29988	29861	29619	28687	28584	27492	27280	26952	26895	26575	26344	26420	25871	25891	25350	24964	24880	24811	24664	24961	25198	24697	24872	25007	25103	24947	24936
1.50881	3.70778	12.2882	2022.1.3	21:43:00	30	20	32	300	20
34150	34060	34184	34708	34999	35063	35127	34304	34105	34181	34211	33987	33790	33890	33194	32815	32720	32407	32472	31648	31003	30845	30683	29960	29887	29768	29007	28999	27959	27746	27224	26959	26487	26174	26256	25690	25869	25335	25003	24944	24833	24691	24983	25220	24735	24875	25034	25123	24908	24840
1.60059	3.74083	12.2754	2022.1.3	21:58:00	30	20	32	300	20
34140	34046	34150	34678	34974	35023	35083	34059	33828	33883	33908	33695	33492	33615	32947	32570	32497	32185	32319	31528	30925	30790	30603	29935	29967	30068	29564	29683	28725	28647	28610	28687	28337	28019	28065	27404	27410	26768	26263	26075	26015	25751	25967	26107	25375	25293	25324	25312	25032	24952
1.14536	3.72977	12.2609	2022.1.3	22:13:00	30	20	32	300	20
34128	34031	34140	34673	34965	35135	35249	34493	34331	34403	34465	34319	34167	34292	33565	33176	33071	32732	32780	31944	31281	31101	30903	30175	30097	30075	29417	29471	28456	28003	27735	27691	27283	26970	26990	26420	26343	25677	25239	25128	25246	24944	25148	25329	24768	24823	24961	25003	24769	24748
1.49776	3.71503	12.2561	2022.1.3	22:27:00	30	20	32	300	20
34120	34032	34152	34680	34969	35151	35291	34693	34595	34684	34759	34634	34531	34616	33896	33491	33382	33047	33075	32198	31481	31287	31085	30343	30152	29859	28899	28802	27671	27213	26929	26883	26532	26240	26310	25852	25919	25510	25324	25342	25522	25192	25368	25542	24790	24592	24600	24573	24335	24348
1.44636	3.72602	12.2673	2022.1.3	22:42:00	30	20	32	300	20
34144	34051	34144	34681	34984	35206	35355	34855	34777	34880	34984	34896	34815	34901	34167	33783	33698	33349	33367	32484	31736	31515	31280	30543	30483	30502	29916	30012	28959	28495	28181	28074	27661	27304	27246	26609	26464	25784	25385	25307	25375	24916	25016	25123	24377	24167	24248	24236	23993	24033
1.40599	3.79215	12.2657	2022.1.3	22:56:00	30	20	32	300	20
34144	34055	34149	34679	34968	35194	35353	34711	34587	34676	34768	34710	34629	34733	34022	33659	33573	33257	33284	32413	31720	31504	31288	30547	30438	30366	29659	29697	28639	28172	27863	27760	27387	27095	27187	26784	27028	26781	26727	26795	26721	26333	26461	26521	25719	25403	25391	25244	24955	24878
1.40966	3.72239	12.2545	2022.1.3	23:11:00	30	20	32	300	20
34136	34028	34159	34688	34975	35208	35353	34755	34646	34752	34852	34797	34718	34815	34096	33701	33620	33296	33336	32461	31753	31548	31321	30587	30527	30528	29903	29965	28921	28463	28139	28008	27613	27227	27200	26687	26913	26637	26560	26617	26569	26017	26063	26084	25275	24972	24974	24834	24562	24516
1.37661	3.71133	12.24	2022.1.3	23:25:00	30	20	32	300	20
34140	34039	34155	34671	34975	35224	35399	34927	34863	34964	35064	34992	34897	34983	34265	33847	33725	33382	33407	32518	31757	31533	31300	30555	30431	30391	29775	29840	28779	28353	28279	28195	27863	27512	27436	26799	26712	26099	25795	25715	25785	25335	25457	25576	24809	24522	24503	24416	24210	24149
1.53077	3.73698	12.2513	2022.1.3	23:40:00	30	20	32	300	20
34128	34043	34139	34667	34962	35209	35376	34751	34632	34711	34808	34743	34667	34767	34035	33640	33551	33193	33207	32333	31639	31432	31221	30461	30423	30487	29987	30062	28985	28695	28595	28471	28065	27664	27571	26923	26785	26121	25746	25641	25648	25193	25308	25436	24651	24505	24524	24487	24285	24187
1.49774	3.72968	12.2577	2022.1.3	23:55:00	30	20	32	300	20
34124	34031	34146	34673	34971	35224	35391	34792	34700	34796	34882	34787	34691	34803	34047	33665	33561	33206	33215	32341	31632	31451	31239	30481	30469	30523	30002	30083	29024	28727	28648	28512	28089	27707	27644	27046	27035	26530	26311	26260	26163	25909	26123	26280	25461	25207	25184	25079	24794	24661
1.83181	3.87287	12.2368	2022.1.4	00:09:00	30	20	32	300	20
34136	34028	34139	34664	34957	35208	35371	34717	34614	34716	34800	34723	34633	34739	33968	33589	33487	33131	33147	32308	31619	31426	31231	30480	30451	30520	30043	30089	29019	28781	28584	28383	27899	27563	27570	27006	26913	26299	25921	25833	25759	25552	25793	25964	25335	25191	25230	25181	24946	24787
1.74	3.73329	12.2417	2022.1.4	00:24:00	30	20	32	300	20
34129	34031	34143	34684	34977	35195	35347	34683	34594	34696	34760	34615	34473	34567	33806	33421	33335	32971	32997	32128	31447	31273	31079	30338	30293	30358	29889	29939	28875	28647	28456	28259	27781	27479	27556	27072	27064	26507	26223	26123	26073	25858	26083	26264	25668	25683	25757	25719	25473	25343
1.3876	3.73331	12.232	2022.1.4	00:38:00	30	20	32	300	20
34120	34039	34140	34667	34960	35119	35248	34410	34240	34338	34401	34187	34011	34112	33391	33010	32951	32608	32679	31865	31223	31051	30857	30149	30110	30185	29784	29855	28790	28583	28264	27906	27384	27089	27163	26647	26579	25891	25439	25330	25271	24992	25211	25393	25115	25387	25593	25643	25457	25380
1.53075	3.72226	12.2577	2022.1.4	00:53:00	30	20	32	300	20
34128	34038	34155	34679	34975	34995	34993	33979	33750	33809	33830	34171	34148	34379	33696	33367	33336	33008	33063	32239	31585	31416	31209	30487	30439	30504	30032	30075	29000	28773	28394	28003	27430	27179	27304	26831	26864	26263	25784	25673	25627	25373	25608	25780	25483	25721	25887	25905	25687	25593
1.72168	3.72236	12.2417	2022.1.4	01:08:00	30	20	32	300	20
34120	34029	34141	34664	34960	35043	35126	34195	34009	34087	34137	33903	33713	33828	33120	32756	32699	32374	32463	31680	31069	30921	30745	30039	30060	30171	29792	29867	28817	28657	28248	27860	27251	26991	27082	26455	26455	25852	25399	25296	25308	25054	25291	25499	25257	25611	25846	25915	25712	25639
1.64457	3.73331	12.2497	2022.1.4	01:22:00	30	20	32	300	20
34130	34051	34151	34687	34978	35012	35048	34079	33870	33942	33946	34185	34123	34326	33602	33288	33248	32907	32971	32147	31488	31329	31126	30407	30352	30415	29984	30009	28929	28719	28360	28043	27487	27260	27383	26920	26848	26247	25753	25619	25672	25265	25404	25571	25299	25547	25736	25777	25541	25487
1.66293	3.72233	12.2577	2022.1.4	01:37:00	30	20	32	300	20
34136	34055	34159	34683	34972	34883	34736	33715	33483	33559	33586	33842	33791	33987	33339	33034	33013	32720	32807	32002	31383	31242	31036	30331	30298	30391	29942	30024	28975	28758	28467	28188	27676	27417	27503	26987	26947	26327	25823	25699	25695	25345	25526	25676	25361	25639	25807	25834	25640	25594
2.16587	3.70768	12.2384	2022.1.4	01:51:00	30	20	32	300	20
34112	34029	34139	34675	34962	34940	34856	33727	33459	33511	33553	33344	33161	33289	32613	32306	32301	32018	32155	31461	30951	30871	30722	30059	30015	30105	29733	29795	28760	28611	28193	28087	27696	27479	27528	27011	26895	26288	25760	25625	25655	25227	25359	25506	25203	25359	25511	25535	25296	25253
1.21507	3.72229	12.2384	2022.1.4	02:06:00	30	20	32	300	20
34109	34028	34151	34706	34984	34893	34735	33623	33329	33381	33419	33223	33091	33262	32568	32309	32312	32039	32157	31720	31485	31511	31431	30761	30715	30776	30321	30379	29306	29189	29064	29103	28691	28423	28369	27749	27544	26895	26315	26079	26003	25736	25931	26120	25826	26041	26156	26144	25887	25787
1.6519	3.74064	12.2352	2022.1.4	02:21:00	30	20	32	300	20
34107	34023	34150	34669	34961	34939	34863	33779	33517	33560	33641	33519	33419	33603	32944	32631	32620	32367	32465	31975	31692	31681	31563	30895	30827	30860	30381	30440	29359	29177	28844	28696	28329	27985	27895	27330	27163	26492	25979	25800	25687	25453	25667	25847	25555	25864	26068	26111	25872	25775
1.09392	3.73329	12.2288	2022.1.4	02:35:00	30	20	32	300	20
34120	34040	34155	34685	34982	35100	35207	34290	34087	34152	34235	34167	34088	34219	33559	33212	33156	32909	32969	32545	32329	32298	32169	31448	31381	31398	30869	30912	29791	29256	28901	28699	28257	27833	27681	27079	26948	26315	25816	25687	25637	25437	25672	25841	25463	25707	25841	25864	25707	25640
1.44999	3.73326	12.2384	2022.1.4	02:50:00	30	20	32	300	20
34143	34069	34169	34696	34995	35141	35260	34385	34176	34235	34360	34295	34200	34351	33655	33305	33255	32981	33045	32698	32523	32525	32407	31677	31587	31573	31019	31033	29900	29367	28976	28763	28296	27873	27666	27007	26804	26095	25579	25428	25491	25243	25486	25683	25399	25667	25841	25879	25641	25558
1.20405	3.7333	12.232	2022.1.4	03:04:00	30	20	32	300	20
34144	34054	34163	34686	34983	35211	35367	34647	34519	34603	34707	34647	34583	34690	33990	33624	33547	33255	33308	32968	32784	32815	32656	31927	31800	31748	31107	31119	30011	29494	29120	28881	28431	28009	27903	27288	27119	26395	25839	25694	25584	25391	25642	25807	25387	25600	25688	25690	25547	25455
1.58949	3.70758	12.2208	2022.1.4	03:19:00	30	20	32	300	20
34125	34037	34140	34673	34976	35143	35273	34439	34276	34347	34433	34361	34292	34402	33705	33363	33314	33047	33113	32736	32537	32523	32375	31665	31553	31548	30936	31011	29935	29441	29078	28873	28412	28027	27991	27579	27757	27481	27291	27294	27313	26923	27007	27048	26335	26240	26203	26051	25779	25659
1.58213	3.71855	12.1983	2022.1.4	03:34:00	30	20	32	300	20
34120	34039	34161	34695	34975	35082	35176	34211	34004	34087	34192	34146	34088	34221	33571	33247	33204	32982	33065	32727	32597	32656	32530	31817	31785	31775	31216	31383	30388	29891	29524	29319	28816	28436	28464	28051	28191	27953	27799	27792	27691	27125	27029	26928	25991	25752	25677	25497	25211	25123
1.34349	3.69277	12.1743	2022.1.4	03:48:00	30	20	32	300	20
34119	34037	34167	34698	34992	35075	35150	34194	33997	34081	34185	34126	34057	34202	33548	33240	33219	33008	33094	32763	32647	32735	32614	31914	31893	31864	31327	31527	30519	30007	29623	29434	28867	28588	28618	28491	28636	28407	28229	28183	28032	27475	27351	27271	26320	26002	25912	25705	25371	25220
1.18929	3.75508	12.1935	2022.1.4	04:03:00	30	20	32	300	20
34131	34068	34181	34736	35001	35107	35173	34286	34104	34203	34301	34191	34120	34285	33579	33289	33263	33032	33097	32520	32091	32021	31875	31145	31033	31049	30459	30627	29607	29147	28820	28723	28154	27923	28096	27799	28011	27819	27679	27690	27619	27161	27135	27133	26339	26152	26121	25965	25630	25511
1.38019	3.70009	12.2128	2022.1.4	04:17:00	30	20	32	300	20
34115	34047	34178	34699	34992	34992	34955	34047	33875	33981	34081	34011	33931	34088	33427	33143	33121	32906	32964	32629	32456	32487	32372	31632	31550	31576	30937	31012	29951	29412	29069	28961	28355	28041	28151	27864	28083	27930	27751	27724	27641	27207	27191	27223	26609	26512	26544	26425	25994	25858
1.51604	3.70384	12.2144	2022.1.4	04:32:00	30	20	32	300	20
34128	34059	34191	34743	35015	35073	35131	34195	34016	34106	34195	34112	34030	34187	33502	33229	33209	33002	33067	32727	32551	32585	32472	31736	31629	31639	30999	31091	30022	29499	29132	28978	28371	28057	28322	28085	28353	28259	28049	28036	27849	27316	27229	27200	26491	26261	26243	26046	25652	25547
1.53073	3.72587	12.1919	2022.1.4	04:47:00	30	20	32	300	20
34104	34040	34167	34700	34989	34928	34815	34026	33907	34039	34159	34111	34041	34179	33538	33245	33216	33003	33088	32662	32456	32440	32288	31591	31555	31581	30979	31084	30031	29530	29154	28994	28417	28057	28223	27915	28152	28051	27871	27895	27673	27261	27294	27253	26511	26251	26283	26010	25629	25521
1.63714	3.71844	12.1855	2022.1.4	05:01:00	30	20	32	300	20
34116	34036	34168	34710	34991	34879	34719	33865	33736	33849	33972	33893	33814	33980	33340	33047	33027	32833	32907	32541	32361	32404	32269	31564	31528	31567	30995	31135	30090	29573	29207	29055	28456	28074	28092	27769	28021	27926	27741	27752	27595	27218	27263	27312	26745	26627	26731	26503	26056	25906
1.48296	3.7331	12.1919	2022.1.4	05:16:00	30	20	32	300	20
34111	34044	34160	34697	34987	34864	34920	34121	34001	34117	34231	34144	34043	34205	33546	33221	33184	32977	33048	32673	32525	32563	32444	31748	31669	31664	31099	31253	30217	29704	29320	29177	28544	28133	28092	27747	27986	27925	27723	27731	27496	27001	26975	26951	26346	26178	26281	25992	25663	25552
1.08286	3.72211	12.1983	2022.1.4	05:30:00	30	20	32	300	20
34146	34064	34191	34726	35020	34897	34763	33895	33751	33876	33992	33907	33816	33997	33324	33060	33032	32823	32847	32480	32292	32315	32225	31492	31428	31467	30897	31022	30006	29473	29128	29016	28374	27999	27938	27647	27889	27811	27583	27552	27421	26993	26992	27033	26495	26369	26445	26307	25845	25723
1.20033	3.72948	12.1967	2022.1.4	05:45:00	30	20	32	300	20
34108	34039	34168	34707	34988	34865	34708	33647	33381	33451	33544	33449	33361	33551	32915	32595	32575	32376	32479	31968	31669	31632	31551	30863	30867	30919	30436	30638	29640	29559	29569	29783	29342	29053	29007	28621	28743	28460	28107	28008	27879	27378	27378	27386	26873	26787	26843	26691	26268	26047
1.19299	3.7001	12.1999	2022.1.4	06:00:00	30	20	32	300	20
34105	34038	34156	34707	34992	34887	34721	33898	33771	33886	33983	33911	33803	33956	33331	33001	32951	32739	32838	32268	31873	31784	31643	30959	30928	30953	30464	30671	29659	29463	29388	29591	29177	28851	28863	28440	28558	28114	27663	27535	27403	26904	26901	26907	26319	26101	26071	25859	25533	25375
1.36919	3.70746	12.1871	2022.1.4	06:14:00	30	20	32	300	20
34108	34032	34167	34702	34991	34856	34981	34537	34585	34775	34903	34753	34592	34699	33977	33599	33514	33264	33299	32447	31703	31480	31309	30544	30527	30558	30028	30194	29215	28862	28527	28511	27988	27643	27611	27239	27378	27063	26702	26655	26613	26155	26271	26351	25789	25624	25662	25507	25175	25068
1.25538	3.71108	12.1551	2022.1.4	06:29:00	30	20	32	300	20
34116	34048	34187	34728	34996	34827	34953	34675	34799	35039	35154	34939	34763	34902	34113	33788	33692	33434	33428	32569	31835	31604	31439	30643	30615	30667	30135	30378	29419	28979	28661	28611	28052	27735	27787	27534	27699	27470	27124	27055	27011	26563	26596	26649	25888	25547	25552	25343	24960	24892
1.39115	3.69995	12.1535	2022.1.4	06:43:00	30	20	32	300	20
34100	34049	34167	34710	35000	34863	34985	34508	34554	34730	34843	34647	34464	34568	33824	33467	33407	33167	33221	32385	31660	31447	31270	30531	30456	30472	29927	30087	29111	28656	28342	28273	27747	27483	27616	27406	27633	27467	27146	27111	27049	26527	26501	26503	25749	25264	25180	24882	24503	24465
1.49025	3.70361	12.1326	2022.1.4	06:58:00	30	20	32	300	20
34119	34048	34179	34716	34987	34860	34723	34089	34055	34209	34345	34187	34051	34167	33500	33175	33128	32907	33009	32185	31505	31307	31155	30428	30403	30448	29967	30167	29197	28781	28476	28385	27891	27594	27700	27471	27656	27383	26931	26851	26830	26304	26275	26264	25691	25438	25323	25083	24727	24702
1.33239	3.69986	12.1358	2022.1.4	07:13:00	30	20	32	300	20
34100	34023	34151	34692	34968	34860	34707	33995	33923	34066	34177	34058	33935	34065	33411	33082	33045	32825	32923	32119	31472	31305	31152	30423	30424	30487	30016	30256	29283	28858	28559	28469	27955	27639	27703	27423	27511	27136	26611	26499	26465	25919	25856	25835	25191	24831	24705	24491	24132	24137
1.43884	3.7219	12.1374	2022.1.4	07:27:00	30	20	32	300	20
34120	34047	34177	34710	34979	34888	34720	34226	34276	34448	34511	34558	34435	34569	33855	33501	33441	33185	33238	32400	31684	31471	31296	30539	30513	30545	30088	30183	29107	28591	28333	28264	27767	27576	27771	27592	27750	27489	26987	26885	26826	26308	26260	26175	25610	25355	25261	24910	24572	24536
1.48656	3.71456	12.1246	2022.1.4	07:42:00	30	20	32	300	20
34084	34022	34160	34699	34969	34834	34998	34728	34879	35115	35212	35261	35100	35208	34481	34066	33975	33712	33707	32820	32039	31767	31620	30795	30809	30835	30350	30413	29313	28767	28488	28446	27862	27695	27951	27799	28003	27894	27475	27394	27343	26760	26642	26530	25823	25445	25366	25059	24695	24675
[truncated: 2,950 more columns]

## Sheet: 3号
17908	16570	17199	17595	18681	16671	17458	18653	18565	17976	17492	17971	18010	19339	17189	17800	17788	17540	18582	17056	18184	16068	18163	17602	17301	17835	15992	17285	15574	17127	16308	16052	16299	16050	17047	15534	18016	16212	17348	18212	17403	18296	17454	18706	16817	18307	17312	17382	17468	16536
1.59344	3.60543	12.399	2021.12.31	17:07:00	30	20	32	300	20
17913	16578	17217	17608	18680	16695	17497	18655	18588	17935	17478	17981	17997	19336	17154	17764	17809	17587	18535	17006	18115	16014	18072	17567	17350	17912	16050	17312	15607	17208	16428	16153	16368	16162	17136	15608	18035	16199	17368	18179	17447	18244	17496	18753	16823	18439	17306	17408	17460	16564
1.48328	3.55034	12.4103	2021.12.31	17:22:00	30	20	32	300	20
17895	16556	17202	17582	18647	16671	17489	18655	18582	17920	17488	18005	17994	19341	17137	17739	17835	17631	18515	16977	18100	16000	18029	17483	17298	17937	16065	17330	15620	17209	16414	16071	16342	16097	17115	15575	18004	16197	17324	18216	17388	18351	17470	18716	16840	18177	17329	17351	17450	16437
1.48328	3.55034	12.3958	2021.12.31	17:36:00	30	20	32	300	20
17908	16571	17209	17597	18654	16627	17432	18627	18547	17945	17441	17892	17937	19288	17121	17671	17543	17242	18278	16914	18147	16036	17931	17245	17044	17695	15891	17216	15530	17053	16157	15926	16189	15989	17051	15522	17966	16108	17285	18164	17425	18371	17451	18563	16626	17904	17092	17136	17249	16427
1.48328	3.55034	12.3846	2021.12.31	17:51:00	30	20	32	300	20
17904	16590	17236	17619	18667	16631	17466	18641	18560	17914	17319	17770	17842	19241	17085	17659	17607	17306	18320	16848	18019	15963	17925	17311	17047	17663	15832	17192	15478	17004	16186	15915	16197	16007	17099	15542	17965	16144	17270	18114	17395	18364	17456	18659	16758	18055	17185	17296	17428	16462
1.48328	3.55034	12.3958	2021.12.31	18:05:00	30	20	32	300	20
17905	16572	17212	17591	18662	16592	17424	18616	18537	17955	17229	17564	17690	19144	16994	17577	17631	17352	18329	16754	17907	15857	17976	17360	17020	17531	15757	17107	15390	16969	16149	15875	16135	15938	17004	15490	17705	15957	17131	17859	17240	18243	17359	18583	16693	17879	17124	17147	17289	16256
1.47594	3.62743	12.3798	2021.12.31	18:20:00	30	20	32	300	20
17889	16573	17221	17616	18672	16572	17396	18589	18527	17969	17141	17405	17595	19051	16948	17492	17521	17183	18266	16769	17887	15858	17915	17336	17028	17597	15807	17150	15420	16975	16249	16411	16737	16408	17356	15755	18115	16256	17334	18118	17413	18328	17491	18816	16944	18260	17335	17401	17554	16495
1.47594	3.62743	12.4023	2021.12.31	18:35:00	30	20	32	300	20
17892	16572	17216	17612	18669	16567	17396	18589	18511	17939	17001	17196	17444	18955	16884	17452	17487	17145	18207	16700	17826	15787	17850	17169	16854	17491	15710	17096	15351	16929	16173	16191	16496	16214	17156	15615	17971	16130	17226	17976	17324	18218	17398	18711	16800	18170	17171	17224	17363	16500
1.47594	3.62743	12.391	2021.12.31	18:49:00	30	20	32	300	20
17890	16584	17224	17615	18677	16602	17434	18611	18573	17943	17403	17809	17849	19264	17069	17678	17705	17540	18455	16958	18085	15983	18050	17491	17264	17844	16012	17279	15602	17203	16388	16057	16297	15990	16908	15452	17882	16047	17263	18079	17379	18009	17405	18775	16873	18380	17312	17346	17350	16609
1.47594	3.62743	12.3781	2021.12.31	19:04:00	30	20	32	300	20
17866	16532	17189	17583	18648	16569	17409	18584	18541	17909	17152	17493	17618	19088	16927	17586	17751	17577	18491	16819	17929	15861	17944	17408	17228	17846	15999	17238	15609	17259	16363	16055	16297	15948	16788	15384	17653	15885	17118	17936	17225	17953	17303	18703	16822	18172	17231	17199	17173	16422
1.1822	3.57596	12.3605	2021.12.31	19:18:00	30	20	32	300	20
17893	16582	17237	17616	18667	16563	17389	18588	18556	17939	16989	17184	17408	18944	16845	17512	17586	17423	18421	16816	17920	15852	17927	17275	17031	17602	15816	17128	15470	17072	16087	15894	16142	15813	16659	15300	17673	15865	17136	17883	17284	17958	17286	18566	16643	18045	17055	17048	16993	16496
1.1822	3.57596	12.3733	2021.12.31	19:33:00	30	20	32	300	20
17897	16581	17231	17607	18666	16579	17417	18589	18544	17906	16978	17205	17409	18945	16838	17604	17759	17624	18618	16832	17900	15835	17967	17325	17077	17650	15836	17147	15528	17101	16066	15918	16190	15815	16582	15253	17663	15861	17179	17908	17329	17927	17307	18545	16593	17965	16966	17033	16940	16536
1.1822	3.57596	12.3621	2021.12.31	19:47:00	30	20	32	300	20
17895	16568	17216	17600	18657	16592	17446	18632	18565	17928	17252	17652	17747	19161	17050	17766	17892	17734	18716	17006	18079	15998	18059	17448	17233	17844	16005	17288	15654	17174	16173	16003	16293	15903	16676	15345	17728	15898	17214	17983	17382	18001	17328	18515	16575	17632	16765	16900	16856	16520
0.94721	3.56122	12.3476	2021.12.31	20:02:00	30	20	32	300	20
17878	16566	17219	17595	18649	16676	17488	18660	18584	17924	17532	17998	17980	19348	17142	17873	17863	17754	18760	17204	18382	16206	18201	17610	17433	18013	16159	17379	15748	17284	16276	16168	16444	16075	16878	15483	17974	16141	17379	18292	17410	17998	17376	18742	16853	18306	17259	17228	17208	16543
0.94721	3.56122	12.354	2021.12.31	20:17:00	30	20	32	300	20
18428	16263	18217	17773	17604	18164	16218	17443	15736	17271	16352	16176	16503	16052	16862	15445	17969	16107	17347	18319	17388	17995	17404	18826	16924	18311	17342	17257	17261	16572	18032	17524	18957	17077	16930	17083	17547	17911	16464	17766	17064	19612	17615	17651	18289	19065	19330	17967	19397	18407
1.05367	3.62725	12.3508	2021.12.31	20:46:00	30	20	32	300	20
17881	16539	17195	17580	18667	16723	17527	18684	18592	17958	17482	17929	17939	19303	17148	17860	17816	17657	18703	17232	18406	16234	18277	17752	17503	18005	16139	17392	15712	17222	16277	16147	16485	16003	16784	15411	17893	16022	17304	18245	17410	17946	17389	18777	16877	18384	17277	17169	17152	16672
1.05367	3.62725	12.3332	2021.12.31	21:00:00	30	20	32	300	20
17907	16586	17242	17619	18668	16647	17466	18621	18562	17960	17504	17979	17999	19309	17164	17836	17695	17469	18634	17178	18350	16199	18147	17637	17425	17954	16075	17384	15663	17098	16126	16080	16493	16009	16813	15326	17628	15815	17152	18303	17258	17956	17297	18724	16861	18201	17309	17192	17248	16564
0.93984	3.5758	12.3476	2021.12.31	21:15:00	30	20	32	300	20
17896	16561	17204	17588	18649	16649	17491	18653	18594	17954	17500	17971	17963	19324	17122	17825	17851	17739	18746	17109	18219	16091	18205	17641	17383	17892	16072	17344	15675	17182	16201	16170	16560	16049	16820	15409	17906	16038	17303	18304	17376	17954	17353	18728	16844	18080	17220	17150	17140	16616
0.93984	3.5758	12.3348	2021.12.31	21:30:00	30	20	32	300	20
17877	16555	17205	17596	18652	16607	17435	18617	18530	17960	17546	17997	18027	19314	17179	17809	17667	17344	18502	16978	18136	16033	17994	17374	17045	17599	15816	17217	15536	16995	16033	15969	16348	15918	16765	15306	17743	15878	17155	18208	17278	17904	17236	18514	16627	17693	16922	16887	16977	16425
0.93984	3.5758	12.3075	2021.12.31	21:44:00	30	20	32	300	20
17886	16585	17240	17619	18681	16608	17444	18628	18569	17955	17546	17990	17998	19336	17151	17899	17597	17296	18393	16886	18087	16021	17961	17440	17149	17635	15865	17208	15560	17084	16054	16019	16385	15945	16742	15327	17816	15955	17248	18236	17312	17872	17277	18647	16783	18215	17222	17141	17156	16482
1.02425	3.56102	12.2946	2021.12.31	21:59:00	30	20	32	300	20
17887	16580	17215	17603	18664	16608	17423	18596	18544	17915	17551	18024	18007	19330	17154	17824	17585	17343	18455	16960	18149	16063	17902	17343	17136	17750	15912	17285	15585	17043	16068	16016	16453	15979	16831	15339	17658	15831	17143	18295	17228	17890	17252	18623	16760	17951	17227	17126	17143	16485
1.49414	3.64541	12.2946	2021.12.31	22:13:00	30	20	32	300	20
17904	16569	17203	17579	18642	16540	17366	18572	18523	17894	17356	17807	17884	19255	17075	17822	17712	17481	18438	16840	18041	15958	17837	17060	16741	17356	15670	17111	15462	16915	15896	15859	16228	15870	16804	15342	17819	15962	17198	18247	17221	17857	17171	18486	16632	17872	17093	17025	17044	16346
1.43173	3.68579	12.3059	2021.12.31	22:28:00	30	20	32	300	20
17890	16585	17225	17611	18669	16592	17412	18600	18543	17906	17456	17926	17974	19303	17122	17847	17632	17352	18394	16919	18145	16034	17869	16985	16723	17417	15717	17140	15472	16880	15789	15805	16134	15859	16775	15309	17624	15781	17143	18092	17270	17857	17171	18247	16334	16925	16131	16480	16649	16174
1.43173	3.68579	12.3059	2021.12.31	22:43:00	30	20	32	300	20
17867	16556	17216	17595	18659	16626	17443	18616	18542	17911	17488	17948	17972	19324	17135	17859	17539	17215	18284	16860	18072	16007	17880	17053	16700	17302	15639	17104	15383	16796	15820	15728	15963	15865	16993	15445	17730	15861	17177	18057	17338	18057	17242	18295	16393	17013	16171	16545	16833	16156
1.50884	3.60507	12.2946	2021.12.31	22:57:00	30	20	32	300	20
17900	16583	17213	17600	18662	16573	17415	18595	18544	17896	17434	17901	17946	19302	17088	17923	17484	17158	18199	16812	18056	15972	17865	16949	16670	17308	15667	17073	15423	16827	15708	15740	15940	15838	16836	15367	17642	15776	17146	18003	17324	17931	17192	18224	16295	17019	16077	16531	16720	16129
1.50884	3.60507	12.2673	2021.12.31	23:12:00	30	20	32	300	20
17889	16575	17222	17619	18672	16626	17455	18620	18560	17924	17500	17970	17999	19333	17141	17945	17475	17006	18028	16641	17910	15887	17803	17059	16719	17352	15649	17107	15378	16727	15735	15681	15926	15793	16856	15328	17612	15778	17116	17963	17275	18005	17159	18185	16282	16856	15990	16420	16721	16030
1.50884	3.60507	12.2689	2021.12.31	23:26:00	30	20	32	300	20
17871	16543	17199	17586	18650	16652	17481	18645	18566	17922	17455	17939	17996	19324	17107	18035	17600	17184	18220	16786	18016	15944	17831	17079	16815	17477	15753	17148	15502	16880	15783	15798	16113	15899	16866	15365	17757	15895	17176	18092	17335	18158	17252	18280	16362	16853	16096	16521	16788	16192
1.50884	3.60507	12.2433	2021.12.31	23:41:00	30	20	32	300	20
17886	16567	17215	17599	18662	16664	17512	18667	18583	17932	17496	17960	17982	19327	17131	18111	17842	17538	18592	16932	18082	16017	18102	17440	17102	17611	15868	17244	15585	17028	15987	15980	16344	15983	16833	15399	17897	16050	17270	18085	17368	18165	17330	18486	16580	17859	16994	17056	17144	16444
1.37292	3.59749	12.2577	2021.12.31	23:56:00	30	20	32	300	20
17877	16559	17200	17591	18692	16747	17571	18709	18616	17958	17465	17911	17936	19296	17116	18044	17692	17377	18432	16886	18088	16011	18034	17371	17043	17554	15809	17211	15545	16993	15959	15919	16274	15895	16745	15313	17811	15955	17236	18036	17289	17925	17244	18376	16456	17791	16861	17033	17039	16361
1.37292	3.59749	12.2593	2022.1.1	00:10:00	30	20	32	300	20
17863	16552	17199	17587	18720	16816	17622	18744	18648	17959	17513	17953	17944	19326	17131	18290	17572	16763	17394	16077	17527	15635	17756	17204	16842	17231	15566	16982	15334	16723	15597	15783	16238	15803	16560	15211	17670	15810	17148	17809	17269	17806	17179	18260	16288	17070	16103	16577	16622	16158
1.05724	3.60122	12.2577	2022.1.1	00:25:00	30	20	32	300	20
17888	16570	17230	17591	18669	16727	17557	18702	18616	17965	17496	17915	17935	19320	17139	18144	17515	16852	17634	16294	17637	15707	17848	17288	16900	17287	15608	17031	15358	16770	15703	15763	16164	15744	16526	15178	17684	15805	17134	17835	17207	17758	17143	18277	16352	17662	16688	16939	16920	16315
1.05724	3.60122	12.2384	2022.1.1	00:39:00	30	20	32	300	20
17868	16555	17183	17577	18661	16696	17522	18683	18591	17950	17560	18018	18030	19367	17177	18217	17753	17329	18362	16823	17984	15950	18118	17563	17143	17491	15775	17136	15412	16834	15830	15791	16076	15842	16726	15327	17816	15955	17244	17984	17368	18013	17364	18591	16644	18051	17020	17232	17284	16571
1.05724	3.60122	12.2384	2022.1.1	00:54:00	30	20	32	300	20
17869	16555	17201	17606	18665	16668	17493	18646	18580	17920	17479	17930	17965	19309	17132	18281	17760	17183	18049	16652	17897	15891	17907	17305	16987	17457	15746	17128	15446	16800	15690	15720	16009	15766	16643	15211	17608	15791	17176	18049	17302	17827	17228	18393	16431	17315	16477	16820	16861	16352
1.05724	3.60122	12.2529	2022.1.1	01:09:00	30	20	32	300	20
17874	16567	17205	17595	18667	16679	17491	18646	18594	17925	17527	17997	18000	19341	17132	18049	17697	17391	18453	16960	18108	16049	18150	17602	17262	17673	15889	17241	15536	16936	15939	15869	16217	15896	16803	15328	17834	15977	17229	18180	17252	17934	17244	18513	16618	17889	17041	17074	17122	16440
1.27382	3.57183	12.232	2022.1.1	01:23:00	30	20	32	300	20
17862	16552	17202	17616	18684	16658	17479	18647	18600	17951	17575	18017	18013	19348	17162	18157	17831	17533	18612	17034	18181	16067	18106	17591	17265	17704	15919	17289	15602	17027	16000	15963	16331	15966	16836	15415	17926	16073	17319	18187	17297	17896	17288	18560	16655	17980	17093	17143	17129	16483
1.15999	3.58644	12.2304	2022.1.1	01:38:00	30	20	32	300	20
17864	16562	17210	17610	18657	16646	17476	18637	18586	17928	17541	17985	17995	19339	17139	18064	17707	17364	18416	16912	18072	15989	18024	17476	17173	17677	15890	17257	15564	16992	15986	15892	16205	15912	16871	15383	17888	16035	17263	18177	17241	17935	17223	18506	16632	17956	17106	17124	17168	16417
1.15999	3.58644	12.2288	2022.1.1	01:52:00	30	20	32	300	20
17885	16577	17222	17611	18665	16632	17467	18633	18593	17901	17517	17990	17982	19360	17117	18148	17718	17422	18377	16812	18000	15947	18000	17404	17143	17619	15883	17218	15592	17025	15911	15925	16219	15941	16827	15412	17884	16015	17331	18038	17407	18012	17323	18371	16428	17208	16396	16810	16871	16267
1.10126	3.5644	12.2176	2022.1.1	02:07:00	30	20	32	300	20
17868	16545	17195	17583	18660	16618	17428	18573	18524	17894	17484	17950	17985	19317	17143	18196	17787	17325	18304	16737	18428	19035	20663	19936	20214	19668	20184	19847	21334	20131	20196	20160	20651	19810	19497	21320	21088	20011	19263	20822	21234	21414	20000	21022	21538	21584	20288	20410	21391	21637
1.10126	3.5644	12.2176	2022.1.1	02:22:00	30	20	32	300	20
17876	16544	17179	17579	18644	16625	17454	18612	18573	17899	17468	17956	17953	19292	17106	18017	17744	17452	18549	16967	18097	16028	18064	17521	17275	17805	15967	17288	15624	17135	16153	15992	16323	15980	16818	15400	17907	16053	17316	18154	17297	17911	17294	18552	16640	18032	17152	17228	17175	16480
1.10126	3.5644	12.2176	2022.1.1	02:36:00	30	20	32	300	20
17876	16547	17197	17583	18657	16624	17458	18619	18581	17929	17495	17990	18003	19319	17152	17830	17638	17356	18529	16965	18072	16022	18046	17584	17288	17763	15915	17271	15567	17084	16185	15944	16278	15882	16739	15313	17667	15911	17087	17984	17131	17889	17200	18649	16829	18023	17272	17141	17145	16355
1.10126	3.5644	12.2016	2022.1.1	02:51:00	30	20	32	300	20
17870	16540	17185	17582	18655	16612	17429	18583	18571	17895	17462	17940	17954	19302	17106	17853	17694	17529	18573	16989	18101	16001	18032	17488	17180	17653	15887	17221	15577	17041	15963	15967	16343	15914	16688	15340	17543	15793	17096	17842	17206	17816	17267	18582	16656	18034	17094	17101	16985	16427
1.10126	3.5644	12.1647	2022.1.1	03:05:00	30	20	32	300	20
17860	16527	17171	17559	18634	16604	17455	18616	18593	17906	17495	17992	18007	19330	17142	17974	17773	17576	18656	17025	18140	16030	18080	17541	17223	17706	15927	17237	15603	17016	15895	15952	16396	15936	16703	15363	17727	15905	17187	18001	17280	17884	17270	18551	16636	17935	17101	17059	16948	16456
1.10126	3.5644	12.1567	2022.1.1	03:20:00	30	20	32	300	20
17861	16545	17190	17577	18636	16611	17464	18583	18568	17869	17472	17975	17978	19312	17116	17914	17871	17784	18820	17171	18269	16096	18142	17633	17444	17948	16085	17352	15717	17141	16035	16078	16520	16013	16745	15422	17762	15954	17274	18076	17345	17876	17340	18616	16687	18035	17175	17191	17052	16666
1.10126	3.5644	12.1615	2022.1.1	03:35:00	30	20	32	300	20
17878	16524	17165	17559	18631	16564	17385	18574	18556	17895	17288	17728	17820	19202	17052	17884	17818	17680	18769	17059	18111	16023	18100	17524	17251	17767	15967	17277	15627	17015	15921	15988	16464	15944	16709	15330	17830	15960	17239	18212	17284	17885	17263	18533	16647	17901	17146	17070	17000	16578
1.53798	3.59352	12.1519	2022.1.1	03:49:00	30	20	32	300	20
17848	16517	17164	17561	18641	16600	17432	18595	18571	17889	17363	17800	17884	19242	17078	18184	17959	17703	18749	17010	18065	15996	18020	17426	17162	17770	15924	17309	15627	16953	15854	15993	16528	15961	16726	15318	17791	15912	17211	18177	17281	17936	17226	18332	16436	17120	16538	16667	16721	16476
1.53798	3.59352	12.139	2022.1.1	04:04:00	30	20	32	300	20
17836	16526	17166	17545	18613	16554	17392	18580	18572	17890	17479	17954	17986	19317	17123	18232	17814	17357	18216	16602	17783	15791	17899	17339	17081	17579	15849	17190	15556	16912	15758	15910	16334	15832	16567	15236	17673	15819	17198	18018	17303	17840	17189	18257	16340	16784	16055	16372	16494	16219
1.53798	3.59352	12.1438	2022.1.1	04:18:00	30	20	32	300	20
17872	16535	17171	17563	18620	16540	17416	18576	18555	17886	17420	17976	18026	19350	17155	18244	17801	17300	18109	16542	17760	15788	17883	17331	17093	17597	15848	17178	15542	16940	15812	15834	16156	15791	16574	15223	17631	15776	17188	17960	17329	17759	17183	18302	16347	17604	16559	16739	16678	16321
1.4205	3.6008	12.1422	2022.1.1	04:33:00	30	20	32	300	20
17843	16533	17179	17565	18622	16567	17448	18604	18602	17900	17425	17930	17957	19323	17128	18028	17851	17644	18656	16990	18078	16001	18090	17579	17323	17801	16015	17283	15643	17044	15875	15913	16248	15856	16619	15245	17541	15739	17197	18029	17330	17769	17233	18383	16430	17939	16896	16975	16832	16453
1.4572	3.5751	12.1214	2022.1.1	04:47:00	30	20	32	300	20
17867	16541	17190	17562	18620	16537	17402	18574	18567	17885	17417	17917	17953	19313	17124	18041	17668	17165	17906	16478	17719	15747	17831	17352	17114	17577	15837	17168	15513	16862	15727	15819	16197	15765	16524	15142	17463	15654	17088	17931	17234	17735	17145	18240	16313	17204	16339	16527	16587	16221
1.62234	3.60072	12.107	2022.1.1	05:02:00	30	20	32	300	20
17854	16536	17168	17563	18636	16559	17424	18584	18579	17879	17419	17941	17962	19320	17123	18002	17700	17290	18155	16586	17779	15789	17939	17428	17141	17565	15809	17142	15486	16840	15697	15763	16067	15699	16477	15120	17413	15611	17095	17872	17263	17751	17161	18243	16286	17143	16160	16448	16491	16153
1.58928	3.56763	12.1134	2022.1.1	05:17:00	30	20	32	300	20
17870	16560	17208	17593	18651	16540	17415	18596	18583	17885	17446	17934	17963	19325	17136	18013	17618	17044	17764	16309	17589	15647	17823	17326	17024	17488	15729	17119	15399	16766	15695	15657	15907	15665	16522	15112	17394	15594	17030	17807	17198	17759	17104	18179	16255	17096	16073	16400	16528	16042
1.44615	3.63005	12.0926	2022.1.1	05:31:00	30	20	32	300	20
17851	16538	17187	17580	18639	16538	17403	18566	18561	17847	17407	17921	17936	19304	17120	17928	17575	17199	18142	16484	17709	15754	17911	17344	17047	17518	15774	17105	15421	16849	15765	15748	16009	15695	16476	15127	17480	15679	17119	17832	17256	17748	17168	18260	16316	17492	16488	16631	16593	16267
1.44615	3.63005	12.0814	2022.1.1	05:46:00	30	20	32	300	20
17870	16552	17193	17589	18646	16503	17385	18552	18570	17877	17452	17968	17985	19321	17115	17864	17609	17369	18448	16639	17790	15796	17972	17352	17031	17544	15779	17160	15492	16924	15911	15797	16045	15739	16555	15136	17464	15649	17047	17873	17168	17739	17115	18239	16345	17315	16458	16592	16641	16259
1.42041	3.58222	12.0606	2022.1.1	06:00:00	30	20	32	300	20
17852	16548	17201	17594	18648	16480	17387	18527	18557	17855	17437	17932	17964	19309	17113	18014	17644	17291	18229	16405	17625	15669	17881	17164	16827	17340	15691	17039	15422	16851	15715	15713	15907	15680	16486	15123	17386	15597	17060	17800	17208	17682	17115	18174	16246	17152	16162	16478	16513	16084
1.54517	3.57113	12.075	2022.1.1	06:15:00	30	20	32	300	20
17851	16544	17200	17589	18645	16466	17354	18499	18539	17832	17436	17931	17943	19298	17088	17886	17413	16863	17615	16070	17446	15544	17713	17154	16870	17324	15639	16974	15363	16837	15724	15714	15970	15660	16467	15107	17549	15712	17076	17875	17191	17699	17112	18288	16350	17810	16779	16794	16697	16384
1.51216	3.58586	12.067	2022.1.1	06:30:00	30	20	32	300	20
17824	16522	17171	17560	18618	16446	17343	18501	18533	17817	17410	17936	17963	19302	17108	17806	17410	17017	17978	16404	17620	15683	17780	17214	16914	17415	15687	17066	15368	16844	15841	15712	15999	15701	16561	15151	17654	15807	17092	17961	17206	17847	17181	18374	16464	17518	16631	16667	16687	16307
1.7764	3.59318	12.067	2022.1.1	06:44:00	30	20	32	300	20
17853	16555	17201	17600	18636	16449	17350	18496	18544	17829	17436	17950	17972	19323	17096	17840	17377	16948	17785	16216	17506	15594	17731	17098	16784	17340	15652	17005	15356	16851	15783	15704	15941	15673	16503	15150	17590	15740	17097	17867	17247	17694	17149	18338	16392	17762	16676	16702	16648	16302
1.7764	3.59318	12.051	2022.1.1	06:59:00	30	20	32	300	20
17858	16548	17202	17614	18651	16481	17322	18508	18481	17920	17431	17908	18007	19308	17141	17747	17408	17020	18054	16510	17698	15731	17823	17190	16878	17413	15688	17072	15395	16860	15853	15756	16040	15737	16619	15191	17608	15744	17052	18027	17202	17865	17171	18432	16545	17820	16900	16772	16836	16352
1.78004	3.62248	12.0142	2022.1.1	07:13:00	30	20	32	300	20
17882	16565	17211	17615	18648	16470	17292	18504	18483	17931	17468	17968	18065	19306	17189	17772	17486	17023	18191	16641	17784	15830	17847	17137	16784	17439	15684	17126	15407	16819	15878	15757	16071	15762	16679	15202	17544	15723	17005	18039	17136	17816	17100	18393	16560	17899	17014	16821	16925	16296
1.78004	3.62248	12.0366	2022.1.1	07:28:00	30	20	32	300	20
17847	16537	17177	17576	18629	16545	17390	18560	18521	17868	17355	17814	17865	19240	17056	17751	17495	17263	18375	16850	17977	15918	17851	17120	16866	17558	15791	17143	15451	16947	15958	15880	16187	15849	16743	15302	17696	15838	17155	18093	17339	17944	17259	18483	16575	17795	16892	16844	16893	16409
1.78004	3.62248	12.0238	2022.1.1	07:43:00	30	20	32	300	20
17829	16539	17200	17601	18653	16591	17432	18601	18529	17894	17041	17303	17486	18994	16870	17593	17455	17280	18376	16822	17948	15868	17843	17161	16944	17573	15807	17089	15420	16969	15959	15831	16014	15843	16768	15265	17404	15621	17080	18016	17283	17768	17216	18460	16527	18213	16998	17048	17025	16458
1.78004	3.62248	12.035	2022.1.1	07:57:00	30	20	32	300	20
17817	16525	17187	17578	18620	16557	17421	18569	18551	17865	17392	17892	17933	19285	17094	17737	17736	17655	18645	17055	18115	16004	17978	17398	17267	17921	16059	17300	15619	17121	16140	15952	16208	15956	16894	15371	17544	15751	17143	18184	17320	17939	17312	18594	16690	18112	17099	17100	17117	16584
1.78004	3.62248	12.0334	2022.1.1	08:12:00	30	20	32	300	20
17847	16552	17196	17594	18649	16585	17436	18580	18574	17879	17369	17892	17934	19299	17105	17737	17868	17783	18688	17061	18156	16021	18003	17539	17478	18105	16210	17384	15727	17321	16352	16084	16288	16053	16981	15511	17827	15981	17320	18295	17460	17932	17404	18767	16839	18399	17191	17324	17300	16744
1.30289	3.56369	12.0286	2022.1.1	08:26:00	30	20	32	300	20
17848	16559	17199	17596	18640	16594	17440	18570	18548	17860	17329	17847	17863	19248	17053	17728	17778	17679	18607	17014	18119	16019	17955	17371	17247	17936	16066	17319	15629	17187	16296	16132	16291	16160	17207	15660	17840	15984	17311	18294	17439	18001	17372	18692	16793	18401	17211	17342	17484	16667
1.43501	3.56367	12.0398	2022.1.1	08:41:00	30	20	32	300	20
17840	16553	17213	17610	18661	16617	17461	18603	18568	17877	17376	17872	17908	19288	17076	17787	17743	17603	18579	16989	18110	16020	17896	17292	17190	17884	16037	17274	15637	17223	16239	16023	16216	16050	17047	15542	17826	15949	17299	18231	17448	17876	17368	18688	16742	18468	17180	17372	17361	16721
1.51577	3.56371	12.0526	2022.1.1	08:56:00	30	20	32	300	20
17873	16571	17202	17584	18637	16578	17428	18588	18560	17881	17425	17928	17928	19296	17104	17789	17734	17588	18572	16970	18109	16011	17886	17288	17194	17904	16047	17319	15651	17175	16218	16017	16304	15999	16965	15485	17852	15991	17287	18295	17391	17981	17355	18632	16713	18052	17086	17190	17288	16637
1.50478	3.59312	12.035	2022.1.1	09:10:00	30	20	32	300	20
17871	16594	17239	17639	18686	16581	17448	18579	18547	17915	17394	17888	17939	19277	17083	17731	17821	17636	18576	16925	18062	15996	17903	17372	17279	17981	16095	17348	15657	17232	16380	16087	16311	16039	17028	15534	17988	16128	17303	18306	17332	18029	17301	18661	16819	18094	17240	17208	17333	16618
1.6956	3.58572	12.0718	2022.1.1	09:25:00	30	20	32	300	20
17847	16557	17211	17611	18641	16560	17420	18580	18518	17888	17402	17875	17909	19254	17078	17689	17779	17586	18500	16892	18044	15983	17891	17386	17285	17961	16053	17299	15614	17199	16358	16108	16399	16049	16957	15501	17956	16105	17315	18271	17412	18068	17399	18729	16833	18039	17192	17181	17226	16663
1.6956	3.58572	12.0654	2022.1.1	09:39:00	30	20	32	300	20
17842	16558	17217	17610	18660	16552	17418	18568	18520	17892	17399	17872	17900	19255	17100	17680	17846	17604	18487	16895	18038	15987	17911	17423	17289	17987	16064	17338	15607	17167	16458	16094	16380	16011	16968	15495	17972	16136	17264	18262	17339	18031	17342	18777	16907	18192	17275	17225	17335	16695
1.50113	3.57482	12.1038	2022.1.1	09:54:00	30	20	32	300	20
17864	16578	17227	17644	18676	16593	17438	18593	18534	17920	17002	17228	17422	18950	16838	17482	17617	17379	18234	16705	17899	15842	17772	17091	16898	17590	15800	17112	15459	17055	16087	15880	16083	15868	16813	15355	17787	15910	17197	18069	17316	17933	17270	18544	16654	17996	17037	17064	17143	16515
1.65168	3.62634	12.091	2022.1.1	10:09:00	30	20	32	300	20
17858	16553	17197	17600	18649	16572	17436	18580	18531	17882	17015	17307	17489	18984	16868	17424	17590	17311	18204	16676	17873	15835	17735	17156	16969	17646	15807	17143	15422	16988	16177	15882	16163	15875	16834	15352	17834	15984	17157	17987	17310	18069	17305	18561	16673	17818	16974	17020	17113	16497
1.65168	3.62634	12.1422	2022.1.1	10:23:00	30	20	32	300	20
17841	16556	17208	17623	18659	16566	17412	18552	18518	17879	16945	17190	17393	18936	16817	17410	17506	17262	18090	16597	17811	15762	17730	17183	16971	17581	15768	17102	15375	16962	16144	15864	16103	15895	16902	15392	17859	15975	17180	17998	17297	17983	17289	18577	16668	17744	16914	17028	17068	16508
1.65168	3.62634	12.139	2022.1.1	10:38:00	30	20	32	300	20
17864	16587	17219	17631	18672	16529	17427	18561	18547	17904	17056	17350	17493	19020	16861	17446	17556	17303	18139	16605	17820	15774	17792	17223	17016	17599	15826	17084	15418	17087	16199	15945	16142	15946	16880	15434	17747	15908	17143	17848	17272	17917	17300	18675	16780	18179	17128	17120	17151	16624
1.69211	3.67786	12.1695	2022.1.1	10:52:00	30	20	32	300	20
17882	16575	17224	17624	18670	16558	17424	18574	18548	17899	17094	17406	17544	19059	16899	17419	17541	17297	18161	16681	17891	15816	17830	17352	17189	17761	15908	17152	15505	17179	16431	16047	16274	15967	16858	15411	17456	15791	17036	17780	17208	17915	17288	18699	16827	18152	17243	17200	17210	16511
1.37649	3.60823	12.2112	2022.1.1	11:07:00	30	20	32	300	20
17880	16579	17228	17648	18704	16585	17447	18568	18539	17911	16980	17232	17419	18974	16823	17382	17524	17279	18144	16621	17813	15775	17816	17315	17111	17657	15831	17113	15408	17072	16403	16061	16342	16046	17035	15505	17627	15923	17057	17796	17192	18025	17298	18648	16756	18047	17147	17147	17199	16617
0.983772	3.59003	12.1903	2022.1.1	11:22:00	30	20	32	300	20
17876	16571	17216	17632	18678	16585	17440	18579	18543	17892	16965	17216	17416	18953	16838	17422	17629	17456	18295	16750	17912	15843	17897	17399	17152	17645	15851	17118	15408	17055	16217	15999	16215	16003	16977	15500	17876	16011	17231	17924	17377	18012	17387	18739	16800	18272	17156	17266	17239	16711
0.983772	3.59003	12.2529	2022.1.1	11:36:00	30	20	32	300	20
17877	16583	17235	17610	18665	16573	17427	18586	18574	17889	16949	17201	17395	18951	16822	17489	17480	17360	18305	16928	18110	15994	17919	17455	17223	17705	15864	17188	15460	16886	15959	15883	16269	15903	16794	15334	17836	16004	17204	18097	17326	18072	17343	18660	16754	18068	17149	17100	17150	16552
0.983772	3.59003	12.2096	2022.1.1	11:51:00	30	20	32	300	20
17884	16608	17229	17632	18694	16649	17501	18623	18607	17915	16983	17232	17428	18976	16823	17583	17408	17239	18298	16928	18160	16027	17892	17402	17156	17659	15837	17173	15441	16833	15856	15788	16144	15878	16888	15383	17805	15909	17161	18152	17284	18008	17288	18567	16672	18063	17080	17143	17238	16567
0.983772	3.59003	12.2737	2022.1.1	12:05:00	30	20	32	300	20
17877	16572	17228	17629	18687	16653	17488	18635	18602	17951	17321	17756	17853	19224	17101	17882	17502	17104	18136	16827	18064	16007	17883	17358	17106	17610	15821	17167	15462	16809	15744	15682	15961	15844	16900	15350	17571	15750	17119	18142	17276	17944	17240	18448	16540	17494	16714	16921	17057	16407
0.983772	3.59003	12.2417	2022.1.1	12:20:00	30	20	32	300	20
17874	16588	17239	17631	18696	16632	17504	18628	18592	17897	16966	17207	17412	18963	16844	17765	17373	17058	18036	16631	17874	15819	17781	17199	16910	17349	15656	17000	15348	16753	15636	15652	15845	15781	16824	15303	17588	15741	17088	17988	17212	17869	17174	18393	16483	17671	16715	16898	17000	16404
1.65191	3.57179	12.2962	2022.1.1	12:35:00	30	20	32	300	20
17881	16595	17246	17650	18698	16611	17484	18609	18590	17902	17158	17559	17677	19133	16948	17826	17539	17338	18416	16844	18001	15915	17855	17320	17086	17532	15793	17104	15440	16899	15807	15786	15959	15901	16952	15438	17715	15867	17216	18111	17322	17903	17270	18485	16557	17980	16974	17132	17175	16566
1.65191	3.57179	12.3107	2022.1.1	12:49:00	30	20	32	300	20
17869	16587	17237	17646	18701	16611	17474	18624	18603	17931	17292	17745	17841	19212	17055	17956	17648	17340	18404	16818	17983	15930	17829	17311	17119	17643	15848	17174	15508	16963	15898	15851	16187	15886	16835	15379	17859	15986	17249	18192	17266	17940	17240	18555	16688	17925	17128	17131	17206	16417
0	2.2027	12.3171	2022.1.1	13:04:00	30	20	32	300	20
17896	16598	17250	17644	18706	16665	17523	18644	18633	17897	16987	17220	17433	18964	16854	17972	17637	17216	18168	16683	17905	15887	17687	17259	17097	17626	15801	17152	15458	16808	15743	15911	16471	15982	16808	15322	17760	15873	17164	18199	17236	17867	17198	18459	16554	17801	16999	17032	17041	16401
1.75116	3.57941	12.3348	2022.1.1	13:18:00	30	20	32	300	20
17889	16599	17248	17644	18706	16677	17549	18657	18632	17893	17093	17427	17584	19060	16896	18032	17727	17400	18374	16796	17987	15928	17781	17389	17207	17713	15878	17215	15510	16887	15831	15939	16452	15987	16799	15332	17839	15965	17232	18224	17281	17899	17258	18558	16657	18015	17103	17115	17117	16521
1.75116	3.57941	12.3042	2022.1.1	13:33:00	30	20	32	300	20
17895	16599	17264	17652	18708	16692	17527	18666	18618	17924	17373	17859	17915	19272	17092	17928	17732	17479	18607	16998	18152	16052	17875	17503	17335	17846	15963	17306	15577	17007	16098	16076	16572	16088	16975	15453	17862	16079	17221	18233	17216	18053	17260	18610	16790	18015	17259	17214	17331	16412
1.75116	3.57941	12.3685	2022.1.1	13:48:00	30	20	32	300	20
17865	16559	17211	17610	18673	16667	17521	18666	18600	17934	17462	17999	18015	19332	17128	18010	17774	17456	18600	16951	18098	16041	17915	17533	17324	17808	15957	17290	15574	17015	16077	15969	16341	15968	16859	15396	17789	16013	17198	18012	17257	18111	17279	18473	16600	17920	17042	17104	17224	16374
1.75116	3.57941	12.3075	2022.1.1	14:02:00	30	20	32	300	20
17858	16556	17204	17611	18684	16642	17494	18633	18579	17898	17399	17922	17968	19316	17111	17910	17671	17400	18523	16835	17998	15943	17914	17580	17362	17783	15941	17249	15572	17099	16142	15942	16235	15891	16758	15336	17596	15871	17127	17849	17209	17887	17242	18551	16631	18263	17088	17192	17231	16467
1.75116	3.57941	12.3685	2022.1.1	14:17:00	30	20	32	300	20
17893	16593	17236	17640	18703	16686	17518	18666	18603	17934	17516	18007	18009	19348	17164	17912	17542	17179	18319	16815	18042	15987	17887	17572	17416	17880	15987	17270	15571	17130	16232	15973	16231	15935	16836	15378	17708	15947	17165	17967	17224	17922	17250	18556	16651	18192	17111	17126	17118	16393
1.75116	3.57941	12.3332	2022.1.1	14:31:00	30	20	32	300	20
17879	16588	17249	17638	18695	16618	17483	18617	18609	17895	17104	17436	17594	19091	16905	17663	17648	17507	18552	16904	18053	15965	17900	17476	17317	17851	15995	17255	15601	17229	16341	16041	16311	15990	16872	15423	17759	15971	17196	18065	17207	17776	17252	18676	16794	18263	17249	17228	17161	16559
1.75116	3.57941	12.3653	2022.1.1	14:46:00	30	20	32	300	20
17871	16575	17228	17616	18683	16608	17459	18622	18607	17940	17323	17799	17881	19239	17092	17786	17828	17601	18775	16965	18063	16008	18007	17611	17375	17901	15990	17338	15631	17189	16446	16095	16426	16003	16884	15396	17045	15552	16805	17771	16905	17777	17058	18418	16632	17804	17170	17036	17043	16215
1.75116	3.57941	12.3348	2022.1.1	15:00:00	30	20	32	300	20
17889	16587	17238	17632	18684	16639	17499	18640	18610	17905	17446	17975	17985	19336	17128	17898	17753	17551	18654	16972	18144	16038	17967	17487	17296	17876	16014	17320	15660	17202	16286	16080	16410	16037	16889	15430	17782	16018	17228	18096	17226	17934	17260	18508	16619	17947	17146	17103	17034	16440
1.67776	3.57213	12.3364	2022.1.1	15:15:00	30	20	32	300	20
17879	16585	17242	17629	18686	16624	17480	18637	18620	17903	17300	17776	17822	19224	17035	17791	17863	17764	18753	17015	18139	16031	18028	17523	17354	17913	16057	17319	15664	17249	16331	16144	16459	16064	16916	15447	17741	15991	17187	18095	17208	17971	17260	18501	16620	17878	17184	17123	17050	16409
1.67776	3.57213	12.3412	2022.1.1	15:30:00	30	20	32	300	20
17928	16608	17252	17639	18721	16752	17596	18727	18655	17967	17298	17780	17858	19254	17088	17875	18092	17987	18967	17123	18211	16075	18148	17700	17473	17946	16071	17356	15651	17225	16369	16171	16499	16096	16941	15481	17739	16025	17196	18103	17288	18210	17362	18660	16803	17847	17219	17159	17261	16377
1.3033	3.58684	12.3171	2022.1.1	15:44:00	30	20	32	300	20
17877	16572	17226	17624	18687	16694	17511	18662	18614	17911	17455	17963	17986	19328	17138	17943	18011	17839	18893	17147	18284	16153	18059	17618	17440	17984	16087	17372	15678	17243	16355	16193	16524	16142	16976	15525	17840	16047	17263	18183	17326	18078	17357	18624	16729	18081	17234	17180	17207	16430
1.3033	3.58684	12.3203	2022.1.1	15:59:00	30	20	32	300	20
17889	16575	17226	17625	18684	16702	17532	18672	18612	17900	17461	17982	17979	19329	17126	18101	17963	17722	18784	17060	18184	16058	18062	17593	17373	17904	16054	17357	15655	17133	16180	16038	16394	16017	16893	15434	17948	16132	17321	18201	17388	18183	17367	18519	16602	17651	16843	16964	17058	16376
1.3033	3.58684	12.293	2022.1.1	16:13:00	30	20	32	300	20
17879	16564	17212	17625	18692	16711	17540	18688	18620	17936	17497	17987	17988	19326	17140	17970	17889	17691	18762	17128	18268	16152	18050	17580	17382	17934	16079	17360	15661	17164	16224	16096	16443	16074	16938	15479	17968	16105	17317	18248	17371	18182	17326	18526	16653	17870	17087	17083	17204	16473
1.49047	3.57932	12.3042	2022.1.1	16:28:00	30	20	32	300	20
17892	16578	17238	17639	18692	16665	17497	18645	18603	17924	17441	17976	17995	19316	17146	18196	18219	18063	19079	17373	18460	16282	18216	17773	17677	18283	16315	17523	15821	17255	16221	16232	16660	16216	16987	15551	18055	16200	17440	18386	17535	18199	17458	18622	16714	18111	17147	17197	17233	16616
1.49047	3.57932	12.3026	2022.1.1	16:43:00	30	20	32	300	20
17898	16582	17241	17648	18694	16632	17471	18647	18597	17922	17480	17994	18005	19326	17143	18089	18168	18011	19027	17296	18380	16224	18226	17661	17431	17964	16105	17413	15727	17141	16064	16062	16424	16010	16802	15403	17865	15989	17330	18229	17429	18042	17356	18552	16641	18057	17081	17081	17132	16468
1.49782	3.60505	12.3171	2022.1.1	16:57:00	30	20	32	300	20
17876	16584	17216	17620	18679	16641	17494	18644	18589	17907	17427	17983	18008	19319	17138	18291	18207	17997	18999	17329	18427	16251	18143	17586	17440	18056	16170	17459	15783	17125	16005	16224	16769	16283	17014	15554	17997	16125	17405	18376	17503	18184	17428	18536	16623	17356	16592	16836	16947	16428
1.40239	3.59777	12.2994	2022.1.1	17:12:00	30	20	32	300	20
17877	16559	17196	17608	18688	16692	17548	18679	18608	17913	17403	18035	18043	19344	17143	18264	18189	17957	18998	17192	18269	16149	18175	17645	17465	18037	16168	17440	15790	17190	16084	16139	16512	16065	16826	15440	17931	16080	17407	18258	17475	18004	17400	18551	16619	18109	17034	17122	17104	16479
1.40239	3.59777	12.301	2022.1.1	17:26:00	30	20	32	300	20
17890	16581	17232	17635	18703	16708	17546	18681	18629	17952	17472	17972	17996	19328	17146	18219	18143	17911	18908	17162	18268	16149	18084	17515	17336	17966	16106	17432	15781	17144	16037	16034	16436	15998	16817	15392	17880	16032	17327	18253	17388	18010	17330	18451	16521	17891	16928	17024	17064	16415
1.40239	3.59777	12.285	2022.1.1	17:41:00	30	20	32	300	20
17885	16583	17220	17615	18667	16704	17539	18684	18615	17921	17499	17975	17988	19325	17122	18249	18205	18021	19001	17287	18384	16218	18027	17535	17471	18152	16216	17496	15825	17159	16066	16224	16760	16235	16985	15520	17908	16041	17354	18432	17422	18067	17366	18489	16583	17907	17063	17062	17076	16488
1.40239	3.59777	12.3075	2022.1.1	17:56:00	30	20	32	300	20
17852	16556	17194	17589	18658	16668	17508	18642	18584	17884	17458	17955	17960	19296	17085	18183	18059	17888	18902	17167	18275	16127	17938	17459	17416	18061	16180	17432	15776	17149	15997	16159	16642	16141	16869	15444	17859	15996	17347	18334	17404	17935	17316	18427	16509	17848	16988	17026	16959	16470
1.53454	3.62343	12.3075	2022.1.1	18:10:00	30	20	32	300	20
17874	16572	17216	17619	18678	16686	17506	18649	18602	17956	17552	18007	18041	19324	17181	18037	17912	17641	18789	17152	18284	16168	17975	17512	17381	18041	16132	17441	15719	17098	16072	16140	16627	16091	16899	15447	17964	16129	17313	18340	17312	18027	17292	18480	16589	17781	17070	16984	17079	16417
18160	16055	17952	17544	17462	18052	16159	17393	15733	17186	16152	16133	16515	16040	16797	15390	17869	16014	17309	18335	17357	17975	17308	18560	16666	18043	17123	17027	17084	16402	17349	16954	18502	16752	16549	16607	17255	17679	16525	17920	17212	19748	17516	17565	18064	19423	19651	18363	19671	18542
1.53454	3.62343	12.285	2022.1.1	18:39:00	30	20	32	300	20
17884	16563	17223	17618	18676	16692	17506	18664	18603	17930	17515	18035	18023	19361	17143	17948	17762	17540	18639	16995	18138	16033	17993	17597	17501	18084	16172	17420	15747	17199	16131	16093	16524	16031	16792	15398	17888	16046	17360	18313	17411	17945	17346	18548	16616	18040	17055	17033	16992	16471
1.53454	3.62343	12.293	2022.1.1	18:54:00	30	20	32	300	20
17859	16563	17211	17619	18684	16696	17526	18672	18618	17909	17504	18042	18001	19346	17110	17889	17595	17348	18433	16896	18073	16009	17919	17543	17488	18080	16156	17393	15726	17206	16190	16131	16542	16029	16823	15372	17884	16016	17288	18335	17319	17951	17311	18561	16667	18090	17147	17048	17014	16417
1.53454	3.62343	12.2946	2022.1.1	19:09:00	30	20	32	300	20
17881	16567	17207	17611	18676	16673	17507	18655	18585	17895	17487	18011	17994	19319	17136	17892	17685	17447	18574	16927	18048	15996	18003	17667	17557	18106	16184	17420	15740	17257	16271	16136	16507	16008	16783	15392	17908	16041	17314	18271	17343	17913	17321	18632	16723	18227	17166	17096	17034	16456
1.01322	3.57933	12.2657	2022.1.1	19:23:00	30	20	32	300	20
17879	16565	17225	17630	18689	16691	17540	18684	18607	17915	17502	18020	18006	19337	17131	17871	17785	17619	18744	17068	18170	16065	18020	17778	17736	18293	16287	17491	15811	17360	16396	16242	16599	16096	16870	15479	17904	16091	17341	18275	17364	17968	17361	18677	16783	18261	17282	17163	17176	16512
1.417	3.56087	12.2834	2022.1.1	19:38:00	30	20	32	300	20
17853	16544	17199	17602	18664	16648	17496	18648	18604	17881	17404	17923	17929	19282	17083	17948	17679	17390	18436	16836	18011	15953	17830	17470	17420	18020	16091	17326	15663	17224	16249	16143	16474	16058	16860	15444	17699	15928	17220	18140	17285	17909	17275	18572	16662	18225	17131	17073	17048	16403
1.13436	3.58663	12.2545	2022.1.1	19:52:00	30	20	32	300	20
17870	16579	17226	17614	18674	16629	17495	18655	18611	17902	17454	17981	17994	19328	17126	18074	17684	17242	18186	16632	17847	15860	17750	17394	17331	17990	16063	17355	15652	17169	16316	16094	16458	16016	16848	15387	17651	15937	17149	18150	17172	17932	17230	18554	16699	18058	17123	16995	17031	16297
1.37661	3.61222	12.2545	2022.1.1	20:07:00	30	20	32	300	20
17858	16569	17213	17623	18683	16597	17449	18616	18564	17870	17318	17828	17895	19245	17046	18159	17704	17176	18040	16295	17596	15671	17616	17151	17029	17631	15831	17163	15544	17072	16023	15872	16135	15796	16639	15258	17741	15895	17190	18038	17232	17755	17172	18405	16464	18075	16961	16959	16895	16289
1.10496	3.59386	12.2384	2022.1.1	20:22:00	30	20	32	300	20
17897	16581	17219	17622	18681	16600	17456	18631	18575	17894	17363	17878	17937	19275	17096	18196	17810	17339	18297	16479	17727	15757	17752	17277	17123	17712	15894	17244	15558	17073	16137	15903	16196	15864	16792	15341	17853	16002	17207	18185	17199	17885	17212	18564	16690	18242	17183	17092	17111	16307
1.5014	3.59013	12.2657	2022.1.1	20:36:00	30	20	32	300	20
17882	16581	17207	17614	18662	16574	17463	18620	18579	17865	17252	17746	17835	19206	16997	18184	17983	17705	18733	16809	17960	15928	17908	17377	17159	17767	15951	17273	15593	17128	16205	15966	16245	15946	16860	15442	17774	15969	17224	18027	17346	18011	17329	18568	16652	18172	17071	17069	17094	16364
1.53081	3.6196	12.2561	2022.1.1	20:51:00	30	20	32	300	20
17868	16569	17223	17624	18676	16600	17456	18645	18565	17896	17144	17546	17686	19110	16957	17879	17808	17562	18644	16732	17890	15857	17920	17352	17076	17581	15811	17165	15516	17128	16229	15965	16192	15930	16845	15407	17681	15916	17160	17905	17246	17935	17283	18604	16709	18332	17187	17164	17181	16357
1.138	3.63425	12.2417	2022.1.1	21:05:00	30	20	32	300	20
17872	16567	17224	17636	18680	16635	17480	18650	18570	17886	16944	17168	17389	18929	16823	17850	17709	17465	18527	16700	17879	15838	17857	17230	16970	17538	15776	17115	15459	17031	16006	15880	16139	15849	16728	15340	17798	15961	17263	18014	17306	17822	17249	18483	16536	18253	17012	17086	16996	16346
1.62254	3.60116	12.2577	2022.1.1	21:20:00	30	20	32	300	20
17884	16584	17233	17637	18688	16616	17460	18635	18561	17927	17368	17826	17896	19248	17084	17956	18029	17807	18811	16890	18010	15979	18056	17492	17218	17808	15971	17332	15611	17157	16387	16065	16357	16008	16958	15464	17711	15999	17161	18018	17233	18031	17314	18700	16828	18321	17237	17247	17311	16388
1.3913	3.64894	12.2368	2022.1.1	21:35:00	30	20	32	300	20
17887	16583	17224	17617	18675	16618	17451	18618	18548	17908	17408	17891	17941	19280	17129	17951	18043	17879	18915	17018	18092	16011	18082	17547	17334	17951	16087	17369	15671	17235	16360	16146	16424	16038	16913	15464	17885	16087	17272	18175	17355	18140	17399	18719	16846	18370	17307	17307	17332	16492
1.10494	3.55709	12.2417	2022.1.1	21:49:00	30	20	32	300	20
17875	16558	17211	17594	18659	16581	17456	18611	18568	17870	17137	17543	17673	19105	16944	17753	17903	17799	18768	16886	17980	15919	17999	17435	17237	17884	16012	17329	15638	17169	16329	16072	16381	15979	16833	15403	17781	15988	17204	18015	17285	18049	17362	18618	16713	18088	17200	17207	17202	16418
1.58583	3.59015	12.2208	2022.1.1	22:04:00	30	20	32	300	20
17872	16551	17189	17593	18659	16575	17433	18605	18547	17878	17074	17392	17563	19031	16894	17671	17928	17773	18627	16775	17872	15843	17992	17472	17271	17870	16002	17287	15597	17176	16343	16071	16402	15973	16818	15374	17692	15947	17120	17964	17216	18053	17316	18639	16766	18051	17209	17188	17207	16396
1.80605	3.61944	12.2352	2022.1.1	22:18:00	30	20	32	300	20
17859	16528	17165	17567	18643	16499	17389	18536	18524	17863	17147	17548	17664	19091	16915	17679	17935	17780	18640	16728	17838	15816	18003	17520	17259	17748	15919	17231	15557	17180	16360	16041	16298	15958	16837	15401	17566	15849	17069	17837	17149	17892	17257	18702	16847	18281	17280	17220	17235	16376
1.80605	3.61944	12.2176	2022.1.1	22:33:00	30	20	32	300	20
17872	16533	17190	17599	18647	16519	17397	18547	18507	17864	16954	17198	17406	18917	16814	17575	17827	17705	18563	16831	17920	15863	18000	17423	17111	17626	15807	17164	15460	17012	16257	15942	16250	15892	16840	15370	17776	16002	17124	18002	17107	17865	17182	18655	16831	18244	17263	17176	17257	16376
1.50503	3.65613	12.232	2022.1.1	22:48:00	30	20	32	300	20
17861	16541	17180	17597	18673	16562	17440	18584	18554	17891	17258	17639	17729	19154	16984	17731	17790	17648	18624	16963	18065	15978	18022	17509	17260	17760	15946	17237	15572	17169	16339	16083	16416	16031	16926	15457	17688	15971	17129	18002	17143	17869	17261	18772	16938	18292	17246	17196	17225	16332
1.50503	3.65613	12.232	2022.1.1	23:02:00	30	20	32	300	20
17854	16547	17190	17579	18641	16541	17410	18560	18537	17876	17430	17900	17918	19256	17099	17759	17747	17612	18642	16948	18031	15954	17996	17548	17372	17911	16032	17307	15621	17226	16442	16102	16384	16003	16910	15431	17808	16020	17167	18109	17146	17834	17281	18855	17053	18067	17049	17064	17132	16164
1.7767	3.61581	12.2112	2022.1.1	23:17:00	30	20	32	300	20
17836	16536	17174	17593	18655	16552	17403	18583	18536	17872	17398	17903	17932	19263	17088	17790	17502	17243	18377	16782	17932	15882	17931	17484	17291	17810	15955	17271	15575	17097	16203	15955	16292	15895	16788	15321	17847	16031	17200	18184	17150	17867	17250	18748	16922	18224	17266	17214	17267	16364
1.7767	3.61581	12.224	2022.1.1	23:31:00	30	20	32	300	20
17846	16540	17183	17581	18638	16544	17398	18574	18539	17867	17428	17915	17941	19265	17120	17750	17484	17210	18396	16856	18003	15951	17897	17400	17152	17732	15891	17229	15519	17045	16177	15963	16325	15955	16871	15382	17800	16006	17135	18073	17091	17887	17172	18667	16881	18081	17302	17202	17305	16293
0	0.61303	12.208	2022.1.1	23:46:00	30	20	32	300	20
17873	16567	17204	17603	18669	16631	17476	18627	18574	17904	17473	17970	18015	19316	17134	17797	17446	17071	18112	16733	17963	15922	17787	17355	17174	17732	15875	17216	15511	16941	15954	15950	16431	16024	16925	15411	17908	16066	17252	18327	17217	18031	17255	18596	16737	18056	17239	17216	17344	16416
0	0.61303	12.2176	2022.1.2	00:00:00	30	20	32	300	20
17866	16548	17185	17593	18657	16617	17463	18633	18596	17901	17412	17940	17956	19300	17123	17787	17529	17310	18424	16772	17937	15911	17975	17522	17280	17769	15921	17240	15561	17092	16106	15997	16374	15969	16788	15356	17650	15919	17152	18019	21464	21617	20621	21059	21631	21609	21084	21160	22017	22135
1.83174	3.61575	12.2112	2022.1.2	00:15:00	30	20	32	300	20
17863	16562	17207	17618	18672	16621	17473	18616	18590	17882	17406	17961	17983	19334	17133	17790	17709	17596	18658	16849	17964	15912	18051	17621	17404	17868	16023	17281	15656	17249	16320	16087	16363	16035	16884	15462	17564	15866	17161	17985	17291	17911	17372	18756	16829	18263	17158	17339	17299	16470
1.47199	3.59738	12.1935	2022.1.2	00:30:00	30	20	32	300	20
17841	16543	17187	17595	18656	16596	17461	18598	18582	17871	17366	17913	17939	19276	17080	17754	17723	17588	18663	16652	17789	15781	17979	17506	17256	17740	15908	17179	15559	17199	16279	16023	16271	15959	16803	15401	17480	15808	17111	17847	17199	17790	17290	18672	16747	18243	17100	17210	17188	16424
1.29944	3.5606	12.1919	2022.1.2	00:44:00	30	20	32	300	20
17875	16575	17211	17614	18669	16618	17472	18615	18580	17892	17169	17603	17705	19135	16963	17745	17616	17441	18518	16516	17688	15715	17917	17351	17043	17483	15758	17080	15432	17060	16075	15890	16089	15863	16734	15346	17632	15849	17160	17826	17279	17815	17336	18689	16723	18511	17142	17332	17296	16556
1.29944	3.5606	12.1983	2022.1.2	00:59:00	30	20	32	300	20
17856	16537	17199	17612	18677	16636	17483	18631	18571	17906	17306	17793	17867	19231	17058	17792	17767	17605	18673	16609	17759	15763	17992	17467	17173	17662	15882	17190	15575	17208	16296	16014	16224	15910	16728	15351	17646	15867	17162	17861	17216	17723	17287	18700	16769	18488	17168	17303	17239	16512
1.29944	3.5606	12.1871	2022.1.2	01:13:00	30	20	32	300	20
17851	16555	17210	17604	18664	16603	17465	18618	18560	17890	17279	17767	17839	19204	17044	17776	17745	17556	18657	16608	17760	15773	17974	17378	17020	17476	15756	17112	15447	17071	16150	16012	16251	15977	16825	15393	17840	15981	17224	17935	17234	17847	17285	18647	16753	18384	17213	17271	17287	16560
1.43524	3.61197	12.2048	2022.1.2	01:28:00	30	20	32	300	20
17837	16528	17185	17595	18644	16442	17344	18473	18460	17857	16926	17143	17358	18864	16799	17895	17780	17416	18559	16592	17700	15699	17886	17266	16852	17266	15591	17039	15349	16869	15913	15767	16031	15741	16624	15236	17696	15850	17047	17808	17091	17764	17099	18479	16632	18036	17050	16927	17003	16354
1.48666	3.58267	12.1951	2022.1.2	01:43:00	30	20	32	300	20
17847	16560	17200	17612	18655	16443	17362	18512	18494	17865	17352	17793	17876	19237	17068	18330	17921	17463	18477	16581	17745	15769	17969	17453	17072	17434	15759	17140	15438	16887	15857	15858	16208	15831	16632	15293	17730	15871	17151	17863	17249	17816	17209	18564	16665	18071	17035	16973	17009	16403
1.77296	3.59365	12.1967	2022.1.2	01:57:00	30	20	32	300	20
17836	16554	17212	17613	18651	16464	17345	18514	18490	17892	17323	17745	17856	19191	17069	18226	17943	17481	18602	16707	17811	15837	17987	17469	17071	17461	15745	17157	15460	16866	15865	15827	16176	15791	16632	15255	17760	15893	17143	17871	17260	17852	17211	18512	16608	17743	16778	16796	16877	16341
1.52703	3.61935	12.1823	2022.1.2	02:12:00	30	20	32	300	20
17836	16522	17169	17579	18625	16450	17345	18513	18493	17864	17367	17800	17873	19221	17037	18105	17888	17608	18653	16899	17976	15923	17996	17466	17113	17494	15816	17144	15479	16949	15919	15889	16199	15863	16689	15336	17802	15939	17234	18000	17347	17867	17280	18631	16722	17991	16974	16963	17024	16487
1.88673	3.66701	12.1535	2022.1.2	02:26:00	30	20	32	300	20
17836	16552	17211	17620	18656	16443	17351	18490	18475	17855	17162	17513	17632	19072	16905	17956	17844	17613	18647	16891	17959	15893	17944	17424	17137	17543	15830	17160	15498	16991	15983	15966	16286	15899	16704	15346	17808	15931	17224	17945	17343	17815	17264	18548	16633	17776	16734	16841	16825	16432
1.56367	3.57881	12.1551	2022.1.2	02:41:00	30	20	32	300	20
17888	16560	17200	17596	18634	16418	17301	18472	18455	17888	17002	17235	17456	18945	16846	17710	17650	17465	18571	16731	17803	15761	17977	17360	16879	17196	15594	16999	15310	16758	15747	15767	16146	15720	16512	15148	17577	15759	16994	17736	17160	17835	17169	18487	16587	17454	16555	16639	16712	16327
1.50127	3.5935	12.1631	2022.1.2	02:56:00	30	20	32	300	20
17836	16536	17191	17612	18652	16459	17371	18495	18505	17856	16939	17144	17372	18908	16795	17744	17863	17781	18735	16880	17938	15876	17996	17364	16965	17367	15697	17065	15401	16875	15859	15807	16106	15796	16658	15277	17767	15899	17141	17908	17185	17763	17164	18548	16674	18101	17045	17023	17041	16505
1.50127	3.5935	12.1358	2022.1.2	03:10:00	30	20	32	300	20
17853	16567	17220	17640	18671	16487	17398	18506	18508	17871	17237	17649	17743	19161	17000	17760	17763	17639	18630	16897	17986	15926	18028	17504	17136	17472	15808	17148	15501	17020	16031	15909	16163	15849	16695	15344	17740	15894	17178	17860	17248	17733	17223	18642	16732	18318	17126	17127	17110	16537
1.22962	3.65216	12.1342	2022.1.2	03:25:00	30	20	32	300	20
17852	16560	17216	17631	18667	16505	17394	18521	18505	17897	17307	17742	17861	19202	17070	17731	17840	17717	18770	17027	18073	16007	18046	17591	17307	17754	15932	17272	15557	17076	16176	16025	16355	15933	16788	15394	17870	16017	17218	18115	17237	17808	17268	18759	16920	18287	17231	17143	17141	16412
1.22962	3.65216	12.1519	2022.1.2	03:39:00	30	20	32	300	20
17864	16564	17225	17628	18673	16524	17420	18533	18531	17848	17329	17813	17868	19218	17061	17764	17997	17879	18825	16963	18016	15964	18094	17639	17332	17769	15947	17289	15575	17083	16200	16042	16389	15943	16771	15372	17856	16021	17208	18146	17196	17831	17246	18776	16968	18207	17241	17148	17206	16451
1.18926	3.58248	12.1134	2022.1.2	03:54:00	30	20	32	300	20
17824	16540	17185	17579	18639	16512	17408	18527	18517	17867	17326	17800	17853	19217	17045	17711	17873	17827	18861	17080	18088	16004	18150	17656	17276	17680	15883	17253	15523	16910	16033	15880	16168	15879	16809	15324	17631	15799	17115	18089	17221	17808	17244	18717	16870	18473	17294	17312	17405	16657
0.921277	3.56031	12.139	2022.1.2	04:09:00	30	20	32	300	20
17857	16560	17223	17633	18675	16562	17444	18566	18550	17855	17398	17943	17982	19297	17125	17832	17968	17934	19035	17234	18264	16136	18058	17648	17465	17975	16098	17406	15658	16991	15967	16047	16522	16011	16797	15314	17537	15732	17132	18240	17310	17903	17288	18618	16744	17812	17052	17052	17062	16580
1.50858	3.58243	12.1214	2022.1.2	04:23:00	30	20	32	300	20
17851	16568	17206	17589	18651	16566	17431	18580	18564	17881	17456	18005	18004	19314	17120	17803	18002	18006	18994	17140	18156	16042	18163	17698	17548	18056	16185	17403	15703	17217	16277	16156	16456	16017	16817	15422	17844	15987	17304	18294	17388	17934	17364	18720	16821	18171	17252	17246	17195	16620
1.7398	3.59338	12.1214	2022.1.2	04:38:00	30	20	32	300	20
17879	16565	17214	17611	18662	16520	17368	18553	18503	17927	17443	17972	18009	19291	17151	17786	18056	18021	19088	17052	18052	16006	18199	17853	17658	18093	16183	17424	15696	17200	16349	16106	16428	15959	16748	15337	17820	15977	17226	18274	17248	17964	17284	18750	16923	18072	17360	17268	17325	16474
1.53058	3.63008	12.1358	2022.1.2	04:52:00	30	20	32	300	20
17847	16554	17217	17616	18660	16576	17430	18572	18559	17873	17360	17886	17922	19256	17088	17695	17900	17827	18845	16896	17956	15921	18025	17626	17396	17868	16001	17287	15571	17143	16333	16025	16299	15933	16777	15360	17852	16031	17208	18075	17191	17870	17249	18710	16891	18190	17332	17298	17296	16415
1.60401	3.59343	12.1102	2022.1.2	05:07:00	30	20	32	300	20
17852	16551	17199	17583	18651	16603	17471	18597	18572	17885	17384	17864	17886	19253	17074	17761	17967	17875	18747	16834	17932	15904	18069	17587	17297	17704	15949	17216	15543	17144	16354	16070	16322	15959	16799	15389	17879	16032	17224	18032	17195	17796	17268	18736	16858	18306	17293	17323	17304	16480
1.75813	3.6227	12.1006	2022.1.2	05:22:00	30	20	32	300	20
17861	16553	17192	17576	18641	16615	17462	18583	18544	17937	17495	17983	18022	19292	17153	17736	17951	17784	18779	16982	18049	15998	18069	17638	17393	17905	16016	17325	15597	17175	16534	16171	16449	16009	16910	15415	17812	16068	17153	18087	17097	17863	17196	18706	16925	18109	17352	17202	17280	16356
1.75813	3.6227	12.0878	2022.1.2	05:36:00	30	20	32	300	20
17853	16544	17196	17583	18639	16623	17448	18592	18541	17891	17469	17962	17958	19292	17110	17695	17777	17688	18647	17003	18112	16017	17977	17527	17359	17883	16017	17288	15620	17224	16404	16169	16475	16060	16886	15454	17824	16007	17211	18084	17245	17860	17268	18666	16790	18048	17204	17153	17139	16433
1.21121	3.56389	12.1118	2022.1.2	05:51:00	30	20	32	300	20
17842	16523	17166	17567	18632	16598	17425	18583	18570	17896	17494	17994	17987	19309	17111	17748	17801	17720	18731	16992	18078	16002	18066	17553	17259	17712	15905	17218	15557	17107	16183	16082	16516	16023	16843	15393	17771	15975	17142	18062	17153	17947	17203	18597	16756	17864	17236	17076	17113	16324
1.42045	3.63739	12.0766	2022.1.2	06:05:00	30	20	32	300	20
17832	16540	17187	17577	18636	16617	17468	18592	18566	17897	17513	18011	17989	19307	17109	17709	17766	17649	18599	16884	17986	15943	18028	17602	17316	17706	15894	17207	15508	17036	16177	16017	16411	15922	16732	15319	17850	16020	17199	18144	17187	17855	17256	18754	16920	18069	17330	17253	17270	16469
1.42045	3.63739	12.0798	2022.1.2	06:20:00	30	20	32	300	20
17872	16555	17203	17600	18661	16631	17463	18596	18557	17918	17245	17667	17776	19144	17008	17516	17769	17608	18536	16819	17941	15929	17999	17638	17276	17644	15831	17175	15477	16979	16155	15973	16343	15893	16697	15288	17704	15928	17109	17945	17132	17739	17206	18731	16901	18188	17284	17296	17300	16444
1.42045	3.63739	12.1006	2022.1.2	06:35:00	30	20	32	300	20
17845	16522	17159	17564	18629	16572	17438	18569	18569	17875	17472	17992	17995	19305	17095	17672	17842	17701	18532	16808	17938	15896	17981	17594	17273	17655	15860	17199	15500	17026	16173	15956	16277	15849	16672	15277	17763	15940	17146	17958	17139	17668	17210	18717	16843	18243	17263	17309	17236	16494
1.42045	3.63739	12.0494	2022.1.2	06:49:00	30	20	32	300	20
17868	16548	17193	17586	18655	16636	17491	18618	18575	17891	17446	17976	17997	19316	17132	17720	17820	17688	18608	16963	18070	16006	18038	17614	17288	17671	15867	17208	15496	17024	16184	15931	16215	15868	16742	15326	17853	16016	17225	18032	17220	17798	17267	18677	16794	18297	17221	17288	17272	16498
1.42045	3.63739	12.0462	2022.1.2	07:04:00	30	20	32	300	20
17864	16551	17188	17588	18656	16620	17486	18614	18567	17896	17429	17964	17998	19300	17094	17716	17878	17807	18741	16983	18054	15983	18060	17745	17440	17763	15956	17235	15555	17079	16182	15969	16280	15880	16709	15302	17831	16021	17191	18032	17143	17739	17202	18704	16864	18312	17305	17299	17322	16475
1.76168	3.57842	12.051	2022.1.2	07:18:00	30	20	32	300	20
17861	16542	17180	17567	18637	16649	17512	18641	18616	17930	17471	18015	18035	19347	17145	17811	17931	17864	18788	17084	18159	16041	18095	17752	17473	17790	15993	17255	15584	17136	16200	16070	16393	15975	16778	15408	17865	16023	17287	18052	17302	17806	17319	18735	16825	18319	17240	17326	17264	16569
1.76168	3.57842	12.0766	2022.1.2	07:33:00	30	20	32	300	20
17843	16513	17160	17545	18624	16656	17516	18615	18563	17900	17253	17701	17788	19173	17039	17638	17858	17771	18739	17053	18114	16032	18108	17689	17346	17700	15863	17187	15487	17011	16171	16004	16367	15918	16739	15324	17827	16022	17169	18079	17143	17803	17168	18651	16845	18159	17327	17268	17352	16445
1.76168	3.57842	12.0366	2022.1.2	07:48:00	30	20	32	300	20
17840	16519	17169	17559	18636	16635	17505	18603	18572	17872	17345	17833	17857	19232	17054	17687	17747	17691	18640	17054	18167	16032	18056	17596	17310	17718	15927	17219	15535	17064	16168	15983	16359	15956	16825	15373	17745	15986	17148	17992	17176	17942	17222	18538	16676	17885	17115	17075	17099	16306
1.76168	3.57842	11.9998	2022.1.2	08:02:00	30	20	32	300	20
17843	16527	17176	17575	18644	16606	17480	18582	18542	17879	17431	17908	17944	19280	17099	17816	17676	17545	18599	17026	18113	16019	18041	17514	17200	17644	15866	17212	15502	16925	15994	15886	16225	15881	16808	15356	17850	16013	17230	18112	17281	17987	17225	18435	16560	17161	16502	16690	16897	16253
1.45332	3.60394	11.9918	2022.1.2	08:17:00	30	20	32	300	20
17844	16534	17187	17574	18639	16580	17432	18561	18512	17919	17506	17990	18035	19289	17155	17728	17681	17478	18588	17068	18159	16033	18063	17551	17210	17658	15860	17200	15486	16964	16083	15887	16170	15897	16855	15384	17873	16025	17232	18069	17319	18028	17294	18531	16631	17778	16874	16994	17100	16459
1.6992	3.57455	12.0334	2022.1.2	08:31:00	30	20	32	300	20
17849	16523	17168	17553	18624	16587	17433	18582	18543	17900	17499	17994	17995	19315	17116	17665	17557	17378	18418	16990	18144	16023	18056	17490	17143	17548	15796	17137	15438	16973	16035	15853	16094	15899	16869	15417	17888	16018	17239	18045	17315	17959	17279	18537	16632	17879	16992	17130	17168	16511
1.6992	3.57455	12.0318	2022.1.2	08:46:00	30	20	32	300	20
17848	16540	17179	17569	18626	16578	17452	18591	18567	17881	17429	17934	17952	19304	17082	17698	17335	17136	18174	16875	18107	16023	17928	17442	17160	17547	15812	17105	15438	16920	15907	15817	16091	15856	16827	15376	17863	16003	17211	18103	17245	17881	17196	18522	16650	17994	17072	17145	17235	16526
1.6992	3.57455	12.0398	2022.1.2	09:01:00	30	20	32	300	20
17876	16540	17186	17579	18641	16575	17442	18590	18564	17904	17455	17959	17979	19313	17104	17663	17323	17076	18168	16812	18004	15943	17919	17459	17143	17499	15755	17084	15383	16912	15959	15811	16059	15819	16767	15349	17768	15923	17145	17985	17233	17870	17224	18548	16663	18079	17079	17136	17153	16488
1.6992	3.57455	12.0382	2022.1.2	09:15:00	30	20	32	300	20
17852	16527	17179	17578	18640	16588	17429	18559	18528	17864	17481	17999	17987	19323	17096	17723	17252	16970	17980	16678	17920	15865	17867	17421	17117	17455	15756	17040	15356	16871	15887	15771	15996	15850	16858	15399	17854	15986	17182	17990	17311	18045	17281	18552	16648	17897	16988	17140	17232	16480
1.6992	3.57455	12.0862	2022.1.2	09:30:00	30	20	32	300	20
17843	16540	17188	17591	18657	16545	17414	18559	18533	17880	17506	18025	18028	19346	17097	17684	17185	16793	17801	16484	17740	15743	17816	17318	16994	17374	15674	17003	15310	16856	15883	15752	15977	15819	16801	15371	17821	15940	17178	17939	17321	17987	17301	18556	16636	18031	17008	17144	17228	16490
1.6992	3.57455	12.0622	2022.1.2	09:44:00	30	20	32	300	20
17836	16528	17175	17577	18641	16584	17439	18592	18552	17887	17418	17924	17947	19294	17112	17820	17362	16948	17888	16588	17842	15839	17916	17444	17187	17663	15879	17143	15433	16956	15976	15827	16063	15871	16818	15369	17843	15979	17220	18009	17356	18054	17315	18511	16576	17969	16950	17075	17141	16404
1.6992	3.57455	12.139	2022.1.2	09:59:00	30	20	32	300	20
17840	16536	17187	17591	18658	16578	17422	18573	18559	17871	17411	17935	17948	19304	17102	17764	17295	16835	17815	16595	17873	15874	17832	17428	17218	17723	15859	17186	15461	16917	15978	15837	16160	15830	16737	15302	17815	15939	17168	18090	17299	18016	17263	18487	16588	17744	16863	16929	17018	16374
1.61503	3.5861	12.1182	2022.1.2	10:13:00	30	20	32	300	20
17867	16550	17195	17596	18653	16578	17459	18603	18574	17868	17474	17994	18001	19331	17127	17812	17514	17199	18355	16864	18032	15984	17955	17606	17388	17859	15972	17292	15548	17007	16191	15975	16340	15904	16768	15336	17803	15996	17169	18071	17273	18015	17255	18543	16668	17416	16622	16712	16910	16334
1.67372	3.61906	12.1967	2022.1.2	10:28:00	30	20	32	300	20
17842	16529	17181	17589	18646	16608	17431	18595	18571	17901	17413	17964	17984	19332	17108	17772	17412	17093	18207	16772	17973	15929	17959	17611	17379	17832	15967	17265	15513	17013	16177	15925	16238	15883	16776	15349	17845	16015	17205	18107	17265	17920	17233	18629	16767	18196	17141	17049	17160	16455
0.954392	3.58631	12.1743	2022.1.2	10:43:00	30	20	32	300	20
17877	16580	17216	17620	18668	16571	17430	18592	18581	17919	17431	17959	17973	19311	17144	17770	17529	17267	18447	16900	18016	15956	18004	17729	17524	17966	16060	17330	15582	17107	16311	16009	16294	15929	16813	15392	17872	16036	17230	18151	17281	17873	17292	18745	16881	18375	17228	17124	17110	16548
1.27372	2.26479	12.1855	2022.1.2	10:57:00	30	20	32	300	20
17864	16563	17209	17598	18645	16553	17392	18571	18560	17881	17411	18009	18039	19374	17170	17872	17429	17039	18029	16585	17813	15833	17932	17693	17470	17844	16012	17257	15551	17097	16175	15990	16312	15932	16763	15371	17825	15981	17237	18111	17286	17792	17286	18746	16856	18472	17288	17273	17266	16632
1.27372	2.26479	12.2352	2022.1.2	11:12:00	30	20	32	300	20
17859	16559	17216	17610	18671	16689	17517	18650	18600	17952	17486	17938	17948	19330	17140	17765	17587	17376	18508	16880	18016	15959	18079	17799	17487	17829	15982	17283	15556	17061	16252	16084	16523	16051	16899	15446	17431	15842	17012	17934	17105	17884	17183	18635	16820	18058	17282	17144	17218	16362
1.27372	2.26479	12.1887	2022.1.2	11:26:00	30	20	32	300	20
17859	16557	17216	17624	18680	16638	17482	18632	18578	17951	17547	18007	18023	19324	17176	17800	17603	17308	18543	16886	17981	15941	18031	17727	17435	17832	15972	17296	15527	17021	16226	16009	16388	15983	16911	15437	17816	16048	17148	18147	17135	17932	17184	18680	16895	18190	17344	17207	17348	16443
1.27372	2.26479	12.3026	2022.1.2	11:41:00	30	20	32	300	20
17855	16548	17217	17617	18677	16642	17482	18632	18596	17931	17532	18000	17995	19329	17137	17835	17540	17299	18404	16811	17971	15911	17955	17517	17192	17576	15845	17172	15476	17004	16128	15946	16280	15951	16916	15447	17776	15997	17126	17957	17153	17913	17195	18608	16770	18246	17224	17161	17237	16423
1.27372	2.26479	12.216	2022.1.2	11:56:00	30	20	32	300	20
17888	16582	17222	17622	18686	16617	17454	18606	18569	17903	17524	17968	17946	19314	17095	17903	17494	17199	18283	16634	17856	15832	17906	17427	17099	17467	15747	17132	15405	16943	16064	15886	16196	15912	16893	15417	17855	16036	17184	18008	17144	17778	17176	18614	16752	18375	17240	17217	17299	16432
1.52706	3.61575	12.3187	2022.1.2	12:10:00	30	20	32	300	20
17881	16582	17219	17607	18656	16580	17433	18594	18556	17968	17600	18044	18059	19345	17197	17776	17515	17196	18407	16821	17983	15931	17869	17393	17104	17579	15802	17196	15479	17011	16234	15962	16303	15949	16970	15446	17802	16055	17125	18061	17056	17840	17105	18567	16810	18116	17264	17140	17235	16299
1.79154	3.60878	12.2497	2022.1.2	12:25:00	30	20	32	300	20
17880	16568	17228	17617	18680	16595	17438	18606	18579	17917	17505	17960	17971	19310	17126	17776	17674	17489	18533	16963	18114	16042	18024	17609	17344	17781	15964	17262	15567	17155	16370	16153	16460	16094	17009	15530	17751	15994	17173	18067	17167	17831	17249	18754	16924	18056	17114	17135	17197	16295
1.79154	3.60878	12.3026	2022.1.2	12:39:00	30	20	32	300	20
17872	16540	17192	17588	18649	16539	17399	18555	18523	17901	17551	17964	17956	19280	17108	17682	17787	17509	18416	16844	18004	15959	18039	17623	17274	17683	15851	17193	15466	17065	16389	16060	16407	16035	16962	15454	17550	15915	17032	17911	17025	17792	17120	18637	16895	18183	17231	17152	17280	16300
1.79154	3.60878	12.2946	2022.1.2	12:54:00	30	20	32	300	20
17861	16559	17216	17620	18667	16607	17453	18590	18564	17932	17557	18021	18015	19346	17138	17825	17849	17693	18624	17014	18152	16027	18143	17656	17344	17780	15976	17278	15555	17127	16378	16126	16415	16047	16973	15482	17709	16012	17136	17992	17155	17954	17255	18708	16899	18298	17316	17253	17380	16400
1.79154	3.60878	12.3123	2022.1.2	13:09:00	30	20	32	300	20
17894	16587	17235	17640	18708	16604	17435	18607	18547	17934	17552	18028	18040	19343	17143	17797	17738	17537	18561	17084	18253	16107	18112	17612	17335	17839	15988	17313	15599	17119	16256	16083	16441	16060	16988	15503	17966	16151	17290	18224	17242	17944	17289	18762	16927	18220	17295	17269	17383	16445
1.2739	3.55736	12.3556	2022.1.2	13:23:00	30	20	32	300	20
17892	16601	17256	17655	18714	16697	17541	18679	18638	17902	17582	18069	18010	19377	17128	17993	17579	17377	18366	16994	18268	16132	17955	17383	17142	17618	15900	17225	15565	17005	15933	16068	16536	16160	16973	15530	17887	16047	17290	18077	17346	17953	17288	18519	16602	18094	17080	17118	17113	16400
1.97151	3.68602	12.3219	2022.1.2	13:38:00	30	20	32	300	20
17879	16584	17242	17652	18710	16690	17511	18669	18583	17946	17259	17639	17776	19140	17002	17964	17739	17419	18511	17118	18317	16190	17891	17302	17018	17572	15781	17213	15515	16887	15894	15933	16397	15954	16822	15348	17876	16033	17208	18176	17129	17856	17122	18428	16613	17908	17095	17062	17192	16381
1.97151	3.68602	12.3942	2022.1.2	13:52:00	30	20	32	300	20
17878	16588	17255	17655	18703	16657	17476	18632	18564	17943	17223	17568	17719	19128	16985	17858	17646	17394	18416	17000	18215	16063	17836	17198	16970	17579	15800	17198	15529	16954	15930	15971	16417	15989	16829	15377	17855	16004	17225	18080	17197	17888	17182	18436	16559	17859	17076	17032	17096	16318
1.47226	3.59071	12.3267	2022.1.2	14:07:00	30	20	32	300	20
17884	16596	17250	17648	18711	16703	17516	18657	18565	17945	17013	17209	17474	18956	16872	17843	17481	17055	18106	16809	18060	15991	17728	17108	16804	17408	15649	17112	15371	16748	15767	15760	16177	15818	16764	15271	17757	15903	17128	18028	17132	17859	17104	18249	16404	17435	16708	16840	16954	16233
1.47226	3.59071	12.3846	2022.1.2	14:22:00	30	20	32	300	20
17886	16577	17227	17635	18698	16680	17509	18664	18597	17952	17424	17856	17948	19249	17107	18296	17640	16816	17410	16327	17780	15821	17560	16941	16763	17464	15687	17112	15426	16744	15639	15778	16247	15891	16788	15263	17568	15747	17094	18066	17120	17787	17068	18181	16311	17504	16728	16880	17041	16197
1.47226	3.59071	12.3508	2022.1.2	14:36:00	30	20	32	300	20
17880	16587	17247	17635	18696	16672	17488	18651	18595	17926	17504	17977	18033	19337	17163	18340	17592	16615	17087	16074	17643	15725	17544	17048	16865	17474	15714	17088	15375	16689	15561	15831	16422	15960	16784	15266	17670	15836	17129	18072	17154	17867	17110	18192	16314	17248	16537	16773	16891	16200
1.47226	3.59071	12.3653	2022.1.2	14:51:00	30	20	32	300	20
17864	16565	17205	17613	18680	16648	17482	18635	18581	17905	17503	17992	18033	19341	17137	18292	17686	16964	17564	16343	17720	15754	17633	17145	17028	17647	15822	17154	15490	16825	15703	15896	16392	15986	16792	15323	17717	15854	17204	18121	17249	17875	17177	18235	16311	17320	16566	16852	16893	16320
0	1.54198	12.3605	2022.1.2	15:05:00	30	20	32	300	20
17886	16597	17244	17641	18697	16664	17471	18633	18596	17936	17463	18027	18087	19370	17180	18229	17460	16445	16858	15887	17460	15577	17482	17107	16977	17568	15758	17096	15364	16723	15667	15799	16319	15911	16775	15271	17768	15902	17154	18095	17222	18016	17208	18296	16396	17147	16535	16771	16906	16236
0	1.54198	12.3364	2022.1.2	15:20:00	30	20	32	300	20
17874	16570	17214	17616	18690	16628	17460	18636	18587	17924	17474	17973	18052	19344	17142	18022	17491	16893	17660	16429	17765	15781	17738	17207	16996	17552	15766	17111	15398	16838	15791	15739	15971	15893	16962	15428	17780	15910	17216	18057	17292	17972	17234	18381	16443	17777	16860	17110	17157	16447
1.90906	3.56112	12.3573	2022.1.2	15:35:00	30	20	32	300	20
17882	16563	17217	17616	18680	16665	17494	18647	18604	17931	17544	18027	18039	19360	17160	18208	17348	16322	16697	15760	17380	15537	17515	17159	16953	17438	15638	17022	15275	16572	15575	15616	16023	15730	16707	15182	17553	15739	17014	18020	17097	17875	17096	18305	16440	17471	16743	16966	17149	16290
1.71452	3.59791	12.3299	2022.1.2	15:49:00	30	20	32	300	20
17884	16577	17222	17626	18692	16649	17491	18644	18636	17944	17231	17607	17724	19144	16972	17971	17466	16963	17778	16482	17806	15821	17719	17160	16862	17322	15582	17016	15303	16610	15530	15752	15986	15879	16866	15252	17225	15500	16984	17952	17192	17812	17144	18291	16367	17206	16263	16768	17013	16316
1.71452	3.59791	12.3139	2022.1.2	16:04:00	30	20	32	300	20
17868	16576	17231	17650	18710	16650	17521	18643	18616	17920	17239	17639	17744	19165	17005	18003	17463	16856	17584	16332	17680	15733	17679	17189	16875	17288	15573	16983	15293	16596	15460	15558	15750	15651	16602	15100	17193	15457	16946	17836	17176	17770	17104	18207	16302	16916	16008	16545	16818	16171
16997	17567	16955	18195	16290	17574	16556	16799	16957	16200	16863	16594	18226	16474	16377	16392	17120	17328	16097	17419	16923	18487	16482	16708	17264	18831	19124	17846	19229	18149	19819	18744	18986	19927	20848	20865	19821	20809	20086	20011	18574	19053	20524	19990	19880	19670	20152	19461	20991	19979
1.64469	3.61244	12.3091	2022.1.2	16:33:00	30	20	32	300	20
17889	16572	17224	17634	18679	16564	17434	18590	18545	17906	16961	17181	17386	18928	16807	17834	17248	16631	17399	16263	17667	15691	17648	17043	16684	17133	15451	16863	15215	16547	15419	15513	15711	15616	16592	15056	17018	15294	16815	17775	17112	17552	17037	18263	16332	17952	16700	16988	17115	16305
1.64469	3.61244	12.3042	2022.1.2	16:48:00	30	20	32	300	20
17882	16563	17201	17616	18680	16562	17448	18592	18576	17927	16980	17206	17430	18936	16829	17964	17512	16972	17790	16372	17688	15712	17735	17168	16794	17200	15536	16954	15282	16608	15484	15661	16046	15735	16573	15124	17392	15598	17018	17901	17210	17788	17152	18354	16423	17647	16609	16876	17015	16350
1.64469	3.61244	12.3267	2022.1.2	17:02:00	30	20	32	300	20
17880	16588	17234	17639	18705	16599	17481	18641	18621	17931	16977	17211	17416	18960	16804	18051	17406	16555	17092	15749	17283	15434	17548	17042	16708	17175	15497	16900	15208	16563	15480	15547	15854	15619	16540	15083	17371	15563	16960	17812	17062	17550	16999	18226	16311	17807	16648	16837	16936	16218
1.66307	3.55375	12.3316	2022.1.2	17:17:00	30	20	32	300	20
17866	16580	17229	17641	18700	16596	17464	18611	18562	17961	17244	17565	17714	19112	16992	18215	17475	16398	16814	15473	17099	15312	17490	17078	16724	17140	15405	16885	15214	16563	15473	15585	15985	15620	16420	15030	17436	15603	16987	17831	17086	17566	16989	18280	16393	17807	16706	16837	16968	16207
1.42444	3.56478	12.3075	2022.1.2	17:31:00	30	20	32	300	20
17861	16575	17223	17648	18704	16590	17452	18608	18581	17909	17365	17789	17835	19234	17035	17975	17580	17201	18262	16630	17860	15855	17987	17537	17136	17452	15741	17135	15392	16808	15865	15789	16130	15767	16650	15254	17781	15935	17131	17965	17150	17840	17156	18600	16757	18298	17136	17086	17253	16467
1.42444	3.56478	12.3139	2022.1.2	17:46:00	30	20	32	300	20
17877	16583	17230	17653	18710	16639	17483	18638	18602	17929	17263	17644	17727	19165	17004	17867	17472	17113	18157	16445	17713	15751	17921	17494	17093	17375	15675	17072	15346	16808	15887	15782	16070	15731	16563	15191	17708	15858	17104	17836	17110	17643	17116	18543	16667	18379	17074	17041	17120	16380
1.75849	3.58674	12.3075	2022.1.2	18:01:00	30	20	32	300	20
17876	16573	17206	17609	18672	16642	17485	18640	18598	17921	17144	17466	17593	19075	16918	17690	17217	16829	17864	16506	17794	15781	17808	17340	17013	17365	15679	17009	15306	16856	15886	15790	15985	15799	16721	15319	17746	15859	17178	17864	17232	17644	17168	18572	16648	18483	17095	17155	17119	16416
1.99344	3.56469	12.3299	2022.1.2	18:15:00	30	20	32	300	20
17850	16555	17213	17624	18684	16610	17465	18624	18606	17897	17515	18008	18011	19347	17136	17888	17328	16753	17551	16276	17640	15693	17720	17304	17073	17494	15756	17057	15366	16937	15950	15823	16000	15840	16776	15358	17801	15927	17216	17995	17241	17745	17207	18595	16717	18440	17168	17149	17179	16436
1.99344	3.56469	12.3267	2022.1.2	18:30:00	30	20	32	300	20
17887	16573	17225	17624	18683	16672	17517	18672	18601	17931	17436	17883	17923	19296	17120	17963	17372	16718	17458	16211	17603	15678	17771	17262	16890	17260	15599	16978	15283	16772	15797	15713	15939	15791	16731	15291	17720	15839	17162	17914	17266	17787	17198	18491	16559	18245	16977	17080	17115	16374
1.89068	3.56109	12.3332	2022.1.2	18:44:00	30	20	32	300	20
17871	16570	17231	17639	18684	16629	17488	18656	18614	17956	17438	17887	17915	19291	17091	17860	17224	16592	17419	16147	17547	15637	17708	17169	16797	17205	15568	16949	15252	16783	15871	16059	16294	16083	17067	15499	17853	15944	17204	17974	17259	17787	17224	18585	16676	18499	17112	17187	17315	16456
0.965539	3.57947	12.3251	2022.1.2	18:59:00	30	20	32	300	20
17872	16573	17230	17643	18707	16668	17512	18656	18612	17943	17539	18056	18041	19373	17139	17903	17326	16773	17586	16281	17652	15703	17748	17317	17058	17474	15743	17044	15371	16936	15935	15860	16038	15886	16797	15366	17775	15879	17219	17960	17268	17685	17220	18571	16640	18465	17103	17154	17111	16466
1.76953	3.57944	12.3091	2022.1.2	19:13:00	30	20	32	300	20
17883	16571	17224	17620	18673	16580	17392	18615	18578	17920	17521	18006	18015	19348	17152	18096	17368	16426	16930	15828	17397	15535	17585	17167	16960	17424	15676	17000	15320	16795	15707	15692	15994	15688	16502	15109	17412	15616	17050	17963	17147	17616	17119	18416	16503	18107	16995	16960	16905	16290
1.76953	3.57944	12.3235	2022.1.2	19:28:00	30	20	32	300	20
17887	16591	17232	17648	18698	16645	17485	18671	18647	17936	17510	18011	18006	19362	17154	17989	17637	17336	18412	16827	18047	15992	17958	17551	17361	17827	15981	17252	15616	17135	16092	16010	16328	15967	16784	15388	17876	16007	17315	18240	17333	17842	17319	18706	16811	18259	17243	17181	17168	16509
1.76953	3.57944	12.3155	2022.1.2	19:43:00	30	20	32	300	20
17872	16572	17216	17643	18692	16624	17459	18639	18616	17891	17472	18008	18025	19350	17155	18029	17794	17508	18609	16956	18110	16055	18026	17545	17324	17881	16015	17308	15601	17053	16045	15940	16255	15914	16810	15379	17867	16008	17279	18271	17296	17948	17307	18647	16758	18095	17248	17165	17217	16501
1.76953	3.57944	12.3299	2022.1.2	19:57:00	30	20	32	300	20
17877	16584	17226	17664	18711	16570	17445	18615	18601	17907	17485	18005	18014	19346	17160	17936	17904	17731	18720	17092	18235	16129	18087	17516	17240	17800	15980	17294	15641	17156	16196	15987	16243	15945	16810	15399	17909	16067	17313	18184	17288	17932	17281	18592	16718	18062	17198	17106	17108	16415
1.76953	3.57944	12.3107	2022.1.2	20:12:00	30	20	32	300	20
17871	16574	17216	17643	18680	16497	17390	18562	18568	17891	17401	17918	17959	19302	17104	17828	17802	17636	18610	16972	18105	16027	18031	17299	17040	17652	15868	17228	15559	17081	16128	15888	16181	15891	16807	15351	17870	16022	17248	18151	17259	17985	17253	18451	16569	17795	17030	16961	16972	16398
0	1.90166	12.2962	2022.1.2	20:26:00	30	20	32	300	20
17872	16576	17222	17642	18679	16482	17361	18523	18511	17892	17209	17648	17780	19144	17010	17759	17788	17537	18635	16913	18017	15949	17936	17168	16899	17560	15755	17155	15499	17011	16061	15860	16146	15828	16724	15266	17789	15945	17184	18093	17185	17844	17179	18429	16567	17895	17057	16931	16984	16368
1.59326	3.57566	12.2978	2022.1.2	20:41:00	30	20	32	300	20
17876	16584	17232	17659	18681	16535	17372	18583	18536	17951	17475	17990	18046	19324	17160	17816	17779	17557	18604	16997	18108	16015	18025	17341	17096	17715	15931	17257	15620	17154	16169	15980	16257	15914	16775	15352	17868	16008	17246	18190	17270	17972	17287	18609	16727	17884	17220	17112	17104	16490
1.27755	3.572	12.301	2022.1.2	20:56:00	30	20	32	300	20
17885	16573	17224	17630	18657	16470	17359	18544	18539	17863	17413	17956	17975	19336	17120	17843	17908	17771	18674	16968	18047	15979	18078	17348	17099	17708	15951	17221	15613	17164	16136	16013	16275	15929	16739	15404	17848	15982	17303	18098	17380	17853	17351	18647	16687	17996	16971	17056	16929	16517
1.64834	3.59404	12.2946	2022.1.2	21:10:00	30	20	32	300	20
17894	16574	17211	17632	18664	16484	17354	18552	18537	17863	17431	17981	18001	19327	17133	17819	17774	17642	18600	17031	18149	16010	17956	17336	17173	17816	16004	17264	15663	17207	16181	15999	16268	15950	16800	15397	17888	16031	17295	18243	17314	17889	17317	18713	16843	18106	17174	17078	17079	16501
1.56756	3.59401	12.2898	2022.1.2	21:25:00	30	20	32	300	20
17841	16547	17198	17642	18692	16516	17393	18552	18543	17844	17428	17971	17985	19307	17112	17828	17687	17561	18601	16999	18100	16006	17960	17322	17149	17815	15978	17281	15627	17096	16023	15921	16275	15880	16717	15286	17707	15867	17195	18280	17312	17888	17310	18670	16766	18061	17103	16975	16961	16488
1.60059	3.68944	12.2978	2022.1.2	21:39:00	30	20	32	300	20
17874	16595	17234	17645	18682	16560	17435	18592	18604	17922	17441	17963	18001	19309	17148	17802	17744	17582	18657	17073	18175	16051	17939	17424	17325	17984	16104	17360	15684	17183	16181	16015	16305	15964	16840	15395	17702	15884	17256	18283	17354	17894	17351	18631	16697	17952	17110	17088	17019	16502
1.28489	3.53161	12.3042	2022.1.2	21:54:00	30	20	32	300	20
17864	16570	17220	17645	18683	16564	17423	18583	18571	17883	17447	17992	18022	19340	17128	17831	17739	17592	18651	17048	18154	16032	17949	17392	17311	17991	16139	17366	15722	17231	16203	16038	16316	15976	16816	15386	17806	15951	17287	18296	17352	17929	17334	18635	16736	18082	17190	17061	17016	16520
1.28489	3.53161	12.2818	2022.1.2	22:09:00	30	20	32	300	20
17873	16573	17211	17632	18681	16580	17437	18601	18576	17875	17435	17966	17990	19305	17118	17843	17669	17495	18608	17143	18283	16157	17965	17399	17304	18014	16104	17417	15663	17037	16023	15969	16360	15993	16925	15414	17748	15917	17238	18314	17299	17975	17266	18544	16648	18171	17143	17066	17098	16411
1.48311	3.56093	12.2946	2022.1.2	22:23:00	30	20	32	300	20
17846	16539	17181	17616	18668	16548	17421	18573	18560	17858	17390	17954	17993	19305	17099	18039	17921	17729	18784	17126	18211	16087	18018	17431	17331	18040	16136	17443	15732	17056	15974	16017	16435	16005	16840	15338	17608	15811	17194	18270	17330	17966	17287	18399	16491	17980	16996	16994	17053	16337
1.48311	3.56093	12.2882	2022.1.2	22:38:00	30	20	32	300	20
17892	16585	17222	17628	18689	16630	17497	18627	18601	17881	17404	17991	18024	19335	17145	18043	17756	17406	18409	16856	18000	15979	17983	17516	17387	18034	16103	17412	15681	17044	15982	15973	16372	15939	16761	15248	17405	15679	17097	18200	17209	17874	17244	18515	16630	18067	17104	17081	17159	16446
1.40602	3.64538	12.277	2022.1.2	22:52:00	30	20	32	300	20
17871	16559	17207	17635	18688	16515	17404	18564	18546	17867	17400	17939	17991	19299	17139	18068	17825	17552	18576	16776	17883	15874	18039	17423	17201	17809	15992	17295	15664	17038	15890	15916	16219	15830	16614	15184	17329	15585	17107	18016	17262	17712	17227	18444	16504	18151	17000	17010	16964	16432
1.40602	3.64538	12.2786	2022.1.2	23:07:00	30	20	32	300	20
17885	16580	17224	17645	18700	16541	17435	18589	18576	17908	17423	18018	18043	19334	17143	18239	17763	17145	17862	16412	17704	15760	17860	17320	17134	17734	15903	17240	15559	16916	15831	15804	16152	15788	16665	15170	17378	15616	17032	18037	17128	17759	17092	18219	16335	17529	16719	16781	16835	16278
1.61526	3.57927	12.2898	2022.1.2	23:22:00	30	20	32	300	20
17854	16568	17208	17635	18688	16535	17400	18573	18535	17922	17413	17949	18035	19276	17161	18172	17652	16752	17287	16017	17449	15606	17625	17099	16872	17506	15703	17102	15382	16720	15647	15617	15891	15673	16616	15108	17180	15455	16927	17928	17078	17651	17013	18053	16185	17292	16396	16612	16690	16081
1.34729	3.55361	12.277	2022.1.2	23:36:00	30	20	32	300	20
17848	16551	17184	17601	18660	16559	17435	18591	18545	17830	17395	17936	17969	19308	17084	18228	17689	17002	17591	16131	17502	15605	17684	17045	16840	17504	15737	17107	15426	16780	15652	15633	15859	15705	16630	15111	17148	15446	16969	17883	17165	17701	17082	18088	16168	17310	16329	16668	16721	16143
1.55652	3.64901	12.2561	2022.1.2	23:51:00	30	20	32	300	20
17892	16595	17233	17640	18694	16662	17487	18636	18568	17945	17468	17968	18029	19314	17184	18064	17827	17517	18625	16995	18147	16060	17985	17494	17302	17888	16011	17339	15626	16968	15901	15880	16202	15916	16816	15280	17394	15666	17125	18137	17249	17900	17232	18408	16511	17655	16872	17035	17120	16399
1.51978	3.58286	12.2641	2022.1.3	00:05:00	30	20	32	300	20
17905	16584	17213	17637	18657	16324	17224	18403	18423	17828	16902	17128	17339	18847	16775	17684	17780	17568	18497	16253	17446	15495	17849	16589	16247	16859	15341	16864	15324	16659	15414	15620	15968	15499	16199	15109	16215	14817	16260	16720	16663	17355	16698	17663	15837	16776	15893	16192	16075	16160
1.11598	3.5939	12.2529	2022.1.3	00:20:00	30	20	32	300	20
17887	16547	17204	17629	18647	16367	17265	18453	18426	17852	16922	17137	17347	18858	16802	17648	17749	17467	18509	16342	17502	15556	17845	16802	16376	17027	15393	16936	15284	16728	15670	15652	15975	15570	16346	15097	16315	14930	16276	16946	16682	17571	16811	17834	15976	16616	15847	16021	16159	16030
1.53079	3.59019	12.2593	2022.1.3	00:35:00	30	20	32	300	20
17888	16591	17244	17644	18668	16453	17337	18551	18477	17922	16957	17152	17425	18884	16854	17688	17691	17346	18515	16463	17579	15617	17860	17091	16572	17046	15400	16929	15253	16730	15785	15664	15920	15644	16496	15148	16767	15212	16560	17198	16921	17693	16940	18012	16152	16831	15859	16151	16263	15972
1.16003	3.64528	12.2625	2022.1.3	00:49:00	30	20	32	300	20
17878	16588	17240	17643	18688	16523	17388	18578	18532	17915	17321	17751	17830	19199	17057	17768	17570	17280	18392	16538	17722	15749	17873	17174	16864	17456	15720	17094	15413	17007	16091	16040	16268	16030	16983	15489	17928	16036	17250	17963	17363	18000	17262	18454	16539	17399	16402	16620	16838	16251
1.62258	3.6306	12.2754	2022.1.3	01:04:00	30	20	32	300	20
17912	16616	17261	17680	18707	16566	17414	18607	18545	17911	17240	17653	17764	19168	17035	17758	17511	17243	18352	16568	17736	15723	17869	16964	16648	17300	15643	17004	15381	16936	15878	16163	16249	16079	16996	15486	17712	15831	17243	17959	17399	17720	17217	18393	16443	17953	16629	16916	16921	16211
0	2.07413	12.2721	2022.1.3	01:18:00	30	20	32	300	20
17892	16572	17224	17622	18675	16601	17424	18619	18548	17939	17159	17473	17644	19078	16958	17729	17439	17139	18205	16632	17810	15778	17815	17015	16724	17365	15687	17055	15411	16951	15925	16669	16711	16443	17283	15724	17930	16007	17369	18061	17500	17904	17352	18501	16534	18095	16783	17060	17101	16352
0	2.07413	12.2561	2022.1.3	01:33:00	30	20	32	300	20
17864	16553	17193	17601	18646	16545	17398	18588	18514	17889	16954	17152	17387	18902	16808	17636	17458	17200	18258	16558	17711	15689	17823	16951	16634	17247	15621	16984	15358	16943	15943	16445	16590	16304	17139	15600	17994	16069	17316	17935	17427	17944	17312	18518	16556	18145	16864	17011	16989	16408
0	2.07413	12.2481	2022.1.3	01:48:00	30	20	32	300	20
17880	16565	17204	17614	18665	16594	17426	18609	18542	17911	17493	17954	18011	19319	17142	17976	17611	17227	18303	16751	17924	15916	17848	17192	16962	17632	15829	17218	15531	16981	15959	15860	16101	15946	16956	15415	17669	15823	17161	18139	17199	17847	17163	18420	16535	17935	16969	17001	17130	16328
1.54913	3.63789	12.24	2022.1.3	02:02:00	30	20	32	300	20
17890	16552	17192	17603	18663	16532	17399	18585	18552	17889	17462	17944	18022	19328	17150	18175	17774	17343	18264	16627	17824	15840	17892	17164	16945	17593	15831	17198	15563	16912	15735	15740	15928	15759	16652	15190	17373	15602	17095	17924	17243	17772	17128	18156	16249	16932	16005	16443	16631	16023
0.917725	3.54976	12.2561	2022.1.3	02:17:00	30	20	32	300	20
17856	16569	17215	17644	18691	16514	17411	18532	18502	17879	17408	17971	18045	19324	17129	18293	17944	17563	18483	16790	17902	15884	17935	17225	17021	17648	15909	17272	15630	16919	15735	15796	15963	15823	16729	15268	17448	15661	17141	17954	17291	17732	17163	18297	16378	17296	16253	16588	16758	16054
1.54915	3.62324	12.2304	2022.1.3	02:31:00	30	20	32	300	20
17854	16555	17201	17617	18671	16572	17463	18603	18545	17868	17378	18044	18089	19364	17160	18435	18324	18086	19044	17303	18388	16236	18186	17603	17466	18072	16217	17488	15820	17170	16060	16029	16299	15979	16840	15383	17654	15859	17246	18287	17369	17938	17300	18565	16659	18236	17088	17104	17181	16419
0.961766	3.59745	12.2208	2022.1.3	02:46:00	30	20	32	300	20
17869	16570	17207	17635	18696	16571	17477	18568	18536	17868	17383	18010	18059	19351	17156	18480	18389	18160	19058	17148	18241	16153	18223	17531	17296	17890	16105	17410	15785	17088	15884	15952	16175	15921	16752	15278	17313	15624	17170	18113	17399	17828	17271	18411	16487	18064	16840	17022	17124	16268
1.46833	3.61577	12.2288	2022.1.3	03:01:00	30	20	32	300	20
17864	16554	17190	17607	18670	16569	17467	18570	18527	17856	17400	17952	18010	19331	17143	18382	18320	18105	19084	17173	18254	16141	18219	17468	17173	17800	16005	17372	15682	17027	15953	15901	16145	15952	16924	15417	17680	15855	17201	18199	17308	17968	17249	18473	16595	18088	16984	17128	17316	16428
1.06088	3.5644	12.208	2022.1.3	03:15:00	30	20	32	300	20
17867	16561	17214	17633	18691	16555	17455	18599	18532	17878	17422	17943	18006	19300	17143	18313	18363	18188	19175	17245	18280	16155	18247	17499	17192	17798	16007	17358	15690	17083	15978	15961	16136	15995	16964	15493	17809	15963	17341	18177	17421	17960	17333	18504	16571	18200	16997	17258	17387	16531
1.06088	3.5644	12.1919	2022.1.3	03:30:00	30	20	32	300	20
17856	16560	17218	17639	18680	16549	17441	18583	18539	17874	17411	17944	18013	19324	17144	18286	18385	18185	19179	17169	18217	16130	18236	17535	17183	17782	15978	17368	15665	17059	16065	15996	16232	16064	17072	15562	18009	16150	17362	18189	17377	18094	17344	18591	16712	18190	17123	17273	17511	16549
1.06088	3.5644	12.1823	2022.1.3	03:44:00	30	20	32	300	20
17857	16543	17183	17603	18682	16556	17453	18553	18505	17805	17316	17984	18043	19313	17147	18287	18483	18369	19260	17111	18136	16039	18244	17631	17407	17997	16141	17436	15792	17189	16093	16055	16391	15944	16721	15369	17872	16061	17327	18194	17312	18005	17291	18531	16639	17904	17051	17108	17145	16455
1.06088	3.5644	12.1903	2022.1.3	03:59:00	30	20	32	300	20
17868	16561	17217	17617	18670	16592	17494	18611	18565	17882	17377	18037	18088	19351	17195	18081	18260	18139	19220	17248	18267	16174	18283	17802	17580	18101	16199	17500	15791	17184	16192	16067	16404	15978	16794	15391	17911	16071	17347	18232	17376	18048	17382	18624	16713	17970	17109	17222	17267	16534
1.08653	3.5716	12.1647	2022.1.3	04:14:00	30	20	32	300	20
17856	16562	17200	17609	18678	16583	17484	18597	18551	17859	17351	17950	17992	19308	17127	18017	18180	18090	19128	17063	18086	16023	18216	17666	17408	17943	16079	17407	15702	17120	16154	15971	16225	15927	16816	15376	17780	15926	17257	18153	17289	17895	17288	18599	16692	18167	17136	17197	17288	16496
1.08653	3.5716	12.1567	2022.1.3	04:28:00	30	20	32	300	20
17904	16593	17232	17632	18680	16573	17428	18612	18559	17942	17457	17976	18017	19324	17166	17905	17950	17804	18918	16983	18039	16003	18204	17658	17270	17714	15895	17301	15587	17022	16139	15922	16219	15938	16880	15394	17839	16000	17246	18153	17212	17895	17235	18613	16745	18085	17170	17255	17308	16465
1.4976	3.59718	12.1567	2022.1.3	04:43:00	30	20	32	300	20
17879	16556	17220	17638	18694	16595	17435	18591	18490	17956	17201	17596	17751	19100	17007	17652	17827	17673	18755	16868	17943	15910	18085	17551	17133	17536	15749	17187	15475	16949	16154	15878	16192	15855	16811	15327	17845	16004	17144	18072	17092	17831	17136	18557	16752	18045	17189	17179	17302	16392
1.4976	3.59718	12.1438	2022.1.3	04:57:00	30	20	32	300	20
17849	16545	17198	17600	18679	16604	17485	18608	18550	17900	17157	17571	17688	19101	16938	17615	17818	17694	18711	16742	17843	15837	18049	17552	17143	17523	15758	17164	15475	17025	16191	15895	16178	15828	16716	15291	17782	15951	17142	17985	17124	17721	17154	18656	16817	18260	17254	17250	17266	16420
1.4976	3.59718	12.1535	2022.1.3	05:12:00	30	20	32	300	20
17867	16571	17226	17642	18685	16608	17493	18620	18565	17911	17061	17368	17560	19017	16916	17641	17844	17733	18767	16777	17873	15848	18050	17512	17088	17484	15742	17134	15425	17006	16107	15891	16153	15814	16668	15261	17751	15900	17137	17939	17128	17663	17157	18628	16763	18336	17236	17248	17246	16513
1.10484	3.57147	12.1615	2022.1.3	05:26:00	30	20	32	300	20
17868	16568	17213	17626	18674	16562	17456	18575	18555	17868	17072	17429	17568	19047	16896	17650	17841	17789	18713	16875	17949	15912	18112	17572	17167	17565	15798	17142	15432	17019	16160	15905	16152	15854	16752	15347	17851	15983	17198	18021	17190	17788	17227	18736	16886	18409	17316	17287	17327	16486
1.12688	3.61922	12.1342	2022.1.3	05:41:00	30	20	32	300	20
17844	16563	17207	17614	18660	16550	17432	18576	18540	17876	16951	17208	17401	18933	16805	17547	17469	17357	18396	16737	17874	15828	18016	17423	17010	17371	15695	17008	15349	16918	15987	15863	16067	15880	16809	15351	17816	15921	17166	17984	17230	17781	17222	18625	16724	18305	17093	17154	17195	16548
1.32138	3.57874	12.1358	2022.1.3	05:56:00	30	20	32	300	20
17884	16584	17226	17649	18698	16583	17448	18602	18564	17940	16990	17223	17437	18952	16843	17576	17693	17593	18532	16904	18025	15942	18055	17430	17043	17494	15755	17108	15420	16976	16050	15899	16099	15939	16908	15434	17851	15962	17247	18071	17316	17950	17281	18585	16685	18154	17090	17137	17186	16471
1.32138	3.57874	12.1246	2022.1.3	06:10:00	30	20	32	300	20
17864	16567	17219	17628	18680	16587	17474	18599	18570	17894	17037	17318	17507	19008	16884	17636	17633	17578	18603	17008	18109	16003	18099	17521	17164	17616	15847	17192	15485	16920	15966	15884	16105	15963	16995	15463	17741	15878	17198	18113	17304	17887	17264	18564	16661	18215	17042	17182	17292	16536
1.32504	3.6044	12.1198	2022.1.3	06:25:00	30	20	32	300	20
17847	16540	17192	17605	18654	16538	17413	18549	18512	17880	17313	17722	17812	19183	17048	17747	17677	17486	18626	16901	17984	15931	18032	17540	17186	17675	15855	17243	15523	16951	16009	15838	16107	15823	16735	15303	17819	15995	17168	17917	17212	17927	17232	18527	16629	18015	16991	17064	17112	16424
1.32504	3.6044	12.1182	2022.1.3	06:39:00	30	20	32	300	20
17840	16553	17215	17632	18678	16540	17403	18558	18543	17890	17416	17889	17929	19259	17095	17761	17890	17765	18716	16863	17959	15889	18065	17584	17321	17827	16004	17316	15621	17134	16175	15959	16203	15907	16754	15371	17675	15923	17132	17770	17197	17925	17256	18617	16736	18208	17115	17142	17136	16430
1.45717	3.57134	12.1086	2022.1.3	06:54:00	30	20	32	300	20
17863	16583	17228	17648	18685	16522	17385	18562	18529	17891	17473	17966	17988	19292	17124	17759	17619	17425	18491	16948	18089	16021	17918	17418	17186	17737	15895	17275	15560	16972	16021	15856	16145	15861	16780	15332	17852	16005	17211	18024	17283	17988	17303	18608	16705	18152	17095	17137	17163	16472
1.35805	3.57498	12.0974	2022.1.3	07:09:00	30	20	32	300	20
17856	16564	17215	17634	18675	16525	17402	18551	18534	17896	17392	17875	17927	19256	17066	17716	17578	17413	18469	16848	17985	15924	17915	17347	17053	17521	15796	17165	15488	16938	15900	15820	16022	15863	16781	15368	17807	15913	17218	17911	17317	17839	17268	18534	16591	18159	17000	17105	17046	16428
1.26628	3.62632	12.0782	2022.1.3	07:23:00	30	20	32	300	20
17848	16567	17208	17619	18669	16566	17437	18593	18538	17876	17492	17958	17989	19303	17122	17963	17593	17297	18359	16804	17960	15908	17863	17299	16993	17435	15759	17153	15498	16801	15649	15722	15990	15780	16679	15257	17645	15808	17159	17980	17289	17887	17212	18387	16461	17265	16329	16709	16848	16238
1.35434	3.58221	12.0638	2022.1.3	07:38:00	30	20	32	300	20
17840	16540	17185	17615	18669	16592	17444	18573	18516	17877	17484	17970	18008	19332	17103	17823	17560	17384	18444	16900	18027	15940	17925	17407	17095	17518	15788	17192	15511	16808	15731	15768	16138	15806	16679	15263	17767	15926	17212	17992	17339	18023	17283	18403	16461	17136	16264	16659	16816	16208
1.35434	3.58221	12.075	2022.1.3	07:52:00	30	20	32	300	20
17840	16556	17207	17627	18672	16600	17450	18600	18536	17902	17483	17971	17996	19309	17130	17771	17572	17372	18436	16941	18071	15991	17896	17453	17159	17571	15831	17184	15510	16876	15822	15839	16197	15874	16758	15329	17821	15975	17256	18041	17360	18008	17300	18479	16549	17718	16816	17097	17119	16400
1.07172	3.57485	12.0526	2022.1.3	08:07:00	30	20	32	300	20
17846	16551	17188	17608	18663	16620	17457	18601	18528	17922	17544	18005	17998	19315	17122	17779	17669	17502	18490	16952	18101	16004	18018	17445	17054	17403	15743	17137	15427	16867	15821	15795	15976	15867	16862	15434	17846	15980	17254	17847	17398	18074	17323	18394	16463	17341	16358	16836	16977	16257
1.07904	3.58945	12.067	2022.1.3	08:22:00	30	20	32	300	20
17862	16569	17201	17631	18679	16640	17460	18608	18519	17935	17542	18003	18052	19311	17183	17825	17668	17388	18570	16924	18013	15959	18016	17580	17182	17569	15808	17194	15476	16887	15972	15823	16083	15871	16836	15377	17872	16018	17216	18006	17266	17970	17281	18601	16722	18198	17134	17205	17340	16431
1.07904	3.58945	12.0766	2022.1.3	08:36:00	30	20	32	300	20
17852	16544	17193	17608	18678	16600	17465	18600	18543	17895	17465	17967	17994	19336	17110	17852	17568	17311	18407	16766	17900	15867	17966	17465	17064	17428	15739	17140	15401	16833	15855	15861	16094	15931	16856	15393	17860	15985	17226	17885	17345	18057	17325	18485	16564	17632	16681	16898	17033	16331
1.57455	3.66662	12.0622	2022.1.3	08:51:00	30	20	32	300	20
17859	16552	17195	17603	18645	16523	17381	18531	18504	17880	17410	17942	17968	19299	17110	17793	17653	17465	18544	16730	17850	15839	18027	17588	17197	17544	15809	17170	15462	16916	15985	16598	16827	16440	17195	15673	18075	16180	17353	17984	17440	18080	17417	18683	16761	18202	17025	17178	17248	16621
1.31027	3.55279	12.099	2022.1.3	09:05:00	30	20	32	300	20
17879	16576	17212	17624	18675	16539	17429	18549	18529	17890	17419	17995	18013	19320	17114	17829	17879	17722	18723	16686	17813	15817	18055	17668	17297	17626	15900	17195	15551	17096	16076	16417	16583	16254	16961	15548	17872	16023	17330	17871	17412	17832	17350	18664	16725	18302	17046	17226	17186	16622
1.31027	3.55279	12.075	2022.1.3	09:20:00	30	20	32	300	20
17852	16555	17207	17638	18672	16489	17390	18532	18506	17871	17396	17938	17977	19282	17088	17823	17954	17802	18792	16695	17805	15808	18072	17707	17333	17654	15908	17232	15553	17087	16147	16001	16224	15920	16717	15370	17547	15823	17077	17715	17157	17673	17201	18648	16754	18368	17124	17190	17126	16505
0.950603	3.58953	12.1278	2022.1.3	09:35:00	30	20	32	300	20
17852	16551	17212	17631	18682	16529	17411	18556	18530	17878	17402	17920	17951	19287	17099	17820	17934	17793	18793	16744	17860	15854	18108	17699	17326	17683	15938	17233	15525	17080	16171	16240	16445	16152	16943	15507	17771	15970	17211	17860	17288	17856	17308	18648	16737	18236	17084	17195	17171	16570
1.41313	3.54935	12.099	2022.1.3	09:49:00	30	20	32	300	20
17873	16584	17232	17655	18684	16503	17385	18536	18484	17942	17452	17955	18028	19277	17160	17772	17824	17544	18688	16744	17843	15855	18065	17686	17266	17624	15847	17217	15489	16966	16202	16549	16903	16409	17164	15633	17925	16130	17175	17952	17197	17969	17229	18665	16826	18203	17188	17180	17294	16579
1.3874	3.60797	12.1919	2022.1.3	10:04:00	30	20	32	300	20
17860	16565	17214	17635	18678	16565	17438	18583	18566	17924	17473	17948	17970	19312	17134	17768	17858	17647	18550	16721	17864	15865	18076	17627	17249	17615	15870	17213	15487	17073	16284	16708	16968	16532	17314	15759	18023	16177	17306	17970	17354	18019	17384	18733	16836	18390	17237	17278	17320	16596
0.991094	3.56794	12.1567	2022.1.3	10:18:00	30	20	32	300	20
17865	16571	17215	17620	18669	16576	17443	18584	18537	17892	17487	17974	17981	19311	17127	17822	17928	17744	18648	16996	18103	16030	18140	17536	17170	17622	15902	17226	15556	17096	16144	16044	16224	16020	16911	15474	17935	16047	17346	18003	17450	17971	17352	18503	16562	18022	16921	17043	17015	16444
1.20762	3.56414	12.2128	2022.1.3	10:33:00	30	20	32	300	20
17876	16589	17243	17648	18683	16580	17438	18592	18538	17930	17518	17999	18056	19330	17200	17873	17972	17727	18768	17051	18137	16025	18086	17561	17168	17624	15854	17231	15523	16968	16053	15913	16163	15927	16832	15383	17872	15999	17281	18040	17378	17993	17319	18521	16589	17772	16777	16940	16975	16430
1.54174	3.63042	12.1967	2022.1.3	10:48:00	30	20	32	300	20
17876	16584	17217	17633	18691	16581	17441	18609	18593	17879	17222	17638	17741	19182	16995	17806	17832	17683	18638	16839	17956	15906	18065	17517	17143	17477	15825	17126	15471	17007	15967	15956	16085	15907	16717	15363	17795	15918	17297	17897	17432	17883	17319	18514	16567	17515	16482	16800	16780	16388
1.01679	3.63403	12.2016	2022.1.3	11:02:00	30	20	32	300	20
17856	16549	17208	17634	18682	16544	17416	18580	18540	17875	17344	17808	17870	19221	17047	17833	17964	17832	18721	16855	17957	15921	18057	17504	17167	17591	15892	17184	15540	17051	15977	15951	16072	15880	16691	15323	17703	15828	17280	17893	17451	17845	17309	18446	16491	17339	16283	16642	16656	16256
1.39856	3.58633	12.2545	2022.1.3	11:17:00	30	20	32	300	20
17878	16582	17237	17652	18699	16523	17384	18577	18514	17952	17512	18001	18095	19318	17212	18045	17816	17417	18601	16844	17960	15938	17999	17460	17062	17495	15756	17155	15457	16889	15930	16352	16588	16285	17078	15504	17708	15851	17230	18033	17380	17995	17335	18508	16591	17216	16314	16627	16794	16232
1.57851	3.57918	12.1967	2022.1.3	11:31:00	30	20	32	300	20
17871	16574	17208	17616	18667	16476	17369	18564	18552	17891	17456	17949	18002	19312	17107	17963	17551	17160	18212	16442	17664	15691	17871	17263	16840	17219	15631	17003	15340	16796	15724	16909	16811	16495	17239	15683	17847	15935	17365	17926	17544	17968	17396	18505	16523	17387	16239	16744	16748	16279
1.49399	3.5753	12.2994	2022.1.3	11:46:00	30	20	32	300	20
17883	16574	17224	17638	18696	16527	17412	18580	18556	17887	17449	17935	17978	19297	17125	17900	17509	17130	18214	16476	17699	15736	17925	17295	16852	17248	15600	17022	15334	16824	15844	16722	16800	16449	17239	15669	17942	16024	17348	18007	17489	18071	17440	18631	16680	17498	16458	16790	16908	16377
1.56757	3.63441	12.232	2022.1.3	12:01:00	30	20	32	300	20
17884	16576	17223	17641	18699	16544	17374	18583	18524	17976	17512	17999	18051	19315	17160	17854	17547	17195	18347	16552	17749	15769	17973	17319	16851	17241	15601	17025	15361	16847	15817	16160	16336	16083	16915	15439	17886	15992	17259	17865	17367	18014	17326	18493	16557	17337	16313	16677	16787	16271
1.1967	3.58277	12.338	2022.1.3	12:15:00	30	20	32	300	20
17904	16587	17235	17645	18702	16580	17440	18615	18571	17944	17438	17896	17955	19282	17103	17869	17490	17143	18204	16499	17741	15772	17923	17207	16795	17235	15619	17020	15383	16899	15871	16424	16567	16272	17064	15544	17941	16045	17335	17951	17424	18008	17368	18555	16584	17799	16680	17011	17011	16452
1.65941	3.60518	12.2737	2022.1.3	12:30:00	30	20	32	300	20
17884	16587	17235	17634	18696	16589	17462	18624	18612	17917	17520	18021	18047	19346	17157	18232	17599	16913	17647	16210	17585	15673	17645	16991	16708	17308	15592	17032	15351	16783	15702	15674	15895	15759	16742	15284	17748	15890	17204	17943	17339	18019	17252	18356	16415	17739	16706	16972	17108	16349
1.65941	3.60518	12.3203	2022.1.3	12:44:00	30	20	32	300	20
17876	16579	17222	17641	18708	16575	17432	18613	18569	17907	17505	18018	18046	19348	17140	18262	17835	17428	18411	16664	17880	15882	17917	17244	16941	17491	15788	17171	15543	16965	15855	15820	15998	15892	16843	15388	17816	15940	17281	17958	17424	18106	17338	18379	16410	17292	16315	16760	16948	16246
1.36936	3.58309	12.3171	2022.1.3	12:59:00	30	20	32	300	20
17912	16607	17254	17661	18718	16614	17478	18660	18606	17919	17511	17999	18027	19344	17131	18312	17885	17480	18446	16740	17952	15927	17889	17268	17040	17620	15856	17249	15571	16991	15955	15870	16140	15900	16861	15400	17871	15990	17295	18047	17410	18047	17348	18496	16568	18034	16905	17148	17196	16487
1.23352	3.59777	12.3075	2022.1.3	13:14:00	30	20	32	300	20
17907	16592	17243	17667	18721	16567	17412	18602	18537	17983	17512	18001	18114	19341	17200	18364	17792	16877	17443	16185	17607	15712	17547	17079	16864	17519	15715	17151	15441	16759	15739	15830	16344	15827	16673	15207	17751	15899	17134	18053	17219	18005	17153	18270	16384	16980	16164	16486	16780	16085
1.48315	3.58305	12.3492	2022.1.3	13:28:00	30	20	32	300	20
17879	16575	17214	17624	18688	16624	17489	18654	18604	17918	17498	17987	18051	19323	17151	18344	17672	16649	17115	15927	17469	15623	17439	16940	16745	17437	15638	17088	15360	16691	15599	15770	16286	15802	16618	15127	17478	15665	17032	18067	17179	17874	17089	18069	16190	16812	15962	16401	16654	15959
1.48315	3.58305	12.301	2022.1.3	13:43:00	30	20	32	300	20
17872	16564	17209	17617	18683	16626	17488	18644	18605	17917	17471	17936	17968	19293	17101	18256	17380	16356	16776	15796	17425	15563	17376	16772	16624	17327	15566	17015	15349	16620	15467	15797	16437	15920	16692	15176	17483	15659	17027	18028	17202	17851	17088	18029	16103	16801	15888	16388	16653	15922
1.48315	3.58305	12.3814	2022.1.3	13:57:00	30	20	32	300	20
17873	16562	17200	17595	18657	16644	17502	18668	18618	17927	17528	18002	18012	19340	17136	18269	17672	17055	17767	16534	17907	15905	17664	16992	16832	17512	15739	17150	15534	16802	15588	15997	16684	16185	16896	15419	17795	15931	17287	18236	17445	18008	17283	18209	16267	17036	16135	16640	16772	16157
1.48315	3.58305	12.3139	2022.1.3	14:12:00	30	20	32	300	20
17586	19092	16814	17121	17771	19404	19364	18428	19789	18849	20303	19237	19516	20568	21014	20993	19924	20827	20246	21280	19835	20063	21295	21040	20324	20330	20689	19699	21035	21006	22056	21403	22219	22251	21046	21734	21398	21857	20123	21217	21706	21076	20310	20992	21627	21136	20580	21782	22510	22079
0.96552	3.56838	12.3781	2022.1.3	14:26:00	30	20	32	300	20
17885	16563	17217	17612	18795	16984	17762	18834	18737	18003	17591	18069	18059	19379	17169	18377	17508	16436	16842	15962	17626	15751	17459	17059	16940	17584	15736	17171	15471	16696	15536	16031	16901	16285	17024	15450	17832	15931	17210	18335	17276	18024	17189	18208	16326	16638	16102	16472	16733	16064
1.61542	3.57963	12.338	2022.1.3	14:41:00	30	20	32	300	20
17877	16549	17202	17605	18709	16825	17626	18749	18652	17948	17556	18036	18038	19343	17136	18345	17480	16423	16831	15917	17579	15700	17452	17041	16888	17490	15657	17096	15377	16631	15508	15962	16805	16193	16937	15381	17809	15914	17175	18240	17237	17992	17159	18167	16264	16583	16016	16448	16704	16050
1.11607	3.60886	12.3733	2022.1.3	14:56:00	30	20	32	300	20
17859	16556	17214	17610	18720	16809	17614	18730	18648	17931	17475	17966	17986	19321	17133	18159	17521	16823	17529	16477	17921	15944	17618	17201	17074	17657	15799	17211	15509	16783	15678	16092	16925	16304	17028	15474	17945	16045	17282	18316	17315	18147	17232	18266	16388	16591	16152	16520	16792	16153
1.61174	3.61266	12.3653	2022.1.3	15:10:00	30	20	32	300	20
17904	16586	17232	17631	18718	16728	17536	18687	18601	17994	17488	18042	18103	19327	17187	18250	17625	16699	17278	16231	17705	15790	17544	17164	17073	17697	15820	17200	15476	16808	15806	15991	16648	16084	16885	15339	17817	15973	17196	18258	17208	18003	17163	18286	16416	17348	16776	16881	16983	16288
1.0133	3.58693	12.3573	2022.1.3	15:25:00	30	20	32	300	20
17875	16559	17210	17620	18690	16658	17491	18631	18585	17963	17475	18039	18089	19324	17204	18231	17542	16542	17100	16027	17565	15687	17475	17077	16914	17564	15740	17142	15410	16750	15682	15905	16525	16021	16826	15311	17760	15888	17158	18175	17217	17964	17172	18296	16418	17379	16694	16868	17027	16287
1.0133	3.58693	12.3605	2022.1.3	15:39:00	30	20	32	300	20
17886	16582	17223	17632	18692	16676	17496	18657	18563	17970	17496	17958	18048	19307	17174	18136	17645	17008	17905	16744	18083	16048	17722	17282	17119	17699	15853	17244	15524	16847	15811	15957	16512	16060	16925	15419	17918	16063	17286	18270	17323	18184	17251	18340	16470	16996	16353	16685	16961	16171
1.0133	3.58693	12.346	2022.1.3	15:54:00	30	20	32	300	20
17883	16560	17216	17621	18691	16640	17493	18650	18592	17940	17471	17966	18016	19349	17143	18137	17608	17096	17974	16802	18112	16037	17797	17347	17191	17763	15923	17260	15575	16932	15816	15843	16206	15911	16812	15342	17733	15899	17248	18157	17415	18137	17328	18305	16363	17013	16143	16661	16840	16244
1.20051	3.58686	12.3492	2022.1.3	16:09:00	30	20	32	300	20
17906	16581	17215	17616	18692	16692	17544	18693	18621	17935	17448	18057	18056	19361	17146	18162	17744	17390	18409	17067	18309	16188	17940	17504	17419	18013	16108	17399	15722	17064	15897	16049	16540	16102	16870	15407	17795	15958	17303	18304	17423	18084	17349	18438	16518	17260	16478	16811	16949	16360
1.20051	3.58686	12.3332	2022.1.3	16:23:00	30	20	32	300	20
17894	16572	17207	17618	18687	16651	17501	18654	18639	17930	17436	18076	18079	19367	17188	18263	17771	17145	17896	16636	17911	15938	17804	17511	17413	17949	16017	17337	15616	16950	15852	15990	16526	15996	16780	15315	17743	15895	17223	18273	17332	18004	17304	18443	16528	17464	16749	16965	17023	16393
1.39507	3.58681	12.3251	2022.1.3	16:38:00	30	20	32	300	20
17879	16563	17206	17624	18694	16629	17485	18630	18593	17933	17456	18053	18094	19344	17208	18205	17775	17273	18225	16898	18136	16049	17879	17658	17557	18032	16085	17401	15679	16995	15904	16042	16624	16087	16869	15382	17879	16033	17275	18388	17333	18100	17329	18606	16727	17488	16913	17087	17194	16547
1.39507	3.58681	12.3412	2022.1.3	16:52:00	30	20	32	300	20
17860	16563	17202	17625	18693	16625	17481	18620	18576	17924	17440	18039	18042	19336	17143	18183	17704	17248	18172	16777	18008	15975	17856	17619	17521	17970	16057	17357	15671	17039	15908	16019	16526	16019	16786	15358	17826	15968	17280	18293	17339	17968	17293	18475	16550	17097	16410	16784	16920	16385
1.39507	3.58681	12.3396	2022.1.3	17:07:00	30	20	32	300	20
17920	16609	17244	17654	18714	16595	17450	18639	18599	17981	17480	18088	18097	19362	17175	18190	17657	16789	17266	16073	17540	15683	17712	17531	17428	17950	15980	17306	15557	16860	15817	15841	16346	15812	16620	15146	17513	15693	17053	18136	17149	17859	17136	18290	16437	16917	16282	16579	16803	16212
1.27393	3.57949	12.3396	2022.1.3	17:22:00	30	20	32	300	20
17868	16580	17237	17662	18727	16668	17532	18677	18637	17935	17440	18067	18072	19360	17198	18209	17632	16727	17153	16071	17565	15703	17684	17584	17537	18020	16043	17335	15620	16939	15819	15911	16405	15862	16644	15162	17451	15675	17063	18184	17163	17864	17135	18303	16423	16986	16320	16569	16744	16255
1.46851	3.55746	12.3139	2022.1.3	17:36:00	30	20	32	300	20
17887	16583	17235	17660	18707	16571	17431	18620	18576	17944	17433	18059	18086	19344	17175	18254	17527	16506	16812	15750	17331	15535	17577	17435	17380	17858	15905	17227	15494	16810	15719	15666	16001	15617	16432	14984	17136	15392	16863	17918	17061	17655	17028	18142	16240	16835	16038	16407	16580	16043
1.04629	3.59041	12.3235	2022.1.3	17:51:00	30	20	32	300	20
17881	16588	17232	17652	18699	16602	17480	18633	18608	17916	17432	18077	18111	19373	17215	18248	17572	16571	17033	15952	17462	15600	17541	17261	17183	17759	15845	17197	15474	16789	15709	15643	15904	15657	16535	15079	17307	15541	16986	17928	17102	17670	17023	18076	16194	16795	15949	16407	16549	16066
1.04629	3.59041	12.3203	2022.1.3	18:05:00	30	20	32	300	20
17878	16589	17244	17658	18718	16638	17502	18646	18631	17929	17477	17995	18000	19338	17124	17929	17168	16307	16898	15971	17513	15616	17490	17213	17132	17583	15802	17102	15400	16795	15667	15735	15913	15760	16628	15193	17524	15699	17124	17920	17211	17693	17137	18322	16404	17676	16678	16879	16831	16335
1.04629	3.59041	12.3139	2022.1.3	18:20:00	30	20	32	300	20
17848	16546	17204	17632	18688	16533	17406	18568	18554	17919	17488	17964	18025	19296	17128	17719	17319	16890	17984	16716	17953	15927	17726	17361	17216	17711	15891	17215	15520	16957	15937	15895	16191	15918	16801	15335	17788	15923	17196	18045	17192	17792	17192	18471	16570	17886	16963	17043	16955	16443
1.11237	3.63447	12.3171	2022.1.3	18:35:00	30	20	32	300	20
17884	16594	17248	17659	18703	16573	17443	18593	18592	17908	17457	17960	17991	19300	17123	17721	17393	17111	18236	16872	18048	15983	17879	17611	17468	17888	16023	17295	15591	17084	16094	16212	16451	16099	16885	15429	17862	15998	17280	18151	17278	17876	17278	18601	16720	17849	17021	17097	17095	16536
1.11237	3.63447	12.3075	2022.1.3	18:49:00	30	20	32	300	20
17884	16593	17248	17649	18694	16565	17452	18602	18609	17924	17463	17975	17999	19320	17119	17757	17541	17381	18501	17032	18176	16059	17988	17711	17580	18009	16147	17363	15662	17118	16063	15920	16141	15872	16720	15329	17747	15893	17279	18090	17340	17852	17292	18467	16522	17154	16359	16719	16772	16393
1.07198	3.60507	12.3235	2022.1.3	19:04:00	30	20	32	300	20
17861	16584	17246	17659	18715	16600	17454	18616	18579	17924	17440	17952	17974	19294	17122	17855	17576	17339	18466	17059	18237	16105	17986	17692	17551	18011	16101	17388	15659	17074	16094	15955	16325	15901	16746	15315	17797	15952	17228	18272	17239	17922	17230	18516	16637	17700	17015	17101	17142	16532
1.07198	3.60507	12.3251	2022.1.3	19:18:00	30	20	32	300	20
17902	16607	17243	17654	18709	16632	17491	18643	18612	17928	17450	17987	18010	19327	17140	17885	17753	17613	18700	17235	18424	16256	18054	17728	17655	18198	16244	17462	15771	17231	16236	16114	16497	16042	16840	15414	17956	16108	17340	18325	17291	17995	17315	18544	16672	17560	17021	17129	17135	16563
1.21517	3.61615	12.338	2022.1.3	19:33:00	30	20	32	300	20
17887	16595	17236	17648	18716	16675	17502	18651	18592	17933	17487	17954	17979	19304	17136	18046	17902	17679	18675	17248	18500	16328	17987	17581	17458	18008	16101	17404	15713	17191	16201	16149	16536	16085	16901	15482	17975	16151	17375	18255	17363	17998	17341	18505	16589	17170	16540	16846	16913	16455
1.21517	3.61615	12.3091	2022.1.3	19:48:00	30	20	32	300	20
17887	16598	17248	17653	18700	16678	17502	18685	18576	17992	17479	17951	18013	19305	17172	18296	17860	17282	18178	16852	18169	16134	17871	17579	17403	17872	15969	17322	15596	16955	15935	16011	16527	16027	16844	15374	17896	16026	17274	18238	17283	17938	17217	18405	16519	16986	16285	16665	16870	16304
1.21517	3.61615	12.3042	2022.1.3	20:02:00	30	20	32	300	20
17886	16586	17231	17627	18808	16960	17764	18846	18728	17999	17527	17975	17984	19331	17150	18408	18034	17672	18711	17264	18503	16353	18039	17695	17550	18058	16140	17440	15719	17084	16052	16200	16771	16225	16979	15511	18033	16192	17399	18409	17407	18020	17363	18593	16681	17907	17130	17212	17226	16635
1.21517	3.61615	12.2914	2022.1.3	20:17:00	30	20	32	300	20
17876	16579	17236	17625	18695	16735	17580	18705	18621	17952	17591	18049	18020	19348	17140	18309	17975	17672	18688	17160	18411	16271	18048	17571	17348	17840	16007	17334	15684	17025	15889	16089	16679	16144	16872	15474	17961	16079	17355	18276	17389	17940	17346	18559	16661	17866	17047	17093	17086	16556
1.21517	3.61615	12.2673	2022.1.3	20:31:00	30	20	32	300	20
17904	16615	17247	17640	18859	17074	17864	18916	18775	18036	17636	18151	18079	19387	17176	18466	18038	17662	18626	17014	18255	16182	18071	17529	17251	17753	15943	17303	15676	16988	15795	16122	16755	16190	16916	15519	17864	16031	17356	18167	17429	17995	17336	18423	16494	17006	16288	16636	16755	16370
1.59689	3.61227	12.2689	2022.1.3	20:46:00	30	20	32	300	20
17872	16566	17212	17626	18864	17112	17874	18927	18753	18058	17684	18142	18092	19406	17194	18475	17963	17427	18327	16792	18088	16056	18004	17463	17148	17630	15833	17256	15619	16938	15784	16076	16770	16182	16959	15512	17721	15961	17225	18049	17288	17947	17256	18363	16460	16929	16259	16594	16701	16305
1.09396	3.57923	12.2657	2022.1.3	21:01:00	30	20	32	300	20
17866	16553	17202	17591	18849	17126	17864	18927	18751	18066	17593	17999	18046	19320	17190	18462	17927	17062	17631	16321	17752	15863	17677	17262	17082	17684	15801	17237	15563	16808	15683	16060	16915	16209	17096	15522	17977	16078	17265	18311	17240	17936	17234	18490	16621	17534	16944	16921	16973	16463
1.09396	3.57923	12.285	2022.1.3	21:15:00	30	20	32	300	20
17894	16584	17227	17615	18855	17128	17878	18933	18769	18037	17544	18060	18051	19369	17177	18512	17945	17348	18093	16645	17981	15985	17883	17377	17157	17694	15887	17264	15639	16929	15739	16092	16827	16183	16988	15520	17920	16040	17296	18246	17304	17887	17283	18542	16626	17739	16968	16996	16951	16543
1.09396	3.57923	12.2914	2022.1.3	21:30:00	30	20	32	300	20
17890	16598	17242	17641	18856	17053	17832	18908	18760	18056	17561	18049	18103	19354	17236	18557	18040	17198	17791	16509	17896	15965	17700	17272	17146	17815	15899	17310	15619	16816	15658	16130	17000	16308	17097	15463	17715	15868	17156	18413	17240	18028	17187	18302	16456	16658	16185	16456	16789	16176
1.03158	3.594	12.2866	2022.1.3	21:44:00	30	20	32	300	20
17877	16571	17212	17613	18843	17015	17812	18876	18782	18019	17572	18036	18069	19346	17158	18625	17884	16823	17092	15935	17544	15691	17510	17069	16973	17615	15771	17175	15546	16695	15449	15984	16936	16240	17087	15444	17613	15775	17121	18347	17276	17971	17168	18151	16247	16589	16209	16595	16793	16299
1.03158	3.594	12.2818	2022.1.3	21:59:00	30	20	32	300	20
17883	16588	17225	17610	18875	17103	17859	18904	18792	18035	17535	18101	18097	19379	17173	18671	18071	17236	17644	16420	17884	15934	17677	17495	17491	17978	16057	17342	15724	16886	15570	16147	17121	16457	17630	15914	17892	16009	17347	18539	17592	18081	17406	18371	16421	16737	16304	16778	16907	16460
1.17474	3.58295	12.2705	2022.1.3	22:14:00	30	20	32	300	20
17879	16572	17208	17608	18851	17049	17843	18873	18760	18015	17531	18062	18072	19360	17148	18640	18149	17615	18333	16941	18263	16179	17851	17657	17650	18166	16219	17486	15842	17007	15697	16254	17195	16523	17577	15922	18004	16148	17461	18623	17654	18176	17461	18416	16459	16832	16368	16887	16971	16584
1.17474	3.58295	12.2786	2022.1.3	22:28:00	30	20	32	300	20
17860	16552	17196	17587	18849	17062	17832	18855	18755	18007	17552	17995	18013	19327	17132	18615	18094	17468	18015	16712	18044	16015	17757	17589	17509	17911	16032	17348	15729	16892	15599	16235	17260	16548	17644	15931	17958	16070	17373	18596	17576	18152	17438	18504	16576	16758	16304	16794	16905	16571
1.17474	3.58295	12.2834	2022.1.3	22:43:00	30	20	32	300	20
17867	16568	17219	17621	18863	17039	17835	18868	18748	18001	17544	18007	18032	19341	17163	18663	18187	17497	18056	16718	18027	16035	17802	17552	17446	17929	16008	17371	15664	16820	15590	16212	17225	16481	17428	15699	17572	15797	17182	18508	17469	18070	17354	18393	16443	16743	16276	16756	16920	16399
1.17474	3.58295	12.2737	2022.1.3	22:57:00	30	20	32	300	20
17833	16550	17200	17591	18829	17047	17847	18878	18746	18000	17544	17976	18021	19317	17129	18600	17971	17032	17316	16161	17620	15727	17592	17332	17232	17687	15869	17208	15575	16730	15454	16043	16939	16264	17131	15472	17400	15653	17110	18238	17395	17843	17230	18216	16272	16753	16087	16653	16704	16227
1.17474	3.58295	12.2561	2022.1.3	23:12:00	30	20	32	300	20
17868	16556	17200	17597	18831	16989	17794	18837	18728	18018	17548	18005	18030	19315	17156	18609	18187	17712	18512	17040	18254	16166	17983	17740	17560	17953	16081	17407	15742	16932	15695	16218	17099	16389	17307	15734	17952	16056	17367	18533	17526	18147	17406	18527	16609	16913	16305	16673	16884	16366
1.17474	3.58295	12.2368	2022.1.3	23:27:00	30	20	32	300	20
17863	16570	17207	17611	18820	16960	17788	18832	18712	18018	17552	17992	18015	19317	17124	18550	18160	17675	18483	16949	18168	16094	18007	17746	17572	17956	16055	17404	15715	16923	15748	16188	17008	16306	17181	15645	17926	16045	17377	18472	17481	18084	17375	18435	16527	16860	16265	16652	16847	16370
1.17474	3.58295	12.2625	2022.1.3	23:41:00	30	20	32	300	20
17840	16549	17194	17596	18827	17029	17826	18855	18736	17997	17507	18035	18083	19365	17169	18728	18211	17387	17739	16383	17732	15795	17744	17603	17484	17844	15976	17277	15658	16829	15556	16107	17006	16336	17415	15784	17808	15947	17352	18400	17584	17983	17412	18441	16459	16941	16178	16685	16728	16362
1.17474	3.58295	12.2561	2022.1.3	23:56:00	30	20	32	300	20
17856	16564	17204	17601	18848	17075	17867	18911	18759	17995	17492	18016	18045	19336	17140	18656	18207	17430	17839	16455	17783	15849	17848	17676	17536	17907	16008	17336	15675	16863	15634	16153	17065	16360	17518	15889	18217	16223	17468	18516	17547	18107	17407	18452	16516	16868	16257	16663	16805	16414
1.17474	3.58295	12.2673	2022.1.4	00:10:00	30	20	32	300	20
17879	16572	17215	17609	18881	17094	17864	18903	18745	18027	17536	18007	18054	19339	17177	18627	18099	17256	17699	16409	17760	15829	17755	17466	17344	17823	15945	17296	15630	16853	15611	16091	16996	16288	17346	15793	18163	16200	17425	18400	17500	18098	17381	18384	16456	16869	16276	16597	16780	16335
1.17474	3.58295	12.2689	2022.1.4	00:25:00	30	20	32	300	20
17897	16582	17229	17611	18873	17103	17867	18922	18769	18048	17595	18088	18087	19387	17194	18603	18239	17718	18560	16972	18140	16071	18065	17703	17504	17938	16069	17399	15742	16974	15751	16200	16987	16328	17215	15756	18157	16224	17500	18381	17598	18199	17470	18473	16504	16999	16296	16698	16816	16399
1.17474	3.58295	12.2593	2022.1.4	00:39:00	30	20	32	300	20
17866	16565	17208	17609	18871	17082	17890	18928	18767	18015	17511	18031	18060	19364	17157	18582	18281	17836	18677	17027	18165	16079	17992	17625	17477	17947	16097	17424	15788	17032	15789	16223	16965	16334	17120	15666	18059	16190	17487	18316	17572	18097	17407	18365	16431	16984	16266	16717	16802	16379
1.17474	3.58295	12.2721	2022.1.4	00:54:00	30	20	32	300	20
17844	16545	17193	17590	18807	16976	17787	18827	18724	17962	17457	18104	18144	19388	17194	18534	18518	18278	19261	17539	18567	16394	18263	18036	17888	18327	16338	17614	15914	17185	16053	16431	17244	16574	17546	15992	18039	16267	17476	18472	17548	18331	17523	18666	16768	16986	16447	16705	16917	16456
1.17474	3.58295	12.2593	2022.1.4	01:09:00	30	20	32	300	20
17868	16560	17199	17604	18824	17000	17820	18861	18732	17987	17469	18080	18103	19394	17193	18630	18624	18408	19330	17609	18617	16403	18268	17985	17872	18363	16406	17658	15970	17272	16109	16441	17143	16528	17302	15864	18027	16246	17503	18391	17555	18273	17516	18632	16730	17148	16556	16815	16985	16478
1.53447	3.58287	12.2593	2022.1.4	01:23:00	30	20	32	300	20
17868	16555	17191	17600	18848	17107	17868	18925	18771	18008	17488	18064	18091	19385	17185	18628	18579	18350	19263	17563	18568	16372	18280	17925	17769	18252	16310	17588	15903	17167	15999	16350	17072	16434	17256	15820	18091	16240	17523	18367	17603	18193	17510	18569	16624	17108	16412	16783	16878	16505
1.52712	3.58654	12.2561	2022.1.4	01:38:00	30	20	32	300	20
17881	16556	17202	17605	18745	16824	17648	18768	18679	17968	17462	17997	18051	19351	17157	18588	18381	18011	18913	17266	18372	16239	18189	17725	17527	18008	16152	17456	15785	17040	15830	16224	16972	16344	17147	15709	18149	16253	17520	18388	17596	18186	17454	18493	16547	17002	16264	16631	16774	16392
1.52712	3.58654	12.232	2022.1.4	01:52:00	30	20	32	300	20
17869	16552	17194	17604	18689	16684	17528	18672	18616	17917	17468	17959	18000	19300	17120	18500	17909	16991	17350	16202	17617	15725	17732	17336	17184	17706	15847	17195	15520	16743	15553	15955	16717	16103	16875	15396	17812	15927	17256	18216	17371	17991	17244	18234	16291	16771	16020	16448	16653	16157
1.54544	3.63783	12.2304	2022.1.4	02:07:00	30	20	32	300	20
17847	16545	17179	17583	18815	17037	17808	18874	18732	17964	17460	18000	18020	19328	17113	18580	17988	17104	17426	16148	17563	15700	17752	17397	17239	17707	15866	17184	15572	16816	15586	16019	16784	16166	16983	15531	17913	16022	17368	18258	17500	18031	17302	18255	16302	16784	16065	16480	16656	16182
1.54544	3.63783	12.2529	2022.1.4	02:22:00	30	20	32	300	20
17864	16545	17192	17609	18816	17008	17808	18880	18732	17989	17499	18019	18038	19356	17143	18536	17959	17114	17498	16282	17680	15785	17763	17519	17389	17822	15953	17255	15605	16872	15659	16101	16901	16275	17091	15600	17987	16100	17399	18325	17496	18045	17358	18407	16463	16950	16163	16586	16729	16280
1.54544	3.63783	12.2449	2022.1.4	02:36:00	30	20	32	300	20
17888	16544	17170	17570	18660	16693	17513	18671	18604	17911	17434	18032	18044	19341	17145	18380	17772	16973	17503	16303	17707	15765	17624	17320	17228	17759	15878	17229	15548	16862	15755	16022	16732	16136	16892	15389	17839	15989	17199	18208	17250	18000	17221	18366	16478	16855	16233	16581	16795	16193
1.54544	3.63783	12.232	2022.1.4	02:51:00	30	20	32	300	20
17876	16553	17180	17605	18728	16799	17635	18756	18663	17937	17440	18084	18082	19358	17184	18326	17853	17285	18149	16859	18098	16076	17808	17591	17518	18051	16068	17392	15659	16937	15871	16148	16882	16276	17062	15527	17998	16167	17346	18402	17385	18173	17354	18538	16660	17027	16422	16708	16931	16321
1.54544	3.63783	12.2256	2022.1.4	03:05:00	30	20	32	300	20
17851	16546	17180	17585	18678	16730	17549	18690	18626	17920	17442	18068	18065	19362	17143	18339	17699	16875	17375	16361	17812	15849	17603	17439	17444	17973	16043	17307	15635	16945	15764	16110	16884	16322	17080	15556	18003	16142	17353	18419	17380	18072	17324	18502	16584	17147	16570	16809	16928	16323
1.54544	3.63783	12.2144	2022.1.4	03:20:00	30	20	32	300	20
17874	16564	17202	17615	18823	17009	17773	18856	18721	17993	17489	18106	18142	19396	17165	18537	17519	16395	16584	15693	17356	15546	17379	17232	17250	17795	15869	17175	15519	16738	15489	15980	16893	16274	17179	15654	17965	16059	17329	18313	17459	18140	17308	18246	16310	16627	16099	16562	16717	16304
1.54544	3.63783	12.208	2022.1.4	03:35:00	30	20	32	300	20
17867	16560	17191	17610	18747	16881	17695	18795	18691	17940	17436	18092	18095	19383	17162	18536	17503	16413	16590	15689	17353	15544	17413	17291	17337	17892	15931	17185	15533	16787	15534	15995	16876	16282	17108	15551	17963	16068	17324	18367	17447	18036	17304	18300	16355	16679	16061	16581	16736	16290
1.54544	3.63783	12.2112	2022.1.4	03:49:00	30	20	32	300	20
17868	16553	17194	17611	18740	16862	17659	18761	18659	17940	17440	18069	18095	19383	17170	18454	17686	16664	16935	15928	17483	15636	17532	17462	17468	17930	15981	17240	15560	16874	15706	16051	16835	16267	17057	15549	17789	15964	17245	18213	17403	18155	17344	18407	16474	16964	16274	16682	16840	16268
1.56376	3.65244	12.2112	2022.1.4	04:04:00	30	20	32	300	20
17850	16539	17190	17608	18731	16861	17660	18779	18673	17935	17432	18081	18088	19388	17153	18467	17922	17119	17567	16335	17698	15776	17783	17588	17493	17933	16029	17299	15634	16950	15765	16079	16808	16275	17028	15550	17888	16043	17354	18198	17531	18242	17432	18409	16462	16966	16199	16644	16851	16315
1.56376	3.65244	12.1903	2022.1.4	04:18:00	30	20	32	300	20
17879	16560	17198	17591	18706	16830	17644	18757	18664	17930	17432	18058	18049	19367	17159	18359	17758	16905	17317	16209	17630	15729	17783	17648	17583	18044	16082	17321	15625	16939	15791	16075	16808	16268	17045	15534	17853	15999	17282	18181	17440	18220	17387	18408	16465	16904	16215	16645	16835	16309
1.56376	3.65244	12.2016	2022.1.4	04:33:00	30	20	32	300	20
17883	16567	17215	17619	18699	16788	17608	18737	18659	17915	17418	18078	18077	19384	17176	18472	17952	17136	17520	16303	17691	15780	17815	17657	17635	18144	16163	17390	15694	17012	15843	16083	16733	16206	16926	15455	17928	16055	17374	18263	17480	18203	17375	18347	16414	16884	16179	16616	16843	16250
1.56376	3.65244	12.1791	2022.1.4	04:48:00	30	20	32	300	20
17867	16582	17227	17626	18761	16925	17721	18807	18679	18009	17494	18074	18111	19371	17235	18481	18105	17459	18165	16722	18016	16044	17925	17785	17759	18290	16252	17492	15759	17111	16023	16350	17143	16485	17304	15729	18201	16287	17452	18614	17497	18283	17439	18574	16698	17608	17052	17099	17215	16568
1.36182	3.59359	12.2016	2022.1.4	05:02:00	30	20	32	300	20
17861	16563	17210	17624	18712	16821	17643	18744	18647	17922	17413	18035	18019	19346	17132	18470	18033	17319	17844	16427	17794	15869	17805	17541	17502	18041	16099	17375	15699	17010	15833	16256	17045	16411	17193	15690	18088	16187	17471	18415	17498	18049	17368	18376	16446	17275	16581	16850	16883	16441
1.36182	3.59359	12.1887	2022.1.4	05:17:00	30	20	32	300	20
17867	16578	17224	17626	18752	16911	17727	18793	18653	17934	17424	18087	18073	19380	17166	18521	18072	17419	18069	16608	17912	15927	17851	17605	17528	18070	16101	17416	15712	17069	15956	16274	17024	16381	17163	15659	18093	16195	17433	18452	17496	18111	17412	18522	16585	17731	16951	17077	17112	16552
1.49398	3.58628	12.1983	2022.1.4	05:31:00	30	20	32	300	20
17861	16567	17214	17616	18748	16906	17723	18799	18669	17937	17443	18012	18025	19361	17153	18572	18428	18111	19016	17334	18484	16335	18144	17904	17824	18310	16332	17562	15885	17195	16053	16512	17358	16708	17488	15895	18254	16323	17558	18724	17667	18308	17608	18807	16884	18122	17297	17390	17458	16781
1.11958	3.58265	12.1951	2022.1.4	05:46:00	30	20	32	300	20
17858	16561	17199	17620	18722	16832	17643	18752	18644	17964	17546	18037	18037	19360	17143	18440	18252	17994	18961	17392	18582	16405	18143	17751	17630	18144	16224	17496	15805	17089	15914	16388	17178	16546	17262	15715	17877	16013	17404	18494	17588	18136	17480	18555	16604	17689	16907	17137	17128	16604
1.11958	3.58265	12.1839	2022.1.4	06:01:00	30	20	32	300	20
17848	16531	17180	17588	18664	16769	17601	18712	18633	17892	17488	17984	17974	19314	17094	18343	18047	17839	18760	17253	18460	16275	18001	17524	17431	17968	16168	17395	15771	17075	15818	16214	16812	16285	16955	15409	17430	15719	17211	18289	17488	17976	17392	18452	16476	17401	16460	16867	16912	16373
1.11958	3.58265	12.1743	2022.1.4	06:15:00	30	20	32	300	20
17855	16561	17214	17621	18678	16759	17602	18720	18631	17895	17455	17994	18015	19344	17115	18361	17970	17611	18464	17023	18266	16149	17888	17429	17361	17947	16105	17360	15716	17004	15762	16075	16554	16046	16755	15229	17209	15595	17133	18196	17448	17849	17285	18265	16290	17106	16075	16681	16755	16087
17868	16583	17223	17635	18696	16750	17579	18701	18628	17896	17450	17964	18007	19348	17126	18495	17997	17298	17784	16592	17952	15956	17764	17342	17228	17759	15954	17256	15630	16857	15626	16070	16723	16192	16847	15278	17237	15603	17114	18177	17388	17837	17234	18228	16260	16939	16014	16682	16829	16161
1.11958	3.58265	12.1567	2022.1.4	06:44:00	30	20	32	300	20
17839	16564	17217	17637	18687	16732	17546	18690	18626	17905	17420	18003	18064	19376	17160	18539	18098	17362	17756	16528	17877	15911	17797	17471	17444	17969	16064	17342	15663	16864	15639	16160	16915	16289	16955	15328	17271	15633	17111	18262	17398	17908	17299	18331	16360	16883	16091	16652	16792	16238
1.51962	3.58249	12.1438	2022.1.4	06:59:00	30	20	32	300	20
17839	16560	17207	17613	18677	16688	17520	18661	18595	17894	17397	18039	18079	19383	17138	18296	18016	17659	18450	16964	18154	16067	18009	17787	17698	18139	16216	17432	15768	17033	15826	16216	16883	16293	16991	15396	17344	15680	17170	18375	17488	17975	17454	18686	16708	17967	17091	17271	17248	16712
1.05344	3.56042	12.1438	2022.1.4	07:14:00	30	20	32	300	20
17858	16560	17209	17633	18694	16691	17536	18661	18612	17901	17445	17995	18020	19331	17130	18247	18097	17936	18902	17293	18429	16252	18063	17909	17857	18297	16317	17520	15816	17128	15953	16356	17108	16498	17222	15639	17636	15874	17280	18544	17551	18142	17566	18862	16893	18181	17321	17430	17377	16759
1.49391	3.58612	12.1406	2022.1.4	07:28:00	30	20	32	300	20
17848	16553	17211	17630	18684	16665	17528	18649	18630	17901	17473	18009	18025	19355	17135	18164	18076	18018	18989	17396	18503	16309	18155	17928	17875	18303	16357	17541	15863	17183	16021	16419	17134	16557	17243	15700	17765	15982	17376	18565	17680	18155	17631	18913	16936	18365	17329	17471	17361	16882
1.3948	3.62281	12.1278	2022.1.4	07:43:00	30	20	32	300	20
17856	16576	17216	17634	18681	16623	17499	18628	18609	17883	17459	18008	18037	19348	17138	18168	18112	18018	18991	17359	18481	16301	18080	17811	17728	18180	16252	17483	15779	17102	15954	16237	16828	16284	16984	15458	17663	15865	17273	18400	17489	18076	17467	18714	16784	18082	17191	17315	17344	16738
[truncated: 2,950 more columns]
